# Supplementary material for: The TCF C-clamp DNA binding domain expands the Wnt transcriptome via alternative target recognition
Source: Nucleic Acids Res. 2014 Nov 20;42(22):13615–32. doi: 10.1093/nar/gku1186 (PMC4267635; doi:10.1093/nar/gku1186)
Supplement: SUPPLEMENTARY DATA [file supp_gku1186_nar-00699-x-2014-File011.xlsx]

## Sheet: WT 2hrs
Chr	Start	End	Peak Score	Annotation	Distance to TSS	Gene Name	CTTTGWWS	RCCG	RCCGCC
chr9	140344686	140346205	3217.62	intron (NM_001130971, intron 10 of 13)	8341	NELF	6	1	0
chrX	1882348	1884240	3100	Intergenic	149268	ASMT	0	54	0
chrY	1832348	1834240	3100	Intergenic	149268	ASMT	0	54	0
chr13	114616422	114617450	2133.84	intron (NR_024609, intron 5 of 8)	15028	LINC00565	0	12	0
chr13	28539957	28540612	1835.07	intron (NM_001265, intron 1 of 2)	3221	CDX2	1	8	2
chr7	2754825	2755413	1780.78	TTS (NM_133463)	35956	AMZ1	0	5	1
chr14	75046538	75047188	1381.97	intron (NM_000428, intron 3 of 35)	32171	LTBP2	2	1	0
chr20	1820139	1820844	1321.26	Intergenic	-54322	SIRPA	11	2	0
chr17	78646981	78647733	1278.08	intron (NM_001163034, intron 3 of 29)	128732	RPTOR	2	3	1
chr5	81682913	81683626	1257.18	Intergenic	82103	ATP6AP1L	1	2	0
chr15	99319751	99320349	1238.51	intron (NM_000875, intron 2 of 20)	-7605	MIR4714	0	5	2
chr2	171571309	171572054	1212.83	promoter-TSS (NR_027433)	-176	SP5	3	18	5
chr19	2517986	2518635	1176.77	intron (NM_052847, intron 4 of 4)	42187	GADD45B	0	8	2
chr2	242602046	242602587	1079.06	intron (NM_178326, intron 7 of 12)	24067	DTYMK	0	9	0
chr2	120435841	120436518	1053.21	promoter-TSS (NM_001105199)	-564	TMEM177	5	9	1
chr2	84527273	84527817	1046.04	Intergenic	9739	FUNDC2P2	0	4	4
chr2	1597639	1598210	1039.42	Intergenic	150367	PXDN	1	5	0
chr9	98486625	98487358	1031.58	Intergenic	-150909	ERCC6L2	3	3	0
chr20	19961515	19962073	1026.52	intron (NM_018993, intron 7 of 10)	-36140	NAA20	0	3	1
chr14	25142572	25143162	969.43	Intergenic	-39435	GZMB	2	1	0
chr10	29398524	29399161	949.83	Intergenic	-179148	LYZL1	2	3	0
chr20	60560965	60561643	930.46	intron (NM_003185, intron 14 of 14)	-32586	MIR1257	10	0	0
chr15	82502190	82502863	899.22	intron (NM_024580, intron 15 of 19)	52578	EFTUD1	2	1	0
chr6	27145459	27146026	898.52	Intergenic	30337	MIR3143	1	8	0
chr17	4110195	4110703	896.57	intron (NR_047571, intron 5 of 23)	56693	ANKFY1	1	2	0
chr4	145508688	145509314	891.4	Intergenic	-58147	HHIP	3	3	1
chr18	47182436	47182965	888.97	Intergenic	94273	LIPG	1	6	2
chr4	187766569	187767163	873.91	Intergenic	-121879	FAT1	1	0	0
chr4	69598441	69598950	866.78	Intergenic	-62201	UGT2B15	0	3	1
chr15	63502893	63503464	855.31	intron (NM_016530, intron 1 of 7)	21450	RAB8B	3	0	0
chr2	220563506	220564112	854.25	Intergenic	71517	SLC4A3	1	6	0
chr21	18873585	18874189	844.72	Intergenic	-11337	CXADR	3	0	0
chr13	111073950	111074624	843.68	intron (NM_001846, intron 4 of 47)	114656	COL4A2	1	3	0
chr7	101288073	101288654	824.88	Intergenic	-15787	MYL10	0	4	0
chr2	235873484	235874108	809.33	intron (NM_014521, intron 1 of 5)	13168	SH3BP4	0	5	0
chr12	71834477	71835012	809.13	intron (NM_003667, intron 1 of 17)	931	LGR5	1	6	3
chr15	84799070	84799781	804.71	Intergenic	-41817	LOC100505679	2	1	0
chr2	238205965	238206517	801.91	Intergenic	116609	COL6A3	2	2	0
chr11	64333766	64334341	789.43	intron (NM_018484, intron 6 of 9)	10955	SLC22A11	2	4	0
chr19	50071156	50071865	771.84	intron (NM_015953, intron 2 of 9)	12293	NOSIP	0	3	0
chr10	114591614	114592161	761.67	Intergenic	-18786	LOC143188	0	8	0
chr2	108990031	108990624	748.74	Intergenic	-4094	SULT1C4	1	6	0
chr2	15317093	15317679	716.99	intron (NM_015909, intron 51 of 51)	384068	NBAS	1	2	1
chr1	59762091	59762604	703.51	promoter-TSS (NM_018291)	-278	FGGY	1	21	2
chr22	33506711	33507277	697.19	Intergenic	-52617	SYN3	1	2	0
chr8	27754719	27755356	691.94	intron (NM_173833, intron 7 of 8)	-11404	MIR4287	3	2	1
chr1	67858744	67859347	689.67	intron (NR_047583, intron 13 of 13)	37078	SERBP1	0	3	1
chr7	65112063	65112608	678.51	promoter-TSS (NR_027392)	-442	INTS4L2	0	24	10
chr9	112479574	112480192	677.7	intron (NM_001037293, intron 1 of 6)	-62694	PALM2-AKAP2	1	0	0
chr11	128868955	128869727	664.9	intron (NM_001142685, intron 10 of 21)	24747	ARHGAP32	0	6	0
chr2	20691681	20692248	656.14	Intergenic	45129	RHOB	2	4	2
chr11	2224310	2224889	653.33	Intergenic	30306	MIR4686	2	7	3
chr10	77810787	77811338	652.6	intron (NM_032024, intron 3 of 5)	268543	C10orf11	3	4	0
chr15	46240392	46240946	639.45	Intergenic	313413	SQRDL	1	1	0
chr5	55354645	55355444	637.8	Intergenic	-64223	IL6ST	2	3	0
chr2	38113877	38114436	632.11	Intergenic	-38306	FAM82A1	0	5	1
chr1	1698425	1699231	625.71	intron (NM_001198994, intron 1 of 13)	-8747	NADK	2	2	0
chr18	3665614	3666171	619.31	intron (NM_001242763, intron 4 of 10)	71780	FLJ35776	1	5	1
chr9	93525930	93526359	617.06	Intergenic	-37868	SYK	0	0	0
chr14	23623794	23624518	613.87	promoter-TSS (NM_001267037)	-497	SLC7A8	1	1	0
chr10	60397099	60397622	607.97	intron (NM_001080512, intron 2 of 20)	-77415	LOC728640	0	1	0
chr12	24907889	24908527	603.38	Intergenic	147114	BCAT1	3	2	1
chr1	214587900	214588484	601.61	intron (NM_005401, intron 3 of 18)	133627	SMYD2	0	2	0
chr8	121787343	121787906	600.76	intron (NM_021021, intron 1 of 6)	36685	SNTB1	2	2	0
chr6	137354878	137355450	594.51	intron (NM_014432, intron 1 of 6)	11134	IL20RA	2	3	0
chr14	59191860	59192409	591.95	Intergenic	86579	DACT1	2	0	0
chr9	87992559	87993087	591.71	Intergenic	364121	AGTPBP1	0	2	0
chr5	81652547	81653295	584.49	Intergenic	51755	ATP6AP1L	0	2	1
chr10	10847284	10847845	581.79	Intergenic	-10687	SFTA1P	1	1	0
chr7	27154670	27155254	581.33	intron (NM_153631, intron 2 of 3)	4252	HOXA3	0	10	2
chr3	122162224	122162918	578.22	intron (NR_026698, intron 10 of 14)	-27689	WDR5B	0	3	0
chr7	64600888	64601450	575.53	promoter-TSS (NR_027393)	-434	INTS4L1	0	22	8
chr13	106312835	106313363	574.03	Intergenic	-46119	LINC00343	3	2	0
chr3	154828654	154829253	573.23	intron (NM_007289, intron 3 of 22)	30874	MME	3	3	0
chr7	65019827	65020390	568.89	Intergenic	-92669	INTS4L2	0	18	9
chr10	114741228	114741713	565.45	intron (NM_001198531, intron 4 of 12)	31461	TCF7L2	0	2	0
chr20	21058429	21059028	557.56	Intergenic	-47896	PLK1S1	3	0	0
chr5	127185470	127186024	557.46	Intergenic	197040	CTXN3	0	2	1
chr20	61371536	61372000	557.42	intron (NM_002531, intron 1 of 3)	31579	NTSR1	0	13	0
chr16	20915963	20916567	556.66	intron (NM_001128301, intron 2 of 4)	4190	LYRM1	0	1	0
chr21	33836114	33836627	552.78	intron (NM_058187, intron 3 of 7)	51618	FAM176C	2	0	0
chr18	60455948	60456459	550.43	intron (NM_194449, intron 1 of 16)	73531	PHLPP1	0	1	0
chr10	114296326	114296837	550.43	intron (NM_145206, intron 4 of 7)	89825	VTI1A	2	2	0
chr13	111278099	111278614	550.21	intron (NM_001242881, intron 4 of 9)	10425	CARKD	0	11	1
chr7	47597569	47598121	548.81	intron (NM_022748, intron 1 of 30)	23897	TNS3	2	5	0
chr13	112767229	112767709	541.26	Intergenic	45556	SOX1	0	3	0
chr7	157943784	157944648	536.32	intron (NM_130842, intron 5 of 21)	296939	LOC100506585	1	13	9
chr15	60872792	60873336	527.13	intron (NM_134260, intron 1 of 11)	11643	RORA	4	0	0
chr5	16846365	16846861	521.51	intron (NM_012334, intron 2 of 40)	89772	MYO10	0	1	0
chr22	47781244	47781790	516.62	Intergenic	40196	LOC339685	0	6	0
chr9	83617057	83617579	513.67	Intergenic	686278	TLE1	1	1	0
chr1	19378900	19379347	507.37	Intergenic	-96297	IFFO2	0	5	0
chr2	9239336	9239909	507.06	Intergenic	-95746	MBOAT2	0	6	0
chr11	101982281	101983023	494.43	promoter-TSS (NM_001195045)	-519	YAP1	0	10	1
chr4	67431050	67431550	492.3	Intergenic	895621	LOC100144602	0	2	1
chr1	4327306	4327890	491.98	Intergenic	-144513	LOC284661	2	1	0
chr1	62201827	62202345	490.16	Intergenic	-6063	INADL	2	1	0
chr4	159076914	159077488	485.77	intron (NM_016613, intron 2 of 4)	16517	FAM198B	0	1	1
chr12	66419052	66419659	480.14	Intergenic	105178	LLPH	0	0	0
chr13	44880607	44881134	478.1	Intergenic	-67108	SERP2	0	4	0
chr12	6772065	6772647	477.36	promoter-TSS (NM_001127586)	-48	ING4	0	8	3
chr8	61825277	61825855	475.97	Intergenic	54741	LOC100130298	0	2	0
chr1	229200108	229200573	472.37	Intergenic	-206539	RAB4A	1	1	0
chr9	72646094	72646630	467.35	Intergenic	-12135	MAMDC2	1	1	0
chr2	174218793	174219365	466.05	promoter-TSS (NM_031942)	-482	CDCA7	0	5	1
chr22	38178361	38178878	464.26	Intergenic	-22495	H1F0	1	4	0
chr10	116097198	116097783	459.16	intron (NM_032550, intron 2 of 18)	67025	AFAP1L2	2	3	1
chr3	41465998	41466764	455.19	intron (NM_017886, intron 34 of 36)	225439	CTNNB1	2	0	0
chr2	110074159	110074677	454.77	intron (NM_001099289, intron 8 of 9)	-144337	MIR4266	1	6	0
chr5	123498645	123499209	454.09	Intergenic	581878	ZNF608	0	1	1
chr17	63429891	63430694	449.55	Intergenic	127448	AXIN2	5	1	0
chr8	134339239	134339777	446.45	Intergenic	-29961	NDRG1	1	2	0
chr1	113850384	113851417	446.11	Intergenic	-82575	MAGI3	3	1	0
chr1	209568447	209568929	445.5	Intergenic	-33480	MIR205HG	1	1	0
chr4	78935927	78936466	443.62	Intergenic	-42528	FRAS1	0	2	0
chr14	71707378	71707954	441.56	Intergenic	-157388	SNORD56B	1	1	0
chr14	45603723	45604183	439.39	promoter-TSS (NM_002013)	-221	FKBP3	1	3	0
chr1	231763847	231764363	438.4	intron (NM_001164556, intron 1 of 4)	1544	DISC1	1	2	0
chr12	113364091	113364658	438.35	Intergenic	-11875	OAS3	1	2	0
chr16	89691142	89691591	437.82	intron (NM_004413, intron 1 of 10)	4366	DPEP1	1	3	0
chr8	128413109	128413550	433.69	Intergenic	-14528	POU5F1B	1	1	0
chr15	29745093	29745556	433.68	intron (NM_015307, intron 1 of 10)	117603	FAM189A1	0	10	0
chr18	25739751	25740240	433.11	intron (NM_001792, intron 1 of 15)	17450	CDH2	0	1	0
chr5	74621135	74621697	430.25	Intergenic	-11577	HMGCR	1	0	0
chr3	23111355	23111755	430.08	Intergenic	-133229	UBE2E2	1	2	0
chr12	10320255	10320732	427.23	intron (NM_001172632, intron 2 of 4)	4297	OLR1	2	2	0
chr3	153068119	153068623	423.33	Intergenic	-133913	C3orf79	1	1	0
chr12	69669278	69669923	423.27	Intergenic	-2602	MIR1279	0	2	0
chr7	66104748	66105203	423.11	3' UTR (NM_153033, exon 4 of 4)	11107	KCTD7	0	1	0
chr17	70409326	70409840	422.33	intron (NR_036488, intron 3 of 3)	179360	LOC100499467	2	6	0
chr2	197124363	197124851	422.28	intron (NM_020760, intron 17 of 28)	-88271	STK17B	1	1	0
chr3	188665906	188666338	420.85	Intergenic	-223641	TPRG1	0	2	0
chr5	112502587	112503147	420.61	intron (NM_001085377, intron 3 of 18)	127745	MCC	0	1	0
chr2	202933631	202934329	418.49	Intergenic	34670	FZD7	0	2	1
chr17	63779768	63780293	418.04	intron (NM_145036, intron 21 of 26)	42631	CEP112	1	0	0
chr2	9242965	9243557	416.49	Intergenic	-99385	MBOAT2	1	2	0
chr8	122738074	122738643	415.46	Intergenic	-84728	HAS2	2	1	0
chr7	151216492	151216947	405.42	5' UTR (NM_005614, exon 1 of 8)	291	RHEB	0	27	12
chr8	101881135	101881795	403.32	Intergenic	81334	YWHAZ	2	2	0
chr19	47319439	47319912	402.17	Intergenic	14286	SNAR-E	0	8	2
chr20	50277967	50278542	401.93	intron (NM_006045, intron 13 of 27)	-98884	NFATC2	1	2	0
chr15	35256273	35256767	399.3	intron (NM_014691, intron 1 of 34)	5475	AQR	0	2	0
chr14	72270247	72270749	395.93	Intergenic	-128319	RGS6	0	1	0
chr2	71615235	71615695	394.91	intron (NM_001014972, intron 10 of 27)	56580	ZNF638	7	3	0
chr1	62248306	62248777	392.26	intron (NM_176877, intron 7 of 42)	40392	INADL	0	2	1
chr2	159047525	159048057	390.74	intron (NM_138803, intron 11 of 13)	24629	LOC554201	0	3	1
chr17	47674161	47674642	390.62	Intergenic	21103	NXPH3	1	1	0
chr2	208795439	208795881	388.75	exon (NM_001080475, exon 5 of 8)	94624	PLEKHM3	0	12	2
chr20	17005149	17005677	388.51	Intergenic	-201339	PCSK2	2	1	0
chr15	60942078	60942684	387.29	intron (NM_134261, intron 2 of 10)	-22652	RORA	0	1	0
chr7	139875149	139875650	387.24	intron (NM_030647, intron 1 of 19)	1342	JHDM1D	0	19	9
chr2	15398743	15399275	381.5	intron (NM_015909, intron 44 of 51)	302445	NBAS	3	3	0
chr7	112031388	112032295	377.38	Intergenic	-31358	IFRD1	0	35	0
chr21	46785604	46786079	377.05	Intergenic	-39256	COL18A1	2	7	2
chr10	29371839	29372302	372.09	Intergenic	-205920	LYZL1	1	4	0
chr10	29280332	29280834	372.09	Intergenic	-195604	LOC100507605	2	0	0
chr10	35083434	35083935	370.35	intron (NM_001184785, intron 1 of 24)	20569	PARD3	1	0	0
chr3	37545956	37546442	366.48	intron (NM_002207, intron 6 of 27)	52386	ITGA9	2	0	0
chr1	16839319	16840702	365.67	Intergenic	-20814	CROCCP3	0	8	1
chr11	86501019	86501594	365.3	Intergenic	-10185	PRSS23	1	0	0
chr1	17065081	17069070	364.29	Intergenic	-20423	ESPNP	1	22	2
chr6	139482230	139482656	363.75	intron (NM_016217, intron 1 of 3)	26194	HECA	1	1	0
chr4	152876729	152877247	362.29	Intergenic	-194813	PET112	1	2	0
chr18	45982268	45982756	358.99	Intergenic	-82915	CTIF	1	0	0
chr12	97432627	97433049	357.52	Intergenic	131594	NEDD1	3	1	0
chr7	111559632	111560130	351.84	intron (NM_014705, intron 12 of 51)	286581	DOCK4	1	0	0
chr1	16991366	16993237	347.33	Intergenic	-15449	MIR3675	0	10	0
chr5	56731358	56731814	346.27	Intergenic	47050	ACTBL2	0	1	0
chr7	412992	413579	343.44	Intergenic	-6106	LOC442497	2	16	3
chr3	194167939	194168415	342.56	intron (NM_024524, intron 12 of 31)	20791	ATP13A3	1	2	0
chr18	19830573	19831047	342.56	Intergenic	81406	GATA6	1	3	0
chr12	110133821	110134273	339.56	Intergenic	-18140	FAM222A	2	2	0
chr5	58193392	58193855	339.09	Intergenic	102136	PDE4D	1	0	0
chr12	78145702	78146206	338.34	Intergenic	-79115	NAV3	0	1	0
chr5	37002163	37002671	338.27	intron (NM_015384, intron 14 of 45)	125556	NIPBL	1	0	0
chr5	161675623	161676106	335.79	Intergenic	181216	GABRG2	2	0	0
chrX	117836721	117837137	335.21	Intergenic	-24630	IL13RA1	0	3	0
chr1	95071133	95071740	334.99	Intergenic	-64023	F3	0	5	0
chr12	31885889	31886503	334.18	Intergenic	-4088	AMN1	0	1	1
chr8	23410309	23410693	331.29	intron (NM_016612, intron 1 of 3)	24138	SLC25A37	2	3	0
chr19	15946736	15947265	331.15	non-coding (NR_015379, exon 3 of 3)	7243	UCA1	1	1	0
chr21	32608729	32609177	329.89	intron (NM_003253, intron 7 of 28)	-198158	KRTAP19-8	1	0	0
chr11	59474039	59474912	328.63	Intergenic	6843	OR10V1	2	4	0
chr10	26637710	26638503	327.76	Intergenic	-89160	APBB1IP	4	7	1
chr1	57209942	57210473	327.61	intron (NM_001004303, intron 9 of 19)	75162	C1orf168	3	2	0
chr17	63553192	63553821	326.54	intron (NM_004655, intron 2 of 10)	4234	AXIN2	1	1	0
chr10	47395672	47396534	325.6	intron (NR_027634, intron 2 of 6)	16383	FAM35B2	0	27	12
chr6	139044163	139044794	324.55	Intergenic	31673	FLJ46906	3	3	0
chr18	3448173	3448684	323.78	intron (NM_173207, intron 1 of 2)	820	TGIF1	0	10	3
chr17	6950137	6950744	322.45	Intergenic	-3198	SLC16A11	2	6	0
chr1	119936104	119936697	321.98	intron (NM_001005783, intron 8 of 8)	-21154	HSD3B2	1	1	0
chr1	145968361	145968999	321.46	Intergenic	-26061	PDZK1P1	0	6	0
chr10	46913600	46914462	320.92	intron (NR_027632, intron 2 of 6)	16390	FAM35B	0	27	12
chr2	199633831	199634330	320.44	Intergenic	688739	SATB2	2	1	0
chr11	94084256	94084723	319.01	Intergenic	45686	FOLR4	0	1	0
chr8	122360981	122361533	317.7	Intergenic	-290329	HAS2-AS1	2	0	0
chr10	112617829	112618387	317.65	Intergenic	12554	LOC282997	2	2	0
chr5	168588366	168588800	316.26	intron (NM_003062, intron 4 of 35)	102115	MIR585	0	5	1
chr12	109055725	109056269	315.86	intron (NM_014325, intron 3 of 10)	-28327	SELPLG	0	7	1
chr5	180256016	180256659	315.4	TTS (NR_045680)	-1620	LOC729678	7	5	0
chr9	93862358	93862840	314.82	Intergenic	-25185	LOC100129316	3	3	0
chr2	43389945	43390415	313.71	Intergenic	63565	ZFP36L2	0	3	2
chr6	8959126	8959622	313.71	Intergenic	306932	HULC	2	0	0
chr2	64302870	64303562	310.31	Intergenic	-57002	VPS54	0	2	1
chr1	172807550	172808027	309.36	Intergenic	179603	FASLG	1	1	0
chr2	109574431	109574905	308.35	intron (NM_022336, intron 1 of 11)	31160	EDAR	0	1	0
chr6	96252941	96253335	307.7	Intergenic	-210707	FUT9	3	0	0
chr4	55575512	55576022	307.19	intron (NM_001093772, intron 7 of 20)	51672	KIT	2	1	0
chr3	183036593	183037063	306.43	intron (NM_015078, intron 6 of 29)	65796	B3GNT5	2	2	0
chr1	87240216	87240671	304.38	Intergenic	70190	SH3GLB1	2	2	0
chr17	14104301	14104815	303.89	intron (NM_001303, intron 6 of 6)	35592	CDRT15	0	2	0
chr2	11494479	11494985	303.45	Intergenic	-10021	ROCK2	0	3	1
chr1	17222149	17223853	302.69	Intergenic	-25444	CROCC	0	11	2
chr8	128755104	128755571	301.89	Intergenic	7022	MYC	1	1	1
chr10	3356175	3357222	301.51	Intergenic	-141665	PITRM1	4	3	0
chr2	171095127	171095622	300.97	intron (NR_045682, intron 7 of 35)	60719	MYO3B	0	0	0
chr12	26922029	26922491	299.58	intron (NM_002223, intron 2 of 56)	63871	ITPR2	0	1	0
chr9	127119213	127119650	299.55	non-coding (NR_027406, exon 1 of 1)	3679	LOC100129034	0	2	1
chr7	124176633	124177099	299.55	Intergenic	228815	GPR37	0	0	0
chr17	63284560	63285002	299.55	Intergenic	151325	RGS9	0	1	1
chr18	25424431	25424928	299.17	Intergenic	332766	CDH2	2	0	0
chr14	34512950	34513413	297.74	Intergenic	-92897	EGLN3	0	1	0
chr19	49273466	49274060	297.05	Intergenic	14419	FGF21	0	2	0
chr13	44794262	44794808	297	Intergenic	-62177	C13orf44-IT1	0	5	0
chr9	126817071	126817495	296.83	Intergenic	43394	LHX2	0	2	0
chr7	131333358	131333830	296.83	Intergenic	-92218	PODXL	1	2	0
chr7	37002074	37002454	296.75	intron (NM_001206482, intron 16 of 21)	22453	ELMO1	2	0	0
chr2	205338033	205338458	295.93	Intergenic	-72271	PARD3B	0	1	1
chr9	82188386	82188876	294.76	exon (NM_007005, exon 2 of 20)	1753	TLE4	0	3	0
chr2	36729100	36729604	293.24	intron (NM_016441, intron 8 of 16)	95980	FEZ2	2	2	0
chr3	181986518	181986917	292.95	Intergenic	217433	FLJ46066	2	0	0
chr15	33094483	33094930	292.75	intron (NM_001103184, intron 14 of 16)	84501	GREM1	0	2	0
chr13	48575684	48576222	292.6	promoter-TSS (NM_003850)	-491	SUCLA2	0	4	1
chr19	54506143	54506585	291.34	intron (NM_145814, intron 3 of 3)	10822	CACNG6	0	1	0
chr19	39151782	39152275	290.16	intron (NM_004924, intron 1 of 20)	13761	ACTN4	2	3	0
chr5	13354691	13355157	289.09	Intergenic	589665	DNAH5	2	0	0
chrY	20314449	20315020	288.57	Intergenic	17399	XKRY	1	4	2
chr1	147510095	147510711	288.09	Intergenic	-26072	PDZK1P1	0	6	0
chr14	86053571	86054226	288.08	intron (NM_013231, intron 1 of 1)	57410	FLRT2	0	3	0
chrY	19864694	19865351	286.79	Intergenic	17418	XKRY	1	4	2
chr10	75713418	75713925	286.56	Intergenic	-31136	C10orf55	1	2	0
chr4	109193728	109194196	286.55	Intergenic	100686	LEF1-AS1	0	0	0
chr12	132903976	132904377	284.78	intron (NM_001122636, intron 1 of 10)	1729	GALNT9	0	6	3
chr17	56736168	56736593	284.72	intron (NM_001201457, intron 1 of 32)	33036	TEX14	0	4	0
chr20	37176052	37176508	284.45	intron (NM_020336, intron 19 of 29)	-33558	ADIG	0	1	0
chr11	66189057	66189501	284.33	intron (NM_178864, intron 1 of 7)	804	NPAS4	0	12	0
chr8	131495424	131495933	284.23	Intergenic	-39772	ASAP1	0	1	0
chr3	14358194	14358736	283.83	Intergenic	-85641	SLC6A6	1	0	0
chr5	88164290	88164789	282.74	intron (NM_001193347, intron 2 of 11)	14744	MEF2C	0	1	0
chr9	138180988	138181435	281.34	Intergenic	-53884	C9orf62	0	5	0
chr1	15682534	15683034	280.8	intron (NM_052929, intron 19 of 30)	-53607	EFHD2	0	3	0
chr5	34278133	34278687	280.2	Intergenic	-153777	C1QTNF3-AMACR	1	0	0
chr12	71543614	71544433	279.93	intron (NM_004616, intron 2 of 8)	7756	TSPAN8	3	4	0
chr6	144621457	144621935	279.81	intron (NM_007124, intron 1 of 73)	8823	UTRN	1	1	0
chr11	122703209	122703715	279.04	Intergenic	-5793	CRTAM	0	1	0
chr5	167836950	167837399	278.8	intron (NM_001161662, intron 8 of 22)	-76289	RARS	1	2	0
chr12	10572878	10573435	278.6	promoter-TSS (NM_002261)	38	KLRC3	0	1	0
chr2	29970482	29971152	277.98	intron (NM_004304, intron 1 of 28)	173660	ALK	2	1	1
chr4	109094324	109094753	277.93	intron (NR_029373, intron 1 of 2)	1262	LEF1-AS1	2	14	2
chr12	95173220	95173681	277.61	Intergenic	-54724	MIR492	1	1	0
chr6	137345767	137346222	275.23	intron (NM_014432, intron 1 of 6)	20304	IL20RA	1	1	0
chr5	36581157	36581619	274.36	Intergenic	-25069	SLC1A3	3	1	0
chr12	31884668	31885173	273.25	Intergenic	-2812	AMN1	0	0	0
chr4	113092437	113092904	271.97	intron (NM_152400, intron 1 of 1)	26117	C4orf32	1	5	0
chr4	114566745	114567257	271.97	intron (NM_172115, intron 3 of 16)	116082	CAMK2D	1	0	0
chr16	67816568	67816881	271.66	intron (NM_020850, intron 2 of 13)	23831	RANBP10	0	2	0
chr9	130150602	130151028	271.63	intron (NM_032293, intron 25 of 27)	-8650	SLC2A8	1	0	0
chr12	13364416	13364844	270.23	intron (NM_001423, intron 2 of 4)	15028	EMP1	0	1	0
chr18	46470534	46470966	268.38	intron (NM_005904, intron 2 of 3)	-1573	SMAD7	2	1	0
chr17	79870446	79870911	267.82	intron (NM_016538, intron 9 of 9)	-1338	PCYT2	0	8	1
chr12	118424564	118425091	267.44	Intergenic	-18799	KSR2	0	0	0
chr18	499406	499874	266.38	intron (NM_130386, intron 1 of 9)	1089	COLEC12	1	6	1
chr2	219082776	219083168	265.01	intron (NM_005731, intron 1 of 9)	852	ARPC2	1	2	0
chr17	80847388	80847796	264.68	intron (NM_005993, intron 16 of 38)	-49661	ZNF750	0	3	1
chr5	35130164	35130569	264.05	intron (NM_000949, intron 1 of 9)	-12142	PRLR	0	1	0
chr15	91403375	91403962	263.47	Intergenic	-8217	FURIN	0	6	0
chr6	21000582	21001041	263.37	intron (NM_017774, intron 11 of 15)	466123	CDKAL1	1	0	0
chr2	174916493	174916978	263.33	Intergenic	-86305	SP3	1	1	0
chr21	18914604	18915023	262.77	intron (NM_001338, intron 1 of 6)	29589	CXADR	2	1	0
chr8	25118950	25119402	262.25	intron (NM_024940, intron 2 of 51)	76889	DOCK5	0	3	0
chr13	74346514	74346948	262.25	intron (NM_007249, intron 5 of 7)	361335	KLF12	1	1	0
chr11	97444846	97445268	261.6	Intergenic	-1205016	JRKL-AS1	1	1	0
chr8	107648189	107648597	261.32	intron (NM_001198533, intron 3 of 16)	-21643	OXR1	0	0	0
chr13	106749002	106749562	261	Intergenic	-279629	LINC00460	0	0	0
chr1	234907956	234908422	260.87	Intergenic	48400	LOC100506810	0	5	0
chr15	85859456	85859922	260.84	Intergenic	-64182	AKAP13	1	1	0
chr17	76661896	76662395	260.58	Intergenic	-88669	DNAH17	0	4	1
chr6	145200067	145200545	259.65	Intergenic	587433	UTRN	0	1	0
chr5	173930786	173931282	258.74	Intergenic	-220541	MSX2	0	4	0
chr10	11727546	11728199	258.19	Intergenic	-56484	ECHDC3	1	1	0
chr19	50490353	50490865	256.12	intron (NM_001025778, intron 11 of 13)	17697	SIGLEC16	0	3	0
chr2	97115264	97115779	256.12	Intergenic	58325	NEURL3	0	1	0
chr6	119576638	119577132	252.18	intron (NM_005907, intron 5 of 12)	94041	MAN1A1	1	2	0
chr6	18241655	18242083	251.72	intron (NM_001134709, intron 6 of 9)	22930	DEK	2	1	0
chr3	188850015	188850582	251.54	Intergenic	-39465	TPRG1	1	1	0
chr3	58242138	58242564	250.78	exon (NM_020676, exon 2 of 9)	19092	ABHD6	0	1	1
chr1	24648135	24648542	249.2	intron (NM_001195010, intron 1 of 15)	-1192	GRHL3	0	12	4
chr6	20631126	20631533	249.2	intron (NM_017774, intron 4 of 15)	96641	CDKAL1	0	1	0
chr10	10824487	10824904	248.27	Intergenic	12182	SFTA1P	0	2	0
chr1	232814097	232814506	248.2	Intergenic	-126337	KIAA1383	0	3	1
chr11	309250	309833	248.04	TTS (NM_006435)	1434	IFITM2	1	4	1
chr14	54313055	54313486	247.77	Intergenic	101932	MIR5580	1	1	0
chr7	143169283	143169811	246.91	intron (NR_033897, intron 2 of 4)	-5419	TAS2R41	1	4	1
chr12	98150002	98150513	246.86	Intergenic	192667	MIR135A2	0	3	2
chr1	3360292	3360720	246.81	Intergenic	-10641	ARHGEF16	0	3	0
chr14	55584500	55584881	246.79	Intergenic	-11245	LGALS3	1	1	0
chr18	70950987	70951413	246.04	Intergenic	-19467	LOC400655	1	2	0
chr1	210407210	210407657	245.46	promoter-TSS (NR_024337)	33	C1orf133	1	10	2
chr11	108747408	108747818	245.46	intron (NM_004398, intron 16 of 17)	211797	DDX10	1	1	0
chr14	90139121	90139569	244.99	Intergenic	-53851	FOXN3	0	1	0
chr8	103700490	103700972	244.68	Intergenic	-32748	KLF10	1	2	1
chr10	99302947	99303423	243.97	intron (NM_024954, intron 1 of 2)	-29071	ANKRD2	0	2	0
chr15	97237242	97237657	242.37	Intergenic	-89230	SPATA8	1	0	0
chr17	77723072	77723549	242.26	Intergenic	18428	ENPP7	0	2	0
chr21	37367753	37368239	240.91	Intergenic	64615	SETD4	0	2	0
chr8	98565741	98566252	239.52	Intergenic	-90411	MTDH	1	1	0
chr1	219964419	219964834	239.05	Intergenic	-81993	RNU5F-1	0	0	0
chr4	22681889	22682355	238.7	Intergenic	-12426	GBA3	1	1	0
chr14	101908782	101909225	236.69	Intergenic	113010	DIO3OS	1	7	2
chr8	37410188	37410675	236.69	Intergenic	-142870	ZNF703	1	4	0
chr8	74257967	74258402	235.73	Intergenic	51347	RDH10	1	2	0
chr5	20923714	20924228	235.64	Intergenic	-535618	GUSBP1	1	0	0
chr11	12744893	12745380	235.36	intron (NM_021961, intron 2 of 12)	49167	TEAD1	1	1	1
chr2	171302562	171303074	235.13	intron (NR_045682, intron 23 of 35)	268163	MYO3B	0	0	0
chr12	94280038	94280630	234.11	Intergenic	209183	CRADD	1	1	0
chr9	127027230	127027602	233.05	intron (NM_001166168, intron 1 of 9)	6886	NEK6	0	4	0
chr11	118381267	118381731	233.05	intron (NM_001197104, intron 30 of 35)	-16711	TTC36	2	0	0
chr1	24529896	24530289	232.49	intron (NR_027087, intron 2 of 2)	3362	LOC284632	0	4	1
chr12	76029342	76029767	231.14	Intergenic	-124136	KRR1	1	1	0
chr7	130680165	130680698	231.01	intron (NR_024153, intron 1 of 2)	-82362	LOC646329	2	3	0
chr2	240169316	240169800	230.98	intron (NM_006037, intron 2 of 26)	-52405	MGC16025	2	4	0
chr11	2548148	2548595	230.27	intron (NR_040711, intron 1 of 15)	65705	KCNQ1	0	7	2
chr10	80502713	80503090	229.81	Intergenic	324304	LOC283050	3	0	0
chr7	106415964	106416334	229.47	Intergenic	-89775	PIK3CG	1	0	0
chr5	76101894	76102404	228.78	Intergenic	-12684	F2RL1	2	3	0
chr11	9860330	9860880	228.55	intron (NM_030962, intron 26 of 39)	-79525	LOC440028	0	2	0
chr5	179686080	179686673	228.35	intron (NM_139068, intron 5 of 11)	32695	MAPK9	1	1	0
chr2	210338634	210339133	227.97	intron (NM_001039538, intron 1 of 14)	50112	MAP2	0	1	0
chr2	121148862	121149500	227.91	Intergenic	45462	INHBB	0	0	0
chr5	52005249	52005685	227.68	Intergenic	-78307	PELO	2	0	0
chr4	1591923	1592355	227.16	Intergenic	93579	FAM53A	0	0	0
chr3	142204016	142204396	226.54	intron (NM_001184, intron 35 of 46)	-37353	XRN1	1	1	0
chr2	201273685	201274126	226.54	intron (NM_001100424, intron 3 of 11)	100887	KCTD18	0	4	1
chr3	29964353	29964759	226.25	intron (NM_001003793, intron 10 of 14)	641753	RBMS3	0	1	1
chr19	48776261	48776677	225.99	intron (NM_153608, intron 2 of 4)	1815	ZNF114	0	3	0
chr14	80934981	80935413	225.06	Intergenic	-237800	DIO2	0	2	1
chr10	60016133	60016681	225	intron (NM_152230, intron 1 of 5)	11287	IPMK	1	3	0
chr5	71898853	71899368	224.71	Intergenic	-95861	ZNF366	1	2	1
chr12	115093956	115094436	224.4	Intergenic	27773	TBX3	0	2	0
chr1	94713051	94713429	224.14	Intergenic	-9933	ARHGAP29	0	20	11
chr22	43136535	43136988	222.73	Intergenic	-19885	A4GALT	0	1	1
chr16	19651339	19651815	222.22	intron (NM_020314, intron 21 of 30)	-76201	IQCK	0	2	0
chr22	46457297	46457664	221.69	Intergenic	-7456	C22orf26	2	11	4
chr4	124399892	124400335	221.4	Intergenic	79468	SPRY1	2	2	0
chr4	22087724	22088237	219.95	Intergenic	-137606	KCNIP4	2	1	0
chr10	114571634	114572038	219.85	intron (NM_145206, intron 7 of 7)	-38837	LOC143188	0	1	0
chr2	17775003	17775533	219.43	intron (NM_003385, intron 2 of 3)	53461	VSNL1	1	1	0
chr21	41066635	41067165	218.61	Intergenic	37646	B3GALT5	0	0	0
chr3	181857817	181858192	218.38	Intergenic	346146	FLJ46066	1	0	0
chr17	840808	841241	217.31	intron (NM_022463, intron 1 of 7)	41974	NXN	2	3	1
chr6	106319328	106319846	217.26	Intergenic	-214608	PRDM1	0	1	0
chr7	133662326	133662658	216.93	intron (NM_021807, intron 14 of 17)	-149613	LRGUK	0	0	0
chr22	21134152	21134596	216.68	exon (NM_000185, exon 2 of 5)	5991	SERPIND1	1	1	0
chr9	22237446	22237973	215.52	Intergenic	-209131	DMRTA1	2	0	0
chr18	57590395	57590902	215.18	Intergenic	23456	PMAIP1	0	1	0
chr2	231770163	231770561	214.66	Intergenic	19101	LOC151484	2	2	0
chr10	22725756	22726106	214.34	non-coding (NR_036533, exon 1 of 1)	927	LOC100499489	0	17	2
chr12	12713816	12714236	214.22	intron (NM_030640, intron 1 of 6)	1422	DUSP16	0	1	0
chr2	192731520	192732001	214.22	Intergenic	-19754	SDPR	1	1	0
chr15	39425475	39425906	213.65	Intergenic	-117195	C15orf54	0	1	0
chr2	109211420	109211847	213.13	intron (NM_001193488, intron 1 of 9)	6711	LIMS1	0	2	0
chr3	11806227	11806709	212.98	Intergenic	-44248	VGLL4	1	1	0
chr19	38789537	38789939	212.74	Intergenic	-5066	C19orf33	0	4	0
chr2	55131823	55132480	212.05	intron (NM_001039753, intron 23 of 40)	105319	RTN4	0	4	0
chr7	151220113	151220705	211.71	Intergenic	-3399	RHEB	0	0	0
chr1	223505425	223505814	211.18	intron (NM_001037175, intron 2 of 5)	31925	SUSD4	0	1	0
chr2	136894619	136895045	211.16	Intergenic	-19107	CXCR4	0	1	1
chr8	131046961	131047437	210.82	Intergenic	-18302	FAM49B	1	4	0
chr2	201982465	201982962	210.72	promoter-TSS (NM_001127183)	-556	CFLAR	0	4	0
chr2	225542882	225543492	209.81	Intergenic	-93073	CUL3	0	0	0
chr4	146220696	146221152	208.26	Intergenic	-120092	OTUD4	0	1	0
chr3	120063171	120063599	208.17	intron (NM_001099678, intron 1 of 3)	4801	LRRC58	0	0	0
chr7	142511153	142511500	207.94	Intergenic	31418	PRSS2	0	0	0
chr9	119199799	119200212	207.91	intron (NM_014010, intron 21 of 21)	-66557	LOC100128505	0	2	2
chr2	11485314	11485781	207.85	promoter-TSS (NM_004850)	-836	ROCK2	0	7	1
chr7	120938743	120939140	207.53	Intergenic	-26480	WNT16	0	0	0
chr2	54783605	54784103	206.89	intron (NM_003128, intron 2 of 35)	-1677	SPTBN1	0	1	0
chr17	63557090	63557425	205.99	intron (NM_004655, intron 1 of 10)	483	AXIN2	1	14	3
chr10	126069545	126070013	205.94	Intergenic	37766	OAT	0	5	1
chr2	85381540	85381951	205.94	intron (NM_031283, intron 3 of 11)	21162	TCF7L1	0	3	0
chr22	25791905	25792294	205.94	Intergenic	-14555	LRP5L	1	2	0
chr12	10561978	10562358	205.49	exon (NM_013431, exon 1 of 4)	188	KLRC4	0	0	0
chr10	114278891	114279377	205.49	intron (NM_145206, intron 3 of 7)	72378	VTI1A	1	1	0
chr18	60905272	60905710	204.55	intron (NM_000633, intron 2 of 2)	81122	BCL2	0	7	1
chr10	111763009	111763534	204.54	intron (NR_038943, intron 2 of 4)	-2455	ADD3	1	1	1
chr12	10588293	10588871	204.38	promoter-TSS (NM_002260)	10	KLRC2	0	2	0
chr7	92324964	92325346	204.02	intron (NM_001259, intron 4 of 7)	-105449	FAM133B	1	4	1
chr11	20362664	20363086	204.02	Intergenic	-22356	HTATIP2	1	1	0
chr1	210424375	210424782	204.02	Intergenic	-17112	C1orf133	0	5	1
chr11	104539771	104540254	203.04	Intergenic	229385	CASP12	0	0	0
chr11	77085112	77085567	202.8	intron (NM_001128620, intron 5 of 15)	-86876	GDPD4	0	0	0
chr17	59415263	59415760	202.28	intron (NM_017679, intron 22 of 23)	-61746	TBX2	0	4	1
chr3	30269265	30269699	201.67	Intergenic	-378512	TGFBR2	1	0	0
chr2	70362978	70363557	201.5	Intergenic	-10819	LOC100133985	0	2	0
chr16	377280	377713	201.34	intron (NM_003502, intron 2 of 10)	25180	AXIN1	0	6	0
chr17	39560285	39560697	200.92	intron (NR_040111, intron 1 of 2)	1823	LOC100505782	2	1	0
chr6	21918173	21918632	200.73	intron (NR_015410, intron 5 of 11)	229020	LOC729177	0	3	0
chr1	37579054	37579467	200.71	Intergenic	-47904	MIR4255	1	3	0
chr1	113499604	113500089	200.32	promoter-TSS (NM_003051)	-871	SLC16A1	2	8	1
chr7	51608467	51608994	200.19	Intergenic	-224215	COBL	0	2	0
chr9	33415608	33415972	199.82	Intergenic	-13273	AQP7	1	1	0
chr7	84041262	84041747	199.76	Intergenic	-217287	SEMA3A	2	0	0
chr13	24317340	24317812	199.67	intron (NM_005932, intron 18 of 18)	-145452	C1QTNF9B-AS1	3	2	0
chr8	53379464	53379970	199.09	Intergenic	-57278	ST18	0	3	1
chr5	106852078	106852501	197.66	intron (NM_001962, intron 1 of 4)	154307	EFNA5	0	1	0
chr10	97259360	97259747	196.96	intron (NM_015385, intron 1 of 24)	-58616	SORBS1	0	0	0
chr7	13056980	13057362	196.48	Intergenic	330260	ARL4A	0	1	0
chr19	49975181	49975732	195.38	Intergenic	-2010	FLT3LG	0	2	0
chr12	84190176	84190634	195.29	Intergenic	1109471	TMTC2	0	1	0
chr14	93214758	93215084	194.67	5' UTR (NM_005606, exon 1 of 14)	126	LGMN	0	17	6
chr2	204648574	204649004	194.49	Intergenic	77591	CD28	1	0	0
chr13	28001138	28001577	194.49	intron (NM_002097, intron 2 of 8)	2676	GTF3A	0	3	1
chr8	37402971	37403429	194.49	Intergenic	-150101	ZNF703	1	3	1
chr7	75549737	75550186	193.88	intron (NM_000941, intron 1 of 15)	5446	MIR4651	2	5	0
chr1	16312174	16312619	193.87	Intergenic	-9769	ZBTB17	0	0	0
chr3	120884169	120884591	192	intron (NM_014980, intron 9 of 27)	257330	STXBP5L	2	0	0
chr9	127531926	127532275	191.46	intron (NM_033334, intron 1 of 9)	1476	NR6A1	0	6	1
chr17	41437866	41438215	191.43	Intergenic	28226	LOC100130581	0	6	1
chr14	85588914	85589374	191.07	Intergenic	-407344	FLRT2	0	0	0
chr7	101740893	101741313	190.25	intron (NM_181552, intron 5 of 23)	-187302	SH2B2	1	2	0
chr17	43253599	43254021	190.04	Intergenic	15546	HEXIM2	1	1	0
chr6	138053188	138053601	189.97	Intergenic	-135187	TNFAIP3	1	1	0
chr18	21215086	21215604	189.12	intron (NM_173505, intron 4 of 9)	27504	ANKRD29	0	0	0
chr7	30065835	30066388	188.72	exon (NM_017946, exon 1 of 4)	306	FKBP14	1	4	1
chr4	83073844	83074371	188.34	Intergenic	221042	HNRNPD	2	0	0
chr14	68444080	68444697	188.21	intron (NM_002877, intron 7 of 10)	157892	RAD51B	1	2	0
chr1	85516449	85516825	187.68	Intergenic	-2414	MCOLN3	1	1	0
chr11	86382343	86382739	187.27	intron (NM_001014811, intron 1 of 13)	699	ME3	0	3	0
chr5	157421193	157421609	186.94	Intergenic	-135218	CLINT1	1	0	0
chr19	13142746	13143090	186.13	intron (NM_002501, intron 2 of 9)	36334	NFIX	0	3	0
chr19	16377325	16377757	185.89	Intergenic	-58110	KLF2	0	4	0
chr12	94563351	94563729	185.69	intron (NM_005761, intron 2 of 30)	21041	PLXNC1	2	1	0
chr7	101656050	101656543	185.47	intron (NM_001202544, intron 2 of 21)	195414	CUX1	1	6	0
chr3	27386989	27387421	185.41	intron (NM_199347, intron 5 of 24)	23707	NEK10	0	2	0
chr7	6116797	6117252	185.34	Intergenic	-18164	EIF2AK1	0	1	0
chr1	149513283	149514114	185.33	Intergenic	-39305	PPIAL4C	0	8	0
chr20	20998278	20998712	184.62	Intergenic	-108129	PLK1S1	3	0	0
chr1	12529939	12530358	184.32	intron (NM_018156, intron 66 of 68)	-37152	SNORA59A	2	0	0
chr18	11343036	11343611	184.3	Intergenic	-194562	PIEZO2	0	4	0
chr1	18969978	18970413	184.23	intron (NM_001135254, intron 4 of 8)	12695	PAX7	0	15	2
chr7	80549289	80549771	183.56	promoter-TSS (NM_006379)	-863	SEMA3C	2	0	0
chr1	234959086	234959517	183.06	Intergenic	99512	LOC100506810	1	1	0
chr7	105925903	105926327	183.06	promoter-TSS (NM_005746)	-477	NAMPT	1	7	1
chr1	60022556	60023050	182.76	intron (NM_001113411, intron 8 of 16)	176165	MIR4711	3	1	1
chr8	128582458	128582839	182.55	Intergenic	-88264	LOC727677	0	1	0
chr17	36186587	36186998	182.27	Intergenic	57571	LOC284100	1	0	0
chr4	144016612	144017201	181.71	Intergenic	-89164	USP38	0	0	0
chr1	202082998	202083434	180.2	Intergenic	-8813	GPR37L1	0	1	0
chr13	44855719	44856077	179.86	Intergenic	-92080	SERP2	2	0	0
chr6	52923103	52923588	178.34	intron (NM_014920, intron 1 of 13)	3255	ICK	1	1	0
chr6	87494730	87495069	178.1	Intergenic	-152125	HTR1E	0	1	0
chr15	51057178	51057597	177.72	intron (NM_032802, intron 1 of 14)	523	SPPL2A	0	6	0
chr8	132146814	132147335	177.41	Intergenic	-94239	ADCY8	3	4	0
chr6	106136484	106136915	177.35	Intergenic	-285700	PREP	1	0	0
chr22	42304760	42304967	177	TTS (NM_001207020)	5808	SHISA8	0	0	0
chr10	90657153	90657543	176.98	intron (NM_020799, intron 1 of 10)	17404	STAMBPL1	0	1	0
chr2	59093123	59093539	176.24	intron (NR_033873, intron 3 of 13)	345443	FLJ30838	1	1	0
chr5	79514511	79514855	176.14	intron (NM_178276, intron 1 of 12)	37215	SERINC5	0	1	0
chr11	68088714	68089110	175.75	intron (NM_002335, intron 1 of 22)	8804	LRP5	1	6	1
chr17	60242559	60243066	175.36	Intergenic	-100169	MED13	2	1	0
chr11	13292569	13292964	174.87	Intergenic	-6559	ARNTL	0	0	0
chr1	176116648	176117152	174.53	intron (NM_022457, intron 6 of 19)	59470	RFWD2	1	2	0
chr1	232713476	232713931	174.42	Intergenic	-62460	SIPA1L2	1	1	0
chr10	54212369	54212831	173.52	Intergenic	138559	DKK1	2	0	0
chr2	17760586	17761246	173.48	intron (NM_003385, intron 1 of 3)	39109	VSNL1	1	3	0
chr1	159249465	159249821	173.31	Intergenic	-9861	FCER1A	0	0	0
chr21	44860833	44861260	173.29	Intergenic	-8858	LINC00319	1	3	0
chr6	37139730	37140161	173.29	intron (NM_001243186, intron 4 of 5)	2023	PIM1	1	3	0
chr11	34675698	34676122	173.06	intron (NM_012153, intron 6 of 8)	21899	EHF	1	1	0
chr10	54112872	54113272	173.06	Intergenic	39031	DKK1	1	0	0
chr21	36208401	36208776	172.63	intron (NM_001001890, intron 3 of 5)	52399	RUNX1	0	1	0
chr19	4769504	4769897	172.38	promoter-TSS (NR_029607)	583	MIR7-3HG	0	5	0
chr12	27994193	27994657	172.08	Intergenic	61238	KLHDC5	1	1	0
chr17	37057047	37057513	171.95	intron (NM_006148, intron 4 of 6)	-24141	LOC100505576	0	3	0
chr19	49061543	49062021	171.4	intron (NM_177973, intron 1 of 6)	6353	SULT2B1	0	6	0
chr3	13020674	13021083	171.4	intron (NM_001134382, intron 1 of 14)	-11918	IQSEC1	1	2	1
chr9	19202186	19202598	170.97	Intergenic	-74788	PLIN2	2	0	0
chr6	138158992	138159658	170.94	intron (NR_049793, intron 3 of 3)	-29256	TNFAIP3	1	0	0
chr2	46871121	46871640	170.8	Intergenic	27055	CRIPT	0	2	0
chr20	50488391	50488815	170.65	Intergenic	-69555	SALL4	0	3	0
chr3	37948346	37948692	170.23	intron (NM_001008392, intron 1 of 7)	44850	CTDSPL	2	0	0
chr11	122021311	122021682	170.09	intron (NR_024430, intron 3 of 3)	1520	MIR100	1	2	0
chr19	47316125	47316499	169.52	Intergenic	17649	SNAR-E	0	4	0
chr6	84568972	84569389	169.51	promoter-TSS (NM_016230)	-190	CYB5R4	0	3	0
chr7	156459350	156459678	169.35	intron (NM_030936, intron 7 of 8)	23843	RNF32	2	3	1
chr11	16215545	16216022	169.06	intron (NM_033326, intron 4 of 15)	208630	SOX6	0	0	0
chr3	50209100	50209449	168.94	intron (NM_004186, intron 2 of 18)	16426	SEMA3F	1	7	1
chr3	6108489	6109088	168.93	Intergenic	-794014	GRM7	2	5	1
chr13	27703254	27703684	168.23	intron (NM_182488, intron 1 of 8)	42564	USP12	1	0	0
chr17	19575441	19575840	167.9	intron (NM_000382, intron 9 of 9)	23576	ALDH3A2	3	0	0
chr16	88521949	88522336	167.76	intron (NM_153813, intron 1 of 9)	2128	ZFPM1	1	12	1
chr12	43037614	43038035	167.54	Intergenic	-54252	PRICKLE1	2	0	0
chr9	124905528	124905860	167.33	TTS (NM_014222)	16404	NDUFA8	1	0	0
chr5	57754711	57755098	167.33	exon (NM_006622, exon 2 of 14)	1062	PLK2	1	3	0
chr11	7715803	7716156	167.25	intron (NM_198185, intron 13 of 16)	11962	OVCH2	0	4	0
chr9	110837109	110837601	166.72	Intergenic	-585308	KLF4	1	4	0
chr2	231562443	231562863	166.6	intron (NR_040038, intron 1 of 3)	2591	LOC151475	1	2	1
chr1	211715443	211715870	166.37	Intergenic	36443	SLC30A1	2	0	0
chr22	17148599	17149010	166.32	intron (NR_040115, intron 5 of 8)	7626	ANKRD62P1-PARP4P3	2	0	0
chr9	38062962	38063359	166.1	intron (NM_003028, intron 1 of 5)	6050	SHB	1	2	0
chr10	72338201	72338689	165.8	Intergenic	24086	PRF1	1	1	0
chr4	55612230	55612704	165.4	Intergenic	88372	KIT	1	0	0
chr1	203147065	203147556	165.02	TTS (NM_001276)	-2368	MYBPH	2	2	0
chr9	114770107	114770547	165.02	intron (NR_036085, intron 3 of 3)	75947	MIR4668	0	1	0
chr9	87734301	87734661	164.77	Intergenic	449855	NTRK2	2	0	0
chr8	26515857	26516270	164.71	TTS (NM_001197293)	80142	DPYSL2	0	0	0
chr4	11909204	11909546	164.57	Intergenic	-478838	HS3ST1	1	1	0
chr1	60358811	60359345	164.5	TTS (NM_000775)	33345	CYP2J2	0	0	0
chr2	19084254	19084694	164.45	Intergenic	-313628	NT5C1B	2	1	0
chr20	19503007	19503368	163.93	intron (NM_020689, intron 3 of 16)	-237947	LOC100130264	0	1	0
chr20	16172156	16172517	163.93	Intergenic	381743	KIF16B	0	1	0
chr16	11118167	11118541	163.75	intron (NM_015226, intron 11 of 22)	80009	CLEC16A	0	1	0
chr22	29155897	29156318	163.63	Intergenic	-12555	CCDC117	1	0	0
chr20	50377430	50377871	163.04	intron (NM_006045, intron 1 of 27)	7258	ATP9A	2	2	0
chr17	46271404	46271767	162.86	intron (NM_001075099, intron 4 of 12)	-37712	MIR1203	0	0	0
chr11	63398804	63399391	162.6	intron (NM_015459, intron 11 of 12)	-17156	PLA2G16	1	3	0
chr2	238409649	238410046	162.29	intron (NM_024101, intron 2 of 15)	13969	MLPH	0	2	0
chr2	151544117	151544525	161.88	Intergenic	-200112	RND3	0	1	0
chr17	19063710	19064829	161.61	Intergenic	33487	GRAPL	2	4	0
chr1	204616713	204617123	161.45	intron (NM_201630, intron 1 of 1)	37563	LRRN2	1	1	0
chr11	1092720	1093555	161.05	exon (NM_002457, exon 30 of 50)	18262	MUC2	0	21	0
chr1	92338164	92338561	160.74	intron (NM_001195684, intron 2 of 17)	13474	TGFBR3	1	1	0
chr10	63711962	63712393	160.53	intron (NM_032199, intron 3 of 9)	-23884	MIR548AV	1	1	0
chr12	48593527	48593953	160.39	Intergenic	3335	OR10AD1	0	0	0
chr2	8751459	8751926	159.47	Intergenic	-70421	ID2	1	1	0
chr18	72184553	72184962	159.31	intron (NM_018235, intron 9 of 11)	-16935	CNDP1	1	5	0
chr1	231074827	231075235	159.26	intron (NM_024525, intron 8 of 22)	39587	TTC13	2	0	0
chr10	54395387	54395810	159.21	Intergenic	135862	MBL2	0	0	0
chr1	186317260	186317837	159.06	intron (NM_003292, intron 21 of 50)	26909	TPR	2	3	0
chrX	45320350	45320827	158.64	Intergenic	-260442	CXorf36	0	1	0
chr4	124270499	124270896	157.99	Intergenic	-47253	SPRY1	2	0	0
chr2	241195433	241195784	157.99	Intergenic	-115535	OTOS	2	0	0
chr5	55625057	55625411	157.91	Intergenic	-96048	ANKRD55	0	0	0
chr10	32229953	32230393	157.89	Intergenic	-12403	ARHGAP12	2	0	0
chr2	18258992	18259408	157.58	Intergenic	199255	KCNS3	0	1	0
chr2	102183085	102183613	157.5	Intergenic	-92184	RFX8	2	2	0
chr17	19120162	19121185	157.26	Intergenic	-20017	EPN2	2	3	0
chr17	18993993	18995016	157.26	Intergenic	-36278	GRAPL	2	3	0
chr14	35015821	35016423	156.83	Intergenic	-7179	EAPP	0	6	0
chr13	28778164	28778577	156.5	intron (NM_175854, intron 5 of 18)	-65059	PAN3-AS1	1	0	0
chr13	20994000	20994370	156.3	intron (NM_015974, intron 5 of 7)	13800	MIR4499	0	2	0
chr13	44683262	44683589	156.24	Intergenic	48933	C13orf44-IT1	1	3	1
chr21	32688667	32689012	155.88	intron (NM_003253, intron 3 of 28)	242451	TIAM1	0	1	0
chr19	51818652	51818964	155.28	intron (NM_001101372, intron 1 of 7)	3706	IGLON5	2	1	0
chr13	24144688	24145067	155.09	5' UTR (NM_001204459, exon 1 of 8)	368	TNFRSF19	2	0	0
chr1	59351068	59351393	155.02	intron (NR_034014, intron 1 of 3)	100407	LOC100131060	1	2	0
chr12	14145514	14145886	154.76	Intergenic	-12678	GRIN2B	1	0	0
chr13	41579449	41579789	154.48	intron (NM_172373, intron 1 of 8)	13889	ELF1	2	0	0
chr7	70035999	70036385	154.11	intron (NM_001127231, intron 5 of 17)	-561597	WBSCR17	1	0	0
chr16	68307064	68307503	154.03	intron (NM_003983, intron 2 of 10)	8864	SLC7A6	1	1	0
chr9	114791173	114791593	153.98	intron (NR_036085, intron 3 of 3)	97003	MIR4668	2	2	0
chr1	148241571	148242277	153.58	Intergenic	-39388	PPIAL4D	0	8	0
chr2	121223628	121223963	152.92	non-coding (NR_027181, exon 1 of 1)	130	LOC84931	0	5	0
chr3	30412093	30412533	152.45	Intergenic	-235681	TGFBR2	0	0	0
chr18	12133430	12133841	152.3	Intergenic	-67143	C18orf61	2	0	0
chr13	111156624	111157148	151.85	intron (NM_001846, intron 45 of 47)	57185	RAB20	0	4	1
chr15	67439529	67439815	151.79	intron (NM_001145103, intron 1 of 8)	9313	SMAD3	1	4	0
chr11	13148031	13148463	151.68	Intergenic	117277	RASSF10	1	3	0
chr2	20725922	20726374	151.38	Intergenic	79313	RHOB	2	1	0
chr18	28978388	28978812	151.36	intron (NM_001134453, intron 8 of 14)	21860	DSG4	0	1	0
chr6	36033293	36033661	151.29	intron (NM_139012, intron 3 of 11)	38023	MAPK14	1	0	0
chr1	179006943	179007341	150.48	intron (NM_014864, intron 1 of 7)	12068	FAM20B	0	2	0
chr2	177156543	177156958	150.3	intron (NR_027850, intron 2 of 10)	22627	MTX2	0	0	0
chr5	148929122	148929457	150.16	intron (NM_001025105, intron 2 of 10)	1718	CSNK1A1	1	4	1
chr3	31790252	31790638	149.96	intron (NM_001174060, intron 3 of 10)	44740	OSBPL10-AS1	2	1	0
chr12	53306737	53307063	149.38	intron (NM_001256293, intron 1 of 8)	-8032	KRT8	0	2	1
chr11	19973808	19974207	149.31	intron (NM_182964, intron 10 of 37)	-70095	NAV2	1	0	0
chr18	42747085	42747566	149.09	Intergenic	-45622	SLC14A2	0	0	0
chr15	61233773	61234177	149	intron (NM_134261, intron 1 of 10)	287527	RORA	1	1	0
chrX	17756484	17756811	148.97	intron (NM_001037536, intron 1 of 5)	1055	SCML1	0	7	1
chr9	93619357	93619793	148.82	intron (NM_001174168, intron 3 of 12)	29870	SYK	3	2	0
chr6	86169256	86169723	148.53	intron (NM_001204813, intron 1 of 7)	10187	NT5E	1	0	0
chr6	21003992	21004342	148.34	intron (NM_017774, intron 11 of 15)	469479	CDKAL1	1	1	1
chr10	28506647	28507028	148.32	intron (NM_173496, intron 4 of 18)	64230	MPP7	1	1	0
chr1	219483642	219484087	148.1	Intergenic	136672	LYPLAL1	1	0	0
chr2	227452777	227453309	148.02	Intergenic	70466	MIR5702	1	1	0
chr17	19675374	19675814	147.82	3' UTR (NM_014683, exon 27 of 27)	-23848	ALDH3A1	1	2	0
chr7	124436744	124437074	147.75	Intergenic	-6045	LOC154872	0	1	0
chr18	20679675	20680175	147.74	Intergenic	-34603	CABLES1	0	2	0
chr9	83761939	83762380	147.72	Intergenic	541437	TLE1	1	0	0
chr22	50606603	50607188	147.31	Intergenic	-2265	PANX2	0	1	0
chr11	106465424	106465818	147.31	Intergenic	423550	GUCY1A2	0	2	1
chr7	55154312	55154592	146.93	intron (NM_005228, intron 1 of 27)	67727	EGFR	1	4	3
chr22	41032489	41032863	146.47	promoter-TSS (NM_020831)	14	MKL1	0	17	6
chr17	3741415	3741772	146.12	intron (NM_001114118, intron 3 of 12)	7952	C17orf85	0	4	1
chr13	23363220	23363774	145.31	Intergenic	108823	BASP1P1	2	1	0
chr20	13303261	13303601	145.29	Intergenic	-83097	LOC100505536	1	0	0
chr2	52419743	52420268	145.25	Intergenic	-1160331	NRXN1	0	1	0
chr2	202934918	202935257	145.21	Intergenic	35777	FZD7	0	0	0
chr3	45056424	45056778	144.69	Intergenic	-11158	CLEC3B	1	0	0
chr18	3618064	3618490	144.51	intron (NM_001242764, intron 4 of 9)	24165	FLJ35776	1	1	0
chr7	55063387	55063955	144.39	Intergenic	-23054	EGFR	1	0	0
chr11	34647109	34647503	144.35	intron (NM_012153, intron 1 of 8)	4718	EHF	0	2	0
chr13	41450004	41450406	144.32	intron (NR_038258, intron 1 of 7)	45681	TPTE2P5	1	1	0
chr17	18965032	18966585	143.97	Intergenic	-15472	GRAP	0	21	0
chr3	186708681	186709058	143.7	intron (NM_173216, intron 2 of 7)	-30796	ST6GAL1	0	2	0
chr14	106267500	106267859	143.5	Intergenic	-116159	KIAA0125	0	0	0
chr2	23710653	23711062	143.45	intron (NM_052920, intron 2 of 13)	102559	KLHL29	1	3	0
chr16	50554415	50554803	143.45	Intergenic	-27632	NKD1	2	4	0
chr5	67944764	67945147	143.45	Intergenic	356559	PIK3R1	0	0	0
chr9	123652807	123653136	143.45	Intergenic	-13365	PHF19	0	2	0
chr6	137208965	137209376	143.31	intron (NM_000288, intron 8 of 9)	-34232	SLC35D3	0	0	0
chr6	43809994	43810336	143.01	Intergenic	-48600	LOC100132354	1	3	1
chr18	55802452	55802916	142.93	intron (NM_001144964, intron 1 of 30)	-13881	NEDD4L	0	3	0
chr8	123178883	123179290	142.63	Intergenic	-525456	HAS2	0	0	0
chr2	173809855	173810257	142.63	intron (NM_001100397, intron 3 of 27)	123741	RAPGEF4	1	0	0
chr3	169480734	169481060	142.21	Intergenic	1951	TERC	0	2	0
chr2	46568227	46568652	142.13	intron (NM_001430, intron 1 of 15)	43898	EPAS1	2	0	0
chr19	2543594	2543980	142.04	intron (NM_052847, intron 3 of 4)	67664	GADD45B	1	8	3
chr11	94565607	94566057	141.99	intron (NM_130847, intron 6 of 12)	64324	AMOTL1	0	2	0
chr12	6219374	6219767	141.99	exon (NM_000552, exon 5 of 52)	14266	VWF	0	2	0
chr11	110227836	110228268	141.96	Intergenic	-60615	RDX	0	1	0
chr11	110436015	110436345	141.91	Intergenic	135519	FDX1	1	1	1
chr7	130579147	130579422	141.64	intron (NR_034120, intron 2 of 3)	-16986	MIR29B1	0	2	0
chr13	49946055	49946467	141.41	intron (NM_030925, intron 3 of 8)	29474	CAB39L	2	0	0
chr1	148766099	148766748	141.24	Intergenic	26981	NBPF16	0	6	0
chr15	40013207	40013769	141.17	intron (NM_152597, intron 9 of 11)	61551	FSIP1	2	0	0
chr9	97969465	97969876	141.06	intron (NM_000136, intron 4 of 14)	109866	FANCC	2	1	0
chr1	74711936	74712179	141.03	intron (NM_001199327, intron 4 of 23)	10986	TNNI3K	0	0	0
chr9	4486197	4486519	140.68	Intergenic	-4069	SLC1A1	1	1	0
chr6	158760034	158760722	140.26	intron (NM_001007466, intron 1 of 12)	26686	TULP4	0	4	0
chr16	11465314	11465682	139.77	Intergenic	26187	RMI2	0	3	0
chr22	41087722	41088137	139.33	Intergenic	12747	MCHR1	1	1	0
chr2	61176009	61176472	138.91	intron (NM_144709, intron 15 of 17)	67488	REL	0	2	0
chr9	376164	376517	138.84	intron (NM_001193536, intron 18 of 46)	-93954	KANK1	1	2	1
chr3	177169083	177169450	138.2	intron (NR_047568, intron 1 of 3)	9557	LINC00578	1	3	0
chr20	30300527	30300897	137.95	intron (NM_001191, intron 2 of 2)	9944	BCL2L1	2	0	0
chr4	77133916	77134411	137.82	intron (NM_005506, intron 1 of 11)	889	SCARB2	1	5	0
chr10	63596917	63597388	137.82	Intergenic	-63861	ARID5B	1	0	0
chr4	147206982	147207748	137.66	intron (NM_001029998, intron 9 of 11)	110530	LSM6	0	4	0
chr18	73201877	73202263	137.47	Intergenic	-62481	C18orf62	1	1	0
chr2	60536419	60536817	137.19	Intergenic	77962	MIR4432	0	2	0
chr13	70234602	70234879	137.17	Intergenic	-446605	ATXN8OS	2	0	0
chr4	114276712	114277051	137.17	exon (NM_001148, exon 38 of 46)	248862	MIR1243	0	2	0
chr17	41440086	41440385	137.14	Intergenic	26031	LOC100130581	1	3	0
chr16	11655192	11655513	137.09	intron (NR_024320, intron 1 of 3)	24877	LITAF	0	2	1
chr11	62608189	62608637	136.56	promoter-TSS (NM_018093)	-785	WDR74	0	5	0
chr8	8157137	8157489	136.54	Intergenic	71221	FLJ10661	0	1	0
chr12	4829261	4829672	136.54	promoter-TSS (NM_017417)	-286	GALNT8	1	5	1
chr5	166779827	166780200	136.54	intron (NM_001122679, intron 1 of 28)	68170	ODZ2	1	3	0
chr5	36646744	36647108	136.54	intron (NM_001166695, intron 2 of 7)	38495	SLC1A3	2	1	0
chr2	20650001	20650400	136.18	TTS (NM_004040)	3365	RHOB	2	0	0
chr9	85663000	85663405	136.18	intron (NM_152573, intron 1 of 16)	14841	RASEF	0	1	0
chr18	77378426	77380757	135.91	Intergenic	-60210	CTDP1	0	1	0
chr9	5671951	5672457	135.35	intron (NM_020829, intron 2 of 25)	43085	KIAA1432	1	1	0
chr3	129804847	129805194	135.34	intron (NM_001136152, intron 1 of 7)	4346	ALG1L2	1	0	0
chr15	85567852	85568354	135.27	intron (NM_002605, intron 1 of 21)	42898	PDE8A	1	2	0
chr1	219979983	219980415	134.97	Intergenic	-66420	RNU5F-1	2	1	0
chr12	51158634	51159055	134.66	intron (NM_005171, intron 1 of 6)	1055	ATF1	2	5	2
chr14	32437207	32437517	134.33	Intergenic	108543	ARHGAP5-AS1	0	0	0
chr19	34558622	34558997	133.86	Intergenic	-104543	LSM14A	0	1	0
chr17	56468765	56469167	133.84	intron (NM_017763, intron 2 of 9)	25965	RNF43	0	2	0
chr2	52310295	52310709	133.53	Intergenic	-1050828	NRXN1	2	0	0
chr9	118805847	118806234	133.45	Intergenic	-110031	PAPPA	0	0	0
chr6	83007630	83008053	133.39	Intergenic	-50393	IBTK	0	3	1
chr2	14664633	14665152	133.28	Intergenic	-107918	FAM84A	0	1	0
chr10	131262315	131262722	133.26	Intergenic	-2936	MGMT	0	0	0
chr12	683907	684220	133.15	intron (NM_016533, intron 1 of 3)	88692	NINJ2	0	0	0
chr9	100466441	100466781	133.08	Intergenic	-6920	XPA	1	1	0
chr15	39303278	39303762	132.68	Intergenic	-239365	C15orf54	2	2	1
chr11	61354309	61354588	132.52	Intergenic	-6104	SYT7	1	0	0
chr1	147994228	147994961	132.51	Intergenic	31254	NBPF14	0	6	0
chr2	64301742	64302275	132.44	Intergenic	-55794	VPS54	1	1	0
chr2	226979892	226980270	132.37	Intergenic	-27429	LOC646736	0	0	0
chr11	18600520	18600972	131.84	intron (NM_001261383, intron 1 of 9)	319	UEVLD	0	3	0
chr10	98406580	98406951	131.8	intron (NM_152309, intron 7 of 16)	-59956	TM9SF3	0	2	0
chr5	148835654	148836046	131.76	Intergenic	25641	MIR145	0	1	0
chrX	9810559	9810876	131.61	intron (NM_001649, intron 1 of 9)	56221	SHROOM2	1	1	0
chr2	9373172	9373643	131.5	intron (NM_003887, intron 1 of 27)	26513	ASAP2	1	3	0
chr10	28628462	28628786	130.98	Intergenic	-57557	MPP7	1	0	0
chr3	174156241	174156696	130.78	Intergenic	-420643	NAALADL2	1	0	0
chr2	242729932	242730492	130.56	intron (NM_022134, intron 1 of 3)	13972	GAL3ST2	1	0	0
chr11	27903560	27903971	130.54	Intergenic	-160160	BDNF	0	0	0
chr1	240941142	240941531	130.54	intron (NM_002924, intron 17 of 17)	-165874	GREM2	0	0	0
chr12	43316027	43316356	130.54	Intergenic	-332619	PRICKLE1	0	2	0
chr11	106332945	106333331	130.48	Intergenic	-384673	KBTBD3	0	0	0
chr12	65562879	65563305	130.48	promoter-TSS (NM_001167614)	-259	LEMD3	0	8	0
chr17	46408795	46409155	130.48	intron (NM_001075099, intron 4 of 12)	98619	SKAP1	0	2	0
chr20	52324873	52325191	129.45	Intergenic	-125396	ZNF217	1	0	0
chr11	89962900	89963426	129.3	Intergenic	-6631	CHORDC1	3	0	0
chr1	149577316	149577966	129.23	non-coding (NR_046138, exon 2 of 4)	1188	LOC728855	1	15	3
chr7	27205141	27205429	128.83	promoter-TSS (NM_152739)	-136	HOXA9	0	4	0
chr9	99321597	99321965	128.7	intron (NM_033331, intron 4 of 13)	7422	CDC14B	2	0	0
chr6	13332193	13332603	128.59	Intergenic	-3611	TBC1D7	0	2	0
chr13	95416773	95417305	128.49	Intergenic	-52650	SOX21	1	0	0
chr2	139273624	139274013	128.39	intron (NM_001001664, intron 1 of 10)	14468	SPOPL	2	1	0
chr17	48030481	48030798	128.16	Intergenic	-15923	DLX4	1	2	0
chr10	112243446	112243855	127.81	Intergenic	-13975	DUSP5	0	0	0
chr11	108767928	108768294	127.43	intron (NM_004398, intron 16 of 17)	232295	DDX10	1	1	1
chr12	79757986	79758333	127.4	intron (NM_001135806, intron 8 of 9)	-54878	MIR1252	0	2	0
chr6	45401397	45401859	127.39	intron (NM_001015051, intron 4 of 7)	11714	RUNX2	2	1	0
chr16	85603963	85604273	127.29	Intergenic	-40911	KIAA0182	0	3	0
chr17	37011302	37011931	127.13	Intergenic	-1563	RPL23	0	8	1
chr12	116941063	116941463	127	Intergenic	-29964	LINC00173	1	0	0
chr6	76234200	76234557	126.85	Intergenic	-30882	FILIP1	0	1	0
chr1	148604480	148604917	126.63	Intergenic	27341	NBPF16	0	5	0
chr14	52256541	52256911	126.6	Intergenic	-70296	GNG2	1	1	0
chr2	38512003	38512453	126.58	Intergenic	92204	ATL2	0	0	0
chr17	49896119	49896479	126.55	intron (NM_020178, intron 3 of 8)	339833	CA10	1	0	0
chr18	30594141	30594497	126.55	intron (NM_198995, intron 20 of 21)	-241345	KLHL14	0	0	0
chr11	3012961	3013302	126.53	intron (NM_005969, intron 1 of 15)	476	NAP1L4	1	13	7
chr5	87794121	87794458	126.44	Intergenic	168468	MIR9-2	0	1	0
chr1	204140749	204141052	126.19	Intergenic	-5435	REN	0	1	0
chr2	235271708	235272122	126.12	Intergenic	133778	ARL4C	1	0	0
chr12	13656967	13657458	125.87	Intergenic	-127533	C12orf36	1	1	0
chr15	45356583	45357013	125.87	intron (NM_003104, intron 4 of 8)	41496	SORD	0	0	0
chr2	110812532	110813208	125.63	Intergenic	14749	MIR4267	2	3	0
chr20	50282318	50282641	124.92	intron (NM_006045, intron 13 of 27)	102429	ATP9A	0	2	0
chr7	148320782	148321214	124.87	Intergenic	33341	C7orf33	0	3	0
chr11	111391903	111392277	124.63	intron (NM_001100388, intron 3 of 5)	6580	C11orf88	0	1	0
chr18	63573808	63574204	124.56	Intergenic	155849	CDH7	0	0	0
chr12	13887788	13888069	124.48	intron (NM_000834, intron 3 of 12)	245094	GRIN2B	0	1	0
chr2	40642560	40643001	124.16	intron (NM_001112800, intron 1 of 8)	14664	SLC8A1	0	2	0
chr15	96873825	96874107	124.08	promoter-TSS (NM_021005)	-145	NR2F2	0	4	0
chr3	189073599	189073968	124.07	Intergenic	184020	TPRG1	1	1	0
chr2	61555841	61556226	123.68	intron (NM_014709, intron 20 of 79)	88479	SNORA70B	1	0	0
chr10	35830834	35831065	123.58	intron (NM_181698, intron 9 of 11)	-63389	GJD4	0	1	0
chr6	30737370	30737760	123.29	Intergenic	-25238	IER3	1	2	0
chr14	84876813	84877099	123.29	Intergenic	-1119532	FLRT2	1	1	0
chr5	143014847	143015201	122.74	Intergenic	-44401	MIR5197	2	1	1
chr6	157638916	157639259	122.1	Intergenic	106166	TMEM242	0	4	0
chr3	189249030	189249383	121.8	Intergenic	-100010	TP63	0	2	0
chr2	65644077	65644524	121.77	intron (NM_181784, intron 1 of 5)	15356	SPRED2	0	2	1
chr17	16420127	16420397	121.73	Intergenic	-24757	FAM211A	0	5	0
chr17	7236029	7236446	121.54	Intergenic	-3599	NEURL4	1	2	0
chr15	45128283	45128640	121.44	Intergenic	99901	TRIM69	0	0	0
chr3	194735696	194736022	121.39	Intergenic	256036	XXYLT1	1	1	0
chr7	2841027	2841364	121.3	intron (NM_007353, intron 1 of 3)	42764	GNA12	3	1	0
chr9	69785347	69785755	121.26	Intergenic	134190	LOC100133920	0	18	8
chr2	110863424	110863858	121.1	intron (NM_005434, intron 1 of 3)	10502	MALL	0	2	0
chr14	106663748	106664317	120.34	Intergenic	-80237	LINC00226	1	1	0
chr12	5916609	5917074	120.16	intron (NM_020373, intron 7 of 25)	138557	ANO2	1	2	1
chr16	79921805	79922079	120.14	Intergenic	-287320	MAF	1	1	0
chr14	89768931	89769284	120.12	intron (NM_005197, intron 3 of 5)	114347	FOXN3	3	1	0
chrY	343429	343692	120.12	Intergenic	-45870	PPP2R3B	0	6	0
chr21	33987845	33988348	120.04	Intergenic	-3178	C21orf59	1	2	0
chr6	89641953	89642294	119.9	intron (NM_003800, intron 2 of 15)	31225	RNGTT	0	3	0
chr10	128209821	128210137	119.88	promoter-TSS (NM_001004298)	31	C10orf90	0	2	0
chr12	25476754	25477060	119.79	Intergenic	-73053	KRAS	0	0	0
chr2	14831269	14831687	119.5	Intergenic	58668	FAM84A	2	3	1
chr18	32687417	32687779	119.4	intron (NR_046177, intron 4 of 6)	65984	MAPRE2	1	0	0
chr13	113409991	113410302	119.31	intron (NM_032189, intron 1 of 28)	65503	ATP11A	0	18	0
chr5	106198592	106198954	119.25	Intergenic	807823	EFNA5	0	0	0
chr10	63853510	63853957	119.07	3' UTR (NM_032199, exon 10 of 10)	44763	ARID5B	2	1	0
chr1	147930384	147930886	119.07	intron (NR_027468, intron 1 of 4).2	1345	FLJ39739	1	4	1
chr3	23156678	23157084	119.04	Intergenic	-87903	UBE2E2	1	1	0
chr16	28552448	28552852	118.9	Intergenic	-2155	NUPR1	0	4	0
chr16	77332261	77332625	118.82	intron (NM_199355, intron 17 of 22)	99094	SYCE1L	0	2	0
chr16	18605325	18605659	118.67	intron (NR_003569, intron 9 of 9)	22922	ABCC6P1	1	1	1
chr2	227637348	227637725	118.61	intron (NM_005544, intron 1 of 1)	25970	IRS1	0	0	0
chr8	142726096	142726374	118.57	Intergenic	-208905	FLJ43860	0	3	1
chr19	46898396	46898743	118.56	Intergenic	18350	CCDC8	0	6	0
chr11	46867755	46868077	118.46	promoter-TSS (NM_014756)	-46	LOC100507401	0	13	4
chr8	101188723	101189111	118.14	intron (NM_172218, intron 3 of 18)	18354	SPAG1	0	2	0
chr7	95620055	95620391	117.88	intron (NM_004411, intron 9 of 16)	218405	DYNC1I1	0	0	0
chr12	93414236	93414541	117.77	intron (NR_040096, intron 3 of 4)	-91281	EEA1	3	1	0
chr20	3869347	3869646	117.57	promoter-TSS (NM_024960)	10	PANK2	0	7	2
chr10	46898162	46898649	117.28	non-coding (NR_027632, exon 1 of 7)	764	FAM35B	1	1	0
chr1	153974161	153974535	117.25	exon (NM_207308, exon 36 of 40)	11109	RPS27	0	1	0
chr7	129982534	129982816	117.02	Intergenic	-1955	CPA5	2	0	0
chr16	70124833	70125466	117.01	Intergenic	-22380	PDPR	1	3	0
chr1	47397707	47398228	117.01	intron (NM_000778, intron 11 of 11)	9189	CYP4A11	1	0	0
chr12	115815398	115815854	116.92	Intergenic	-693657	TBX3	0	1	0
chr3	195361166	195362153	116.85	Intergenic	-23251	SDHAP2	0	23	5
chr8	81872587	81872879	116.61	Intergenic	-85717	ZNF704	2	0	0
chr6	106890317	106890691	116.39	Intergenic	-69226	AIM1	1	1	0
chr7	74024667	74025087	116.28	Intergenic	-47153	GTF2I	0	6	2
chr10	122610689	122611131	116.21	promoter-TSS (NR_033850)	-219	LOC283089	0	12	4
chr5	86325072	86325634	115.73	Intergenic	85418	MIR4280	1	1	0
chr5	41526500	41526809	115.58	Intergenic	-15924	PLCXD3	0	0	0
chr6	30118048	30118276	115.47	Intergenic	10549	TRIM10	1	1	0
chr6	27799238	27799622	115.37	promoter-TSS (NM_003541)	-125	HIST1H4K	0	7	1
chr6	17715192	17715545	115.35	Intergenic	-8550	NUP153	2	0	0
chr11	121151914	121152200	115.25	Intergenic	-11331	SC5DL	1	2	0
chr1	219958282	219958751	115.19	Intergenic	-88103	RNU5F-1	1	1	0
chr2	219110045	219110261	115.18	exon (NM_152862, exon 8 of 11)	-15585	GPBAR1	2	1	0
chr18	32440075	32440327	114.88	intron (NM_001390, intron 15 of 21)	41899	DTNA	0	4	0
chr1	172420225	172420513	114.76	intron (NM_139240, intron 3 of 6)	-7139	PIGC	1	0	0
chr17	44491802	44492322	114.67	intron (NR_033799, intron 4 of 6)	41883	NSFP1	1	2	0
chr12	70944805	70945200	114.58	intron (NM_001109754, intron 21 of 33)	58622	PTPRB	0	3	0
chr14	103183552	103183938	113.92	intron (NM_015156, intron 8 of 11)	-60071	TRAF3	0	1	0
chr1	246167602	246167919	113.81	intron (NM_022743, intron 5 of 11)	412954	SMYD3	1	1	0
chr10	11729509	11729819	113.81	Intergenic	-54692	ECHDC3	0	3	0
chr3	44249708	44250059	113.81	Intergenic	-33495	C3orf77	2	0	0
chr1	181073192	181073622	113.42	Intergenic	15769	IER5	1	2	0
chr1	113393222	113393511	113.23	Intergenic	-72606	AKR7A2P1	1	3	0
chr5	135041602	135041952	113.18	Intergenic	-52153	LOC340074	2	3	1
chr7	64583278	64583681	113.11	Intergenic	-18124	INTS4L1	0	18	5
chr15	29814176	29814559	113.1	intron (NM_015307, intron 1 of 10)	48560	FAM189A1	0	0	0
chr17	164265	165038	113.03	intron (NM_001190411, intron 4 of 8)	-16345	LOC100506388	0	0	0
chr9	134989443	134989813	113.02	Intergenic	-34354	MED27	0	3	0
chr10	52365218	52365600	113.02	intron (NM_147156, intron 1 of 10)	18328	SGMS1	1	1	0
chrX	393478	393683	112.7	Intergenic	-45890	PPP2R3B	0	5	0
chr1	219916062	219916455	112.49	Intergenic	-130361	RNU5F-1	2	2	0
chr8	141166999	141167350	112.33	intron (NM_031466, intron 17 of 22)	300687	TRAPPC9	0	0	0
chr16	78467884	78468142	112.24	intron (NM_016373, intron 8 of 8)	334686	WWOX	0	5	0
chr8	6434248	6434562	112.2	intron (NM_024596, intron 12 of 13)	-13621	ANGPT2	0	2	1
chr17	26149030	26149257	112.08	Intergenic	-21588	NOS2	0	0	0
chr10	52337883	52338186	112.05	intron (NM_147156, intron 2 of 10)	45703	SGMS1	0	1	0
chr1	11000142	11000476	111.98	Intergenic	41785	C1orf127	0	1	0
chr12	89747868	89748109	111.89	Intergenic	-1692	DUSP6	0	10	0
chr11	12836593	12836834	111.89	intron (NM_021961, intron 3 of 12)	140744	TEAD1	1	1	0
chr12	97064164	97064498	111.87	Intergenic	-236670	NEDD1	0	0	0
chr8	142156857	142157148	111.74	intron (NM_014957, intron 5 of 22)	18282	DENND3	3	2	0
chr12	28347496	28347945	111.6	Intergenic	-62413	CCDC91	1	1	0
chr10	75924381	75924772	111.42	intron (NM_001202450, intron 1 of 9)	-11671	ADK	0	0	0
chr20	13079651	13080030	111.34	intron (NM_018327, intron 6 of 11)	90213	SPTLC3	1	2	0
chr3	130615016	130615321	111.33	intron (NM_001001487, intron 1 of 27)	1734	ATP2C1	0	1	0
chr10	18949095	18949528	111.25	intron (NM_178815, intron 1 of 5)	998	ARL5B	1	4	0
chr1	144519575	144520025	111.12	intron (NR_024584, intron 2 of 3).2	2169	LOC728875	1	4	2
chr11	61334696	61334976	110.84	intron (NM_001252065, intron 1 of 9)	13508	SYT7	0	4	0
chr2	224074251	224074475	110.82	Intergenic	157501	KCNE4	0	0	0
chrX	133659454	133659753	110.76	Intergenic	14689	MIR450B	0	5	0
chr2	8749641	8750013	110.57	Intergenic	-72286	ID2	1	1	0
chr4	107330702	107331235	110.38	Intergenic	-42376	LOC100507096	1	3	0
chr6	134339106	134339373	110.32	intron (NM_145176, intron 2 of 4)	34550	SLC2A12	0	1	0
chr12	96001930	96002337	110.25	Intergenic	-56870	USP44	0	6	1
chr6	27791614	27791970	110.25	promoter-TSS (NM_021968)	-111	HIST1H4J	0	7	1
chr14	35025092	35025517	110.24	Intergenic	-16361	EAPP	0	3	0
chr17	47329241	47329528	109.86	intron (NR_034161, intron 1 of 2)	3779	FLJ40194	0	1	0
chr10	116018127	116018373	109.84	intron (NM_198496, intron 4 of 11)	19232	VWA2	0	0	0
chr2	54710634	54711092	109.69	intron (NM_003128, intron 1 of 35)	27409	SPTBN1	2	0	0
chr17	38984110	38984427	109.57	intron (NM_001195386, intron 1 of 2)	-5405	KRT10	0	1	0
chr15	52156796	52157087	109.35	intron (NM_014547, intron 2 of 9)	35116	TMOD3	0	0	0
chr10	4857626	4858244	109.34	Intergenic	-10467	AKR1E2	6	0	0
chr21	43352357	43352620	109.25	intron (NM_015500, intron 2 of 13)	-5689	C2CD2	0	3	0
chr4	1299185	1299470	109.01	intron (NM_001017405, intron 1 of 8)	15655	MAEA	0	5	1
chr14	39639720	39639977	108.89	promoter-TSS (NM_001079537)	-214	TRAPPC6B	0	1	0
chr14	56270628	56270952	108.79	Intergenic	-7398	LINC00520	1	0	0
chr19	43215603	43216276	108.6	Intergenic	28729	PSG3	0	3	0
chr9	6590697	6591125	108.58	intron (NM_000170, intron 11 of 24)	54781	GLDC	2	1	0
chr3	14347131	14347437	108.31	Intergenic	-96822	SLC6A6	0	6	0
chr5	32268005	32268536	108.3	intron (NM_001040446, intron 6 of 15)	44844	MTMR12	0	3	0
chr3	31260977	31261227	108.29	Intergenic	-313389	STT3B	0	0	0
chr16	55671013	55671290	108.13	Intergenic	-18391	SLC6A2	1	0	0
chr15	71851474	71851869	108.1	intron (NM_024817, intron 6 of 16)	-251223	NR2E3	1	0	0
chr6	3907698	3908059	107.95	Intergenic	58246	FAM50B	0	0	0
chr14	71488409	71488764	107.95	intron (NM_014982, intron 12 of 35)	114464	PCNX	2	1	0
chr8	26473280	26473583	107.8	intron (NM_001244604, intron 3 of 13)	37510	DPYSL2	0	0	0
chr20	9053447	9053738	107.72	intron (NM_001172646, intron 1 of 37)	3891	PLCB4	1	0	0
chr12	63151915	63152223	107.62	intron (NM_020700, intron 4 of 9)	154603	MIRLET7I	2	0	0
chr11	34270029	34270319	107.62	intron (NM_145804, intron 1 of 16)	109381	ABTB2	1	0	0
chr7	116363931	116364271	107.62	intron (NM_000245, intron 2 of 20)	51642	MET	1	4	1
chr18	4510738	4510972	107.51	Intergenic	-55589	DLGAP1	0	0	0
chr10	120604532	120604876	107.49	Intergenic	-89946	CACUL1	2	1	0
chr4	7759325	7759712	107.49	TTS (NM_198595)	3701	AFAP1-AS1	0	4	0
chr2	27944270	27944608	107.49	Intergenic	-50145	MRPL33	1	2	0
chr14	54638936	54639310	107.49	Intergenic	-215569	BMP4	0	1	0
chr20	13228279	13228660	107.49	intron (NM_080826, intron 1 of 5)	-8135	LOC100505536	0	1	0
chr19	43403501	43404011	107.32	Intergenic	18233	PSG6	0	1	0
chr9	99328653	99328984	107.26	intron (NM_033331, intron 1 of 13)	385	CDC14B	1	3	2
chr19	52308157	52308586	107.07	intron (NM_002030, intron 1 of 1)	9960	FPR3	1	3	2
chr17	44709386	44709906	106.98	intron (NM_006178, intron 4 of 20)	41546	NSFP1	1	2	0
chr1	47612030	47612476	106.65	intron (NM_001010969, intron 11 of 11)	9146	CYP4A22	1	0	0
chr19	46766152	46766523	106.64	intron (NR_046936, intron 3 of 3)	33328	IGFL1	0	1	0
chr19	51925252	51925563	106.6	Intergenic	-4350	SIGLEC10	0	2	2
chr11	10879388	10879722	106.5	promoter-TSS (NR_034137)	65	ZBED5	0	7	4
chr6	45629959	45630233	106.18	Intergenic	240182	RUNX2	1	1	0
chr9	18976577	18976816	105.51	intron (NM_153707, intron 1 of 3)	56560	FAM154A	0	0	0
chr2	16368596	16369092	105.2	Intergenic	-286999	MYCNOS	2	4	2
chr12	98793412	98793709	104.77	Intergenic	57363	SLC9A7P1	2	3	0
chr6	141573346	141573587	104.72	Intergenic	568515	MIR4465	0	1	0
chr1	44998158	44998490	104.48	intron (NM_018150, intron 2 of 14)	-12841	MIR5584	2	1	0
chr10	3407840	3408102	104.48	Intergenic	-192938	PITRM1	0	1	0
chr2	160010126	160010444	104.46	intron (NM_033394, intron 7 of 26)	132778	WDSUB1	1	0	0
chr2	122549447	122549866	104.41	Intergenic	36535	TSN	1	2	0
chr2	17493124	17493458	104.36	Intergenic	206415	RAD51AP2	0	0	0
chr9	111342164	111342550	104.22	Intergenic	275918	ACTL7B	1	1	0
chr1	234772699	234773038	103.92	Intergenic	7811	LINC00184	0	3	0
chr17	675061	675278	103.88	intron (NM_016080, intron 4 of 8)	-10344	RNMTL1	0	2	0
chr9	289244	289552	103.72	intron (NM_001193536, intron 2 of 46)	16350	DOCK8	1	0	0
chr15	39727240	39727484	103.56	Intergenic	-145918	THBS1	0	0	0
chr2	191565752	191565998	103.45	Intergenic	52027	NAB1	2	0	0
chr1	75195877	75196193	103.43	intron (NM_001130043, intron 1 of 7)	-2801	TYW3	1	1	0
chr1	198638216	198638624	103.43	intron (NM_080921, intron 2 of 29)	30283	PTPRC	0	1	0
chr2	227053513	227053920	103.33	Intergenic	46206	LOC646736	1	0	0
chr15	89655563	89655895	103.33	intron (NM_007011, intron 5 of 14)	24348	ABHD2	1	1	0
chr11	7597340	7597750	103.33	intron (NM_003621, intron 3 of 23)	-20872	PPFIBP2	1	3	0
chr3	180489607	180489761	103.21	Intergenic	-92401	CCDC39	0	2	1
chr2	28731776	28732054	103.2	intron (NM_153021, intron 1 of 57)	12977	PLB1	1	0	0
chrX	48632860	48633122	103.2	TTS (NM_001080489)	-11991	GATA1	0	1	0
chr5	957216	957496	103.2	Intergenic	40099	LOC100506688	0	2	0
chr8	28637703	28637967	102.99	intron (NR_026826, intron 10 of 14)	78682	EXTL3	0	0	0
chr4	57471828	57472207	102.68	Intergenic	50671	HOPX	0	2	0
chr1	199267013	199267407	102.68	Intergenic	-360652	LOC100131234	0	0	0
chr1	6464089	6464492	102.58	Intergenic	-10464	ACOT7	0	3	0
chr13	34594047	34594404	102.58	Intergenic	202019	RFC3	2	4	0
chr20	8137129	8137584	102.44	intron (NM_182734, intron 2 of 32)	24060	PLCB1	1	0	0
chr13	100633384	100633631	102.41	promoter-TSS (NM_007129)	-519	ZIC2	0	12	2
chr9	70402526	70402907	102.22	Intergenic	27015	FOXD4L4	0	18	8
chr1	219883956	219884573	102.11	Intergenic	-162355	RNU5F-1	0	2	0
chr11	23631745	23631923	101.98	Intergenic	-749862	LOC100500938	0	1	0
chr6	12529167	12529569	101.97	Intergenic	-136782	RNU6-48	0	2	1
chr5	79784023	79784366	101.81	intron (NM_205548, intron 1 of 5)	394	FAM151B	0	9	2
chr18	60513272	60513476	101.79	intron (NM_194449, intron 3 of 16)	130702	PHLPP1	0	0	0
chr12	81540489	81540738	101.65	intron (NM_024560, intron 5 of 15)	-11554	MIR4699	1	0	0
chr12	133123700	133123949	101.65	intron (NM_001142641, intron 4 of 16)	56667	FBRSL1	1	0	0
chr16	73087268	73087555	101.58	intron (NM_001164766, intron 1 of 8)	5123	ZFHX3	0	1	0
chr2	68948928	68949288	101.57	Intergenic	-12805	ARHGAP25	0	1	0
chr6	12017445	12017794	101.57	intron (NM_002114, intron 2 of 8)	4895	HIVEP1	1	3	0
chr6	73786050	73786344	101.55	intron (NM_001160130, intron 3 of 12)	-108721	MIR4282	1	0	0
chr7	158622539	158622807	101.54	promoter-TSS (NM_020728)	-354	ESYT2	0	15	5
chr12	54445855	54446157	101.53	intron (NM_014620, intron 1 of 3)	-1655	HOXC4	0	8	5
chr12	76353796	76354157	101.4	Intergenic	71580	PHLDA1	2	1	0
chr15	81149214	81149510	101.36	intron (NM_018689, intron 1 of 28)	-14948	MIR549	1	1	0
chr19	43336925	43337649	101.32	Intergenic	11272	LOC100289650	0	3	0
chr14	57133098	57133356	101.07	Intergenic	86716	C14orf101	1	2	0
chrY	20753903	20754100	100.73	Intergenic	-1594	TTTY9A	1	0	0
chr13	113527063	113527764	100.71	intron (NM_032189, intron 26 of 28)	95539	MCF2L-AS1	0	13	0
chr5	1003356	1003646	100.55	Intergenic	-5667	NKD2	0	1	0
chr18	9869818	9870123	100.51	Intergenic	-15753	TXNDC2	1	2	0
chr15	63449274	63449517	100.47	intron (NM_015920, intron 1 of 3)	346	RPS27L	0	6	2
chr16	87441191	87441565	100.42	3' UTR (NM_015144, exon 13 of 13)	15577	MAP1LC3B	1	3	0
chr5	178095582	178095960	100.2	Intergenic	-41717	CLK4	0	3	1
chr2	90449441	90449907	100.09	Intergenic	1337790	MIR4436A	0	30	8
chr10	78928653	78929026	100.08	intron (NM_001161353, intron 5 of 27)	468738	KCNMA1	0	0	0
chr1	3240097	3240332	99.99	intron (NM_022114, intron 3 of 16)	-130933	ARHGEF16	0	4	1
chr6	18337222	18337439	99.98	Intergenic	-50251	RNF144B	0	0	0
chr12	8831779	8832088	99.88	Intergenic	-16500	MFAP5	0	1	0
chr11	62609015	62609363	99.87	Intergenic	-1561	WDR74	0	6	1
chr1	55894880	55895204	99.63	Intergenic	203728	MIR4422	0	0	0
chr10	29228746	29229140	99.46	Intergenic	-143964	LOC100507605	0	5	0
chr11	119575547	119575802	99.43	intron (NM_002855, intron 1 of 5)	23761	PVRL1	0	0	0
chr11	129512239	129512567	99.15	Intergenic	-173338	TMEM45B	0	1	0
chr7	77110940	77111316	99.07	Intergenic	-55645	PTPN12	0	2	0
chr13	107002705	107003002	98.88	Intergenic	-26058	LINC00460	0	2	0
chr19	4911111	4911387	98.72	intron (NM_013282, intron 1 of 15)	683	UHRF1	1	4	1
chr17	153399	153862	98.27	intron (NM_001190411, intron 4 of 8)	-27366	LOC100506388	0	6	0
chr1	147736364	147736737	98.21	Intergenic	70128	MIR5087	0	3	0
chr13	114604976	114605341	98.18	intron (NR_024609, intron 5 of 8)	18548	LINC00452	0	0	0
chr1	161441633	161442328	98.1	Intergenic	-33225	FCGR2A	0	14	1
chr3	46537523	46537782	97.99	Intergenic	-1833	RTP3	0	0	0
chr4	7751725	7751965	97.82	Intergenic	-3972	AFAP1-AS1	0	1	0
chr5	145956255	145956387	97.73	Intergenic	-60645	GPR151	1	0	0
chr7	21401019	21401317	97.66	Intergenic	-66521	SP4	0	0	0
chr4	56815526	56815825	97.55	intron (NM_025009, intron 1 of 25)	638	CEP135	2	0	0
chr2	68118741	68119045	97.46	Intergenic	171266	C1D	0	0	0
chr2	173523490	173523961	97.42	Intergenic	-76800	RAPGEF4	2	1	1
chr5	38815577	38815809	97.31	Intergenic	-30267	OSMR	0	1	0
chr12	108288292	108288764	97.26	Intergenic	9020	LOC728739	0	2	0
chr4	119590229	119590645	97.2	Intergenic	-16137	METTL14	0	0	0
chr18	9025494	9025863	97.02	Intergenic	-76950	NDUFV2	0	0	0
chr1	94702915	94703158	96.97	5' UTR (NM_004815, exon 1 of 23)	271	ARHGAP29	0	16	6
chr5	85227055	85227280	96.81	Intergenic	-351095	NBPF22P	1	1	0
chr19	52054361	52054578	96.74	Intergenic	-19359	SIGLEC6	0	4	2
chr22	24603816	24604254	96.71	Intergenic	26591	SUSD2	1	0	0
chr9	116217828	116218084	96.7	intron (NM_144488, intron 1 of 25)	-8053	RGS3	1	0	0
chr6	134230113	134230363	96.7	Intergenic	19978	TCF21	0	0	0
chr8	142297111	142297397	96.7	Intergenic	-53394	LOC731779	0	5	0
chr18	47334850	47335349	96.67	intron (NM_006111, intron 1 of 9)	5152	ACAA2	3	4	1
chr21	27762606	27762850	96.6	Intergenic	182853	CYYR1	0	1	0
chr4	99443679	99444015	96.57	intron (NM_005723, intron 1 of 7)	135965	TSPAN5	2	0	0
chr16	16294197	16294473	96.54	intron (NM_001171, intron 9 of 30)	22993	ABCC6	1	2	1
chr3	197482609	197483020	96.1	intron (NM_001011537, intron 2 of 9)	5553	FYTTD1	0	1	0
chr6	1142290	1142499	96.01	Intergenic	-40827	LOC285768	0	0	0
chr17	19014652	19015409	95.94	Intergenic	-15752	GRAPL	0	9	0
chr2	99052432	99052677	95.66	Intergenic	-8767	INPP4A	0	1	0
chr11	1712441	1712773	95.66	intron (NM_053005, intron 1 of 5)	-5748	FAM99B	2	1	0
chr6	11008246	11008542	95.6	intron (NM_017770, intron 2 of 7)	-35597	LOC100506409	1	2	0
chr9	112107872	112108195	95.6	Intergenic	-25012	EPB41L4B	0	2	0
chr2	101681842	101682142	95.6	intron (NM_001102426, intron 2 of 19)	63301	RPL31	1	0	0
chr9	97766155	97766471	95.6	intron (NM_032823, intron 9 of 14)	-81177	MIR23B	1	1	0
chr12	117097609	117097915	95.46	Intergenic	78081	C12orf49	0	2	0
chr2	66561831	66562223	95.41	Intergenic	23433	MIR4778	1	2	1
chr19	39147263	39147696	95.41	intron (NM_004924, intron 1 of 20)	9212	ACTN4	0	0	0
chr2	42290918	42291075	95.31	Intergenic	15835	PKDCC	0	0	0
chr20	56194377	56194683	95.3	intron (NM_001160417, intron 1 of 7)	1102	ZBP1	4	3	0
chr19	1488648	1488877	95.28	intron (NM_017573, intron 2 of 14)	1645	PCSK4	0	2	0
chr5	176554313	176554489	95.25	Intergenic	-5679	NSD1	0	0	0
chr7	44409664	44410075	94.79	Intergenic	-44639	CAMK2B	1	1	0
chr6	9578629	9578851	94.76	Intergenic	-833811	LOC100130275	0	0	0
chr10	61768942	61769250	94.68	Intergenic	-48425	C10orf40	1	0	0
chr6	13725940	13726287	94.64	Intergenic	-14317	RANBP9	1	1	0
chr3	181625821	181626172	94.61	Intergenic	196284	SOX2	1	1	0
chr14	51230261	51230551	94.59	intron (NM_020921, intron 15 of 30)	67433	NIN	1	1	0
chr6	68795252	68795498	94.46	Intergenic	-550257	BAI3	0	1	0
chr14	55358016	55358266	94.43	intron (NM_001024024, intron 1 of 6)	11401	GCH1	0	0	0
chr22	39941828	39942041	94.41	Intergenic	-13074	RPS19BP1	0	4	0
chrX	102914735	102914913	94.36	Intergenic	26922	MORF4L2	0	0	0
chr6	31820588	31820897	94.33	Intergenic	9967	NEU1	0	3	0
chr2	65889923	65890255	94.23	Intergenic	-230433	SPRED2	0	1	0
chr7	101302977	101303225	94.15	Intergenic	-30525	MYL10	1	0	0
chr10	26655901	26656481	94.05	Intergenic	-71075	APBB1IP	3	4	0
chr2	114576233	114576466	93.78	Intergenic	-61949	SLC35F5	0	4	0
chr1	33899246	33899498	93.72	Intergenic	-38860	ZSCAN20	0	0	0
chr10	33979418	33979757	93.67	Intergenic	82021	LOC100505583	4	0	0
chr8	14402476	14402646	93.57	intron (NM_139167, intron 2 of 7)	308458	MIR383	1	2	0
chr4	77771142	77771487	93.46	Intergenic	47688	SOWAHB	1	2	0
chrX	46874687	46874921	93.41	intron (NM_001077445, intron 4 of 10)	-62971	RGN	0	1	0
chr6	43649081	43649439	93.4	intron (NM_001193343, intron 1 of 4)	6289	MRPS18A	0	2	1
chr12	26897874	26898225	93.37	intron (NM_002223, intron 2 of 56)	88082	ITPR2	1	1	0
chr10	47380332	47380728	93.36	non-coding (NR_027634, exon 1 of 7)	810	FAM35B2	0	1	0
chr13	100701772	100702033	93.27	Intergenic	-39367	PCCA	0	0	0
chr5	1456412	1456687	93.25	Intergenic	-11006	SLC6A3	0	5	0
chr6	73806331	73806760	93.21	intron (NM_001160130, intron 5 of 12)	128630	KHDC1L	0	2	0
chr8	6323005	6323287	93.18	intron (NM_024596, intron 9 of 13)	59033	MCPH1	1	2	0
chr9	42743749	42744859	93.16	Intergenic	27070	FOXD4L4	0	27	10
chr9	19403396	19403767	93.13	Intergenic	-5344	ACER2	1	1	0
chr2	111073470	111074088	92.97	Intergenic	31349	MIR4436B1	2	3	0
chr5	72618006	72618315	92.97	Intergenic	126192	FOXD1	1	2	0
chr4	107365828	107366175	92.83	Intergenic	-77409	LOC100507096	0	0	0
chr10	121188412	121188648	92.67	intron (NM_005308, intron 6 of 15)	51046	MIR4681	0	5	2
chr7	69673631	69673981	92.14	intron (NM_001127231, intron 4 of 17)	609900	AUTS2	2	1	0
chr3	61711387	61711606	92.09	intron (NM_002841, intron 1 of 29)	164253	PTPRG	0	1	0
chr7	107981102	107981562	92.06	intron (NM_001193584, intron 2 of 28)	-100718	NRCAM	0	2	1
chr4	4576988	4577189	92.03	intron (NR_037888, intron 2 of 5)	33230	LOC100507266	1	9	2
chr4	111847961	111848273	92.01	Intergenic	-284838	PITX2	1	1	0
chr11	70436320	70436737	91.97	intron (NM_133266, intron 2 of 10)	-40671	SHANK2-AS1	0	2	0
chr18	41674843	41675284	91.97	Intergenic	-585075	SETBP1	0	2	0
chr13	111071685	111072088	91.97	intron (NM_001846, intron 4 of 47)	112255	COL4A2	0	1	0
chr3	106279482	106279820	91.81	Intergenic	679834	LOC100302640	0	1	0
chr18	47492635	47492855	91.71	intron (NM_001080467, intron 10 of 39)	152352	SCARNA17	1	0	0
chr11	964814	965356	91.51	intron (NM_001242837, intron 2 of 21)	39276	AP2A2	0	0	0
chr14	69246885	69247134	91.5	Intergenic	13622	ZFP36L1	0	1	0
chr7	138081195	138081454	91.48	Intergenic	-63755	TRIM24	2	0	0
chr10	114136730	114136942	91.46	intron (NM_016234, intron 1 of 20)	880	ACSL5	0	3	0
chr16	18750241	18750537	91.44	Intergenic	51267	RPS15A	0	0	0
chr2	191703508	191703828	91.43	Intergenic	-41879	GLS	0	2	0
chr14	73714742	73715001	91.29	intron (NM_173462, intron 5 of 25)	10666	PAPLN	0	0	0
chrX	73244922	73245260	91.27	intron (NR_024582, intron 3 of 4)	80932	JPX	1	1	0
chr6	7679234	7679474	91.23	Intergenic	-47657	BMP6	0	2	0
chr22	22139938	22140297	91.13	intron (NM_138957, intron 6 of 7)	-50046	YPEL1	0	3	0
chr8	86516521	86516707	90.92	Intergenic	51291	REXO1L2P	0	0	0
chr11	134574549	134574790	90.87	Intergenic	268293	LOC283177	0	1	0
chr9	78968185	78968463	90.69	intron (NM_001190482, intron 35 of 36)	41120	RFK	0	0	0
chr6	14622424	14622685	90.61	Intergenic	504689	CD83	3	4	0
chr13	24144438	24144673	90.58	promoter-TSS (NM_001204459)	46	TNFRSF19	0	1	0
chr20	12944109	12944444	90.55	Intergenic	-45351	SPTLC3	1	1	0
chr1	213334722	213334937	90.54	intron (NM_001136138, intron 5 of 13)	110241	RPS6KC1	0	0	0
chr4	87802022	87802222	90.51	intron (NM_144645, intron 4 of 4)	11453	C4orf36	0	0	0
chr8	124234275	124234493	90.44	intron (NM_032847, intron 5 of 5)	-6281	MIR4663	0	2	0
chr14	51253141	51253346	90.44	intron (NM_020921, intron 5 of 30)	44596	NIN	1	1	0
chr7	65037592	65038070	90.37	Intergenic	-74946	INTS4L2	0	16	5
chr6	16729309	16729570	90.35	intron (NM_000332, intron 3 of 8)	32282	ATXN1	1	2	0
chr3	170418147	170418427	90.35	Intergenic	-114424	SLC7A14	0	0	0
chr12	123384987	123385240	90.35	Intergenic	-4401	VPS37B	0	1	1
chr6	133931011	133931334	90.04	Intergenic	-211113	MGC34034	1	0	0
chr6	12197516	12197827	90.04	Intergenic	-92858	EDN1	0	3	0
chr10	98405737	98406040	89.93	intron (NM_152309, intron 7 of 16)	-59079	TM9SF3	0	2	0
chr1	12208396	12208659	89.93	Intergenic	-18533	TNFRSF1B	0	1	0
chr8	81400248	81400528	89.86	intron (NM_023929, intron 1 of 5)	1940	ZBTB10	1	2	0
chr19	11205577	11205867	89.84	intron (NM_001195800, intron 1 of 15)	5684	LDLR	0	2	0
chrX	121440225	121440449	89.84	Intergenic	-877759	GRIA3	0	0	0
chr11	2573889	2574127	89.77	intron (NR_040711, intron 2 of 15)	91342	KCNQ1	0	8	0
chr12	81512787	81512945	89.52	intron (NM_024560, intron 2 of 15)	-39301	MIR4699	1	3	0
chrX	120159980	120160110	89.52	Intergenic	-21417	GLUD2	0	1	0
chr21	40362298	40362543	89.46	Intergenic	184665	ETS2	0	1	1
chr6	73833269	73833522	89.39	intron (NM_001160130, intron 8 of 12)	101780	KHDC1L	0	0	0
chr6	83027690	83028093	89.37	Intergenic	-45032	TPBG	2	1	0
chr3	196516845	196517171	89.32	intron (NM_002577, intron 2 of 14)	50280	PAK2	1	2	0
chr1	79604110	79604430	89.3	Intergenic	-131775	ELTD1	0	2	0
chr7	130586187	130586433	89.11	intron (NR_034120, intron 2 of 3)	11759	LOC646329	0	3	1
chr1	43474092	43474319	89.1	Intergenic	-49358	SLC2A1	1	1	0
chr8	37478258	37478497	88.77	Intergenic	-74924	ZNF703	0	2	0
chr13	19209924	19210291	88.64	Intergenic	236002	ANKRD20A9P	0	1	0
chr17	75213440	75213614	88.62	TTS (NM_001204410)	32232	SEC14L1	0	3	0
chr15	51167487	51167833	88.53	Intergenic	-33209	AP4E1	0	0	0
chr17	73659851	73659976	88.47	intron (NM_001003715, intron 3 of 8)	3356	RECQL5	0	2	0
chr11	102078134	102078309	88.19	intron (NM_006106, intron 4 of 6)	95050	YAP1	0	2	0
chr8	40500608	40500968	88.18	intron (NM_001135731, intron 4 of 5)	254555	ZMAT4	1	2	0
chr5	10494559	10494892	88.18	Intergenic	52751	ROPN1L	0	1	0
chr5	173881568	173881844	88.18	Intergenic	-269869	MSX2	0	2	0
chr11	80304722	80305100	88.18	Intergenic	-1153216	ODZ4	1	0	0
chr1	11146779	11146979	88.16	intron (NM_001001998, intron 9 of 24)	13059	EXOSC10	1	0	0
chr14	92378473	92378760	88.12	intron (NM_006329, intron 4 of 10)	35430	FBLN5	0	1	0
chr11	75080017	75080405	88.06	Intergenic	-17336	ARRB1	0	0	0
chr5	27906791	27907094	88.06	Intergenic	434543	LOC643401	0	0	0
chr5	38788311	38788501	88.04	Intergenic	-57554	OSMR	0	0	0
chr4	87848301	87848566	88.04	intron (NR_038841, intron 2 of 2)	7569	LOC100506746	1	1	0
chr1	168426522	168426936	87.38	Intergenic	-34835	LOC100505918	1	0	0
chr4	74871070	74871434	87.38	Intergenic	-6836	CXCL5	2	0	0
chr18	47492438	47492633	87.26	intron (NM_001080467, intron 10 of 39)	152142	SCARNA17	0	2	0
chr17	79925943	79926194	87.19	Intergenic	-7011	NOTUM	1	6	4
chr2	125781822	125782193	87.07	Intergenic	999143	CNTNAP5	1	2	0
chr4	75593096	75593460	87.07	Intergenic	112649	AREG	1	0	0
chr3	45847667	45848031	87.07	Intergenic	-9814	SLC6A20	1	1	0
chr11	102063337	102063699	87.07	intron (NM_001130145, intron 4 of 8)	80347	YAP1	0	0	0
chr1	16467405	16467619	87.01	intron (NM_004431, intron 3 of 16)	15070	EPHA2	1	1	0
chr6	30097014	30097286	86.98	Intergenic	-7360	TRIM40	1	0	0
chr17	60263315	60263459	86.94	Intergenic	89629	TBC1D3P2	0	1	1
chr19	56593095	56593273	86.93	Intergenic	39465	ZNF787	0	1	0
chrY	28104004	28104279	86.87	Intergenic	229504	TTTY3B	1	0	0
chr5	93542219	93542512	86.74	intron (NM_001145678, intron 20 of 20)	-94961	FAM172A	2	0	0
chr18	46593659	46593868	86.66	intron (NM_017653, intron 16 of 16)	-17625	MIR4744	0	0	0
chr2	202859160	202859367	86.58	Intergenic	-40047	FZD7	0	0	0
chr19	15726991	15727184	86.58	intron (NM_007253, intron 2 of 12)	1058	CYP4F8	0	0	0
chr17	37577596	37577768	86.58	intron (NM_004774, intron 13 of 16)	-19773	FBXL20	0	1	0
chrX	135495973	135496170	86.58	intron (NM_153834, intron 24 of 25)	-74054	BRS3	0	4	0
chr1	54333156	54333347	86.58	intron (NR_036639, intron 7 of 11)	22236	YIPF1	0	3	0
chr1	110882611	110882821	86.58	promoter-TSS (NR_036595)	771	RBM15	0	9	3
chr17	19230677	19230856	86.51	intron (NM_014964, intron 7 of 10)	17121	MIR1180	0	2	0
chr8	12081318	12081806	86.51	Intergenic	-29938	FAM86B1	0	11	2
chr2	203675921	203676055	86.31	intron (NM_138468, intron 10 of 13)	60207	ICA1L	0	1	0
chrY	25858089	25858364	86.25	Intergenic	229543	TTTY3	1	0	0
chr12	121394404	121394631	86.22	Intergenic	15578	HNF1A-AS1	0	0	0
chr15	40294565	40294935	86.08	intron (NM_001013703, intron 21 of 38)	36639	SRP14	2	1	0
chr16	83170957	83171218	86	intron (NM_001220490, intron 3 of 12)	-370864	MIR3182	1	2	0
chr12	65507371	65507777	85.97	intron (NM_007191, intron 2 of 9)	7772	WIF1	1	0	0
chr1	236512787	236513123	85.97	Intergenic	-44725	EDARADD	0	0	0
chr11	11268421	11268725	85.94	Intergenic	106331	CSNK2A1P	0	0	0
chr1	144310820	144311235	85.94	intron (NR_024510, intron 1 of 1)	29746	LOC728855	1	2	0
chrX	114163421	114163521	85.9	Intergenic	88736	IL13RA2	0	0	0
chr8	37544993	37545238	85.87	Intergenic	-8186	ZNF703	0	3	0
chr11	1212754	1213177	85.76	Intergenic	-31330	MUC5B	0	1	0
chr17	19091968	19092686	85.7	Intergenic	-48363	EPN2	0	8	0
chr4	75425663	75425900	85.56	Intergenic	-54848	AREG	1	0	0
chr3	31255542	31255760	85.53	Intergenic	-318840	STT3B	0	0	0
chr10	59743025	59743323	85.42	Intergenic	284520	IPMK	2	1	0
chr1	162387216	162387403	85.41	Intergenic	-5381	SH2D1B	0	1	0
chr11	86446944	86447221	85.4	Intergenic	-63404	ME3	0	0	0
chr8	115686534	115686665	85.38	Intergenic	994629	TRPS1	0	0	0
chr1	240348172	240348505	85.37	intron (NM_020066, intron 3 of 17)	93153	FMN2	0	0	0
chr11	129246495	129246695	85.31	intron (NM_003658, intron 1 of 3)	714	BARX2	0	1	0
chr10	16577393	16577593	85.31	Intergenic	-13489	C1QL3	0	1	0
chr12	751427	751609	85.28	intron (NM_016533, intron 1 of 3)	21237	NINJ2	0	2	0
chrX	102364314	102364477	85.25	Intergenic	-16373	NXF3	0	0	0
chr10	78733625	78733976	85.22	intron (NM_001161353, intron 18 of 27)	663777	KCNMA1	1	1	0
chr17	78765237	78765548	85.22	intron (NM_001163034, intron 7 of 29)	-200249	CHMP6	0	0	0
chr7	1396680	1396980	85.22	Intergenic	102279	MICALL2	0	0	0
chr22	49413358	49413577	85.17	Intergenic	150885	LOC100128946	0	4	0
chr1	148176108	148176371	85.15	Intergenic	26297	PPIAL4F	0	5	1
chr9	97039310	97039944	85.14	intron (NM_194320, intron 1 of 4)	18049	ZNF169	1	3	0
chr10	120886950	120887270	85.05	intron (NR_027141, intron 6 of 8)	23481	FAM45B	0	0	0
chr10	60570829	60571118	84.98	intron (NM_001080512, intron 17 of 20)	96198	LOC728640	3	0	0
chr9	138863857	138864092	84.95	Intergenic	-10748	UBAC1	0	4	3
chr2	226601763	226602020	84.95	Intergenic	-26270	MIR548AR	2	1	0
chr17	831274	831479	84.95	intron (NM_022463, intron 1 of 7)	51622	NXN	0	0	0
chr6	28831071	28831311	84.95	non-coding (NR_033379, exon 1 of 2).4	263	LOC401242	0	1	0
chr16	11591783	11592007	84.95	Intergenic	88334	LITAF	1	0	0
chr20	52786042	52786288	84.95	exon (NM_000782, exon 4 of 12)	4351	CYP24A1	1	3	0
chr7	101344308	101344548	84.95	Intergenic	-71852	MYL10	0	1	0
chr9	27113393	27113614	84.95	intron (NM_000459, intron 1 of 22)	4356	TEK	0	0	0
chr20	62909221	62909455	84.95	Intergenic	-12400	LINC00266-1	1	0	0
chr20	31335258	31335450	84.95	Intergenic	-3540	COMMD7	0	0	0
chr21	33116803	33117117	84.81	Intergenic	-12529	SCAF4	0	1	0
chr4	141949056	141949130	84.72	intron (NM_020724, intron 1 of 6)	105523	RNF150	0	0	0
chr8	30747912	30748356	84.69	Intergenic	-41601	TEX15	1	1	0
chr9	140779125	140779291	84.62	intron (NM_001243812, intron 3 of 45)	6967	CACNA1B	0	2	0
chr20	48754029	48754431	84.61	intron (NM_199203, intron 2 of 7)	16105	TMEM189	0	5	0
chr1	214676867	214677209	84.61	intron (NM_005401, intron 1 of 18)	47986	PTPN14	0	3	0
chr2	187539260	187539500	84.6	intron (NM_001144999, intron 26 of 29)	-19409	FAM171B	0	1	0
chr5	130602731	130603098	84.54	intron (NM_001038702, intron 1 of 4)	3212	CDC42SE2	0	4	0
chr17	26591823	26592317	84.38	Intergenic	17600	PPY2	4	0	0
chr1	15118220	15118477	84.15	intron (NM_015209, intron 1 of 7)	-132277	KAZN	1	4	0
chr9	88742524	88742805	84.15	Intergenic	-27548	GOLM1	1	0	0
chr13	28200079	28200353	84.15	intron (NM_152705, intron 1 of 2)	4300	POLR1D	1	0	0
chr1	12100238	12100483	84.15	Intergenic	21061	MIIP	0	1	0
chr2	119474983	119475257	84.15	Intergenic	130639	EN1	0	2	0
chr7	115924501	115924760	84.08	Intergenic	61625	TES	1	0	0
chr1	5800256	5800614	84.01	Intergenic	122366	MIR4689	1	0	0
chr19	16896047	16896332	83.91	intron (NM_001007525, intron 12 of 18)	-44020	SIN3B	0	2	0
chr5	138862016	138862272	83.91	5' UTR (NM_198282, exon 1 of 8)	199	TMEM173	0	1	0
chr1	45166868	45167145	83.9	intron (NM_001145636, intron 5 of 11)	26612	C1orf228	0	0	0
chr16	54663037	54663261	83.9	Intergenic	299541	CRNDE	0	1	0
chr5	42835828	42835962	83.9	Intergenic	-23871	SEPP1	0	0	0
chr2	40017258	40017516	83.89	Intergenic	-10971	THUMPD2	0	3	0
chr1	203204327	203204525	83.85	Intergenic	-5566	CHIT1	0	2	0
chr10	3156386	3156648	83.78	intron (NM_002627, intron 13 of 21)	-27276	LOC100507034	0	1	0
chr17	55453150	55453318	83.77	intron (NM_138962, intron 5 of 13)	118860	MSI2	0	3	1
chr17	14846052	14846295	83.52	Intergenic	-88119	CDRT7	0	0	0
chr17	6994787	6995216	83.48	Intergenic	-11401	CLEC10A	2	3	0
chr4	83295910	83296309	83.32	promoter-TSS (NM_002138)	-960	HNRNPD	1	3	0
chr14	54644604	54644998	83.32	Intergenic	-218872	CDKN3	0	2	0
chr2	59423778	59424002	83.25	Intergenic	676002	FLJ30838	1	0	0
chr13	104042834	104042986	83.24	Intergenic	-108062	MIR548AS	0	0	0
chr18	10078246	10078481	83.23	Intergenic	164408	VAPA	1	1	0
chr14	77849707	77849997	83.17	intron (NM_001010860, intron 2 of 2)	6090	SAMD15	0	0	0
chr20	30762934	30763122	83.14	Intergenic	15135	TSPY26P	1	1	0
chr15	72591752	72591965	83.13	intron (NM_052840, intron 3 of 12)	6798	CELF6	0	3	0
chr2	31078124	31078326	83.1	Intergenic	-47914	CAPN13	0	1	0
chr9	95259719	95259944	83.04	intron (NM_001393, intron 9 of 9)	-14987	ASPN	0	1	0
chr11	113665289	113665505	83.01	Intergenic	14879	CLDN25	0	1	0
chr21	39356809	39357053	82.94	Intergenic	-68235	KCNJ6	1	1	1
chr1	207349115	207349303	82.89	Intergenic	71602	C4BPA	0	1	0
chr10	103698107	103698306	82.87	intron (NM_024541, intron 23 of 25)	-94529	KCNIP2	0	0	0
chr6	861923	863778	82.86	Intergenic	-169741	EXOC2	0	1	1
chr1	149223142	149223511	82.8	Intergenic	-56150	LOC388692	0	3	0
chr4	26280972	26281346	82.71	Intergenic	-40173	RBPJ	0	3	0
chr13	95948304	95948479	82.71	intron (NM_005845, intron 1 of 30)	5296	ABCC4	0	0	0
chrX	44718172	44718381	82.7	Intergenic	-14147	KDM6A	0	0	0
chr10	79715349	79715561	82.53	Intergenic	28885	LOC100128292	0	1	0
chr22	42699945	42700134	82.5	Intergenic	34280	LOC388906	1	2	1
chr3	185246402	185246855	82.5	intron (NM_139248, intron 3 of 9)	23741	LIPH	0	3	0
chr8	82886532	82886697	82.42	Intergenic	-132093	SNX16	0	2	0
chrY	19846747	19847075	82.42	Intergenic	35529	XKRY	1	1	0
chr12	45976799	45977128	82.37	Intergenic	144741	LOC400027	0	0	0
chr1	161419418	161421406	82.33	Intergenic	-54793	FCGR2A	0	39	9
chr2	55939868	55940276	82.25	Intergenic	-19061	PNPT1	1	0	0
chr16	7500169	7500335	82.14	intron (NM_145891, intron 1 of 12)	117501	RBFOX1	0	0	0
chr6	170461188	170461706	82.12	Intergenic	110210	LOC154449	0	0	0
chr2	197159085	197159446	82.11	intron (NM_020760, intron 13 of 28)	-122929	STK17B	1	0	0
chr7	42485739	42486081	82.11	Intergenic	-209292	GLI3	3	0	0
chr14	43385514	43385709	82.07	Intergenic	1308847	LRFN5	1	0	0
chr3	128524465	128524753	82.06	intron (NM_004637, intron 3 of 5)	65775	LOC653712	0	2	0
chr20	50648630	50648836	82.05	Intergenic	159791	ZFP64	0	1	1
chr8	128030960	128031189	82.05	intron (NR_045262, intron 1 of 1)	5675	PCAT1	0	0	0
chr2	43521137	43521587	82.01	intron (NM_022065, intron 31 of 37)	67012	LOC100129726	2	1	0
chr16	58693678	58693888	81.97	Intergenic	24891	SLC38A7	0	2	0
chr17	46650972	46651181	81.96	intron (NM_002146, intron 1 of 3)	734	HOXB3	0	0	0
chr7	1046027	1046236	81.96	intron (NM_001134395, intron 3 of 4)	16531	MIR339	0	7	0
chr3	152729318	152729517	81.95	Intergenic	-150612	RAP2B	0	0	0
chr11	44165866	44166157	81.88	intron (NM_001178083, intron 8 of 14)	48264	EXT2	1	3	0
chr3	11279665	11280021	81.82	intron (NM_001098211, intron 1 of 1)	12174	HRH1	0	0	0
chr13	57656769	57656965	81.67	Intergenic	-58185	PRR20C	0	1	0
chr17	65202730	65202979	81.54	intron (NM_014877, intron 5 of 32)	38465	HELZ	0	2	1
chr2	44347581	44347980	81.53	Intergenic	-48220	PPM1B	2	0	0
chr21	23291902	23292058	81.48	Intergenic	-178956	LINC00308	0	0	0
chr3	15443943	15444261	81.39	Intergenic	24940	METTL6	0	3	0
chr8	95451970	95452309	81.39	intron (NM_001205262, intron 3 of 3)	-2959	FSBP	0	0	0
chr10	18132304	18132534	81.31	intron (NM_002438, intron 5 of 29)	-1617	MIR511-2	0	0	0
chr11	108056807	108057014	81.16	intron (NM_002519, intron 8 of 17)	36455	NPAT	0	0	0
chrX	97786366	97786446	81.14	Intergenic	1408435	LOC442459	0	0	0
chr17	41914331	41914536	81.13	Intergenic	-3886	MPP3	0	1	0
chr17	6991710	6992041	81	Intergenic	-8275	CLEC10A	0	0	0
chr8	1487163	1487356	80.97	intron (NM_004745, intron 1 of 11)	37690	DLGAP2	0	3	0
chr3	12271548	12271760	80.88	Intergenic	-57695	PPARG	0	3	0
chr2	122567280	122567571	80.79	Intergenic	54304	TSN	2	2	0
chr2	16034666	16035097	80.79	Intergenic	-45802	MYCN	1	1	0
chr21	36169140	36169489	80.67	intron (NM_001001890, intron 5 of 5)	51192	LOC100506385	0	2	0
chr16	59339271	59339503	80.64	Intergenic	449708	LOC644649	0	0	0
chr4	57864487	57864628	80.59	intron (NM_000938, intron 6 of 24)	19448	POLR2B	0	0	0
chr1	51894210	51894363	80.57	intron (NM_001981, intron 12 of 24)	-6493	EPS15	0	0	0
chr18	34850061	34850274	80.52	intron (NM_001025088, intron 8 of 12)	295833	CELF4	0	1	0
chr4	7751414	7751673	80.26	Intergenic	-4274	AFAP1-AS1	1	1	0
chr6	135484309	135484486	80.09	Intergenic	-18056	MYB	0	0	0
chr14	65405109	65405481	80.03	TTS (NM_002083)	4328	GPX2	0	1	0
chr8	99610342	99610642	80.01	intron (NM_001256313, intron 4 of 8)	171242	KCNS2	1	1	0
chr1	182089937	182090287	79.95	Intergenic	-59265	ZNF648	0	2	0
chr21	33805251	33805651	79.94	intron (NM_058187, intron 1 of 7)	20699	FAM176C	1	2	0
chr4	109455975	109456353	79.86	Intergenic	85449	RPL34-AS1	2	0	0
chr1	52270079	52270585	79.84	intron (NM_001242361, intron 21 of 32)	31742	MIR761	0	0	0
chr10	14429683	14429884	79.77	Intergenic	-48792	MIR1265	0	1	0
chr5	34926209	34926387	79.77	TTS (NM_018321)	-3400	DNAJC21	0	1	0
chr16	78422431	78422627	79.77	intron (NM_016373, intron 6 of 8)	289202	WWOX	0	0	0
chr8	30301502	30301694	79.77	intron (NM_001008711, intron 1 of 9)	-58681	LOC100128750	0	4	0
chr5	145423727	145423937	79.77	intron (NM_152550, intron 5 of 9)	60114	PLAC8L1	0	1	0
chr7	43328820	43329008	79.77	intron (NM_015052, intron 3 of 29)	138420	MIR3943	0	0	0
chr2	235373027	235373297	79.73	Intergenic	32531	ARL4C	0	1	0
chr12	58142552	58142768	79.47	TTS (NM_005981)	3570	CDK4	0	1	0
chr3	111533855	111534191	79.47	intron (NM_001134437, intron 1 of 17)	-44004	PHLDB2	0	0	0
chr4	111746425	111746625	79.23	Intergenic	-183246	PITX2	0	0	0
chr6	48103002	48103200	79.11	Intergenic	-66676	PTCHD4	0	0	0
chr1	144491030	144491464	79.1	intron (NR_024584, intron 2 of 3).2	30722	LOC728875	1	2	0
chr1	236260320	236260777	78.99	Intergenic	-32067	NID1	0	4	4
chr19	13214796	13214958	78.93	promoter-TSS (NM_005583)	-903	LYL1	0	0	0
chr9	81093535	81093715	78.91	Intergenic	181566	PSAT1	0	0	0
chr2	230719701	230719881	78.91	intron (NM_004238, intron 3 of 40)	66864	TRIP12	0	2	0
chr7	20098789	20098998	78.84	Intergenic	158120	MACC1	0	4	0
chr13	98925554	98925783	78.83	intron (NM_005766, intron 2 of 26)	64890	MIR3170	1	0	0
chr18	76574214	76574413	78.74	Intergenic	-165962	SALL3	1	1	0
chr1	408134	408637	78.61	Intergenic	40726	OR4F3	0	0	0
chr10	29159858	29159981	78.59	Intergenic	-74940	LOC100507605	0	0	0
chr8	11718290	11718642	78.58	intron (NM_001908, intron 1 of 9)	7180	CTSB	0	3	0
chr8	135845224	135845437	78.56	Intergenic	-28142	MIR30D	1	0	0
chr18	634089	634315	78.56	intron (NM_199167, intron 6 of 8)	17502	CLUL1	0	2	0
chr13	27976384	27976610	78.56	Intergenic	-22184	GTF3A	0	2	0
chr13	28540987	28541231	78.56	intron (NM_001265, intron 1 of 2)	2396	CDX2	0	12	1
chr12	115206245	115206483	78.56	Intergenic	-84395	TBX3	0	2	0
chr16	24753242	24753493	78.56	intron (NM_014494, intron 2 of 24)	12318	TNRC6A	0	0	0
chr1	244763950	244764189	78.52	intron (NM_001242340, intron 14 of 18)	-52283	DESI2	4	0	0
chr6	132111382	132111594	78.52	Intergenic	-17668	ENPP1	0	0	0
chr1	53504078	53504356	78.52	intron (NM_001007250, intron 2 of 3)	-23507	PODN	1	0	0
chr13	34460390	34460708	78.52	intron (NM_181558, intron 8 of 8)	68343	RFC3	0	3	0
chr12	21886386	21886774	78.45	Intergenic	41175	KCNJ8	0	0	0
chr8	102093023	102093472	78.45	Intergenic	28965	FLJ42969	0	12	2
chr12	131130585	131131024	78.45	Intergenic	-128394	RIMBP2	0	0	0
chr5	69711592	69712472	78.4	intron (NR_033417, intron 1 of 14)	835	GTF2H2B	0	5	0
chr2	164685687	164685887	78.38	Intergenic	-93274	FIGN	0	0	0
chr9	110005995	110006279	78.36	Intergenic	-39380	RAD23B	1	0	0
chr14	70111212	70111358	78.34	intron (NM_014734, intron 1 of 5)	32975	KIAA0247	0	0	0
chr5	158649346	158649492	78.34	Intergenic	-12358	RNF145	0	0	0
chr1	155516303	155516583	78.27	intron (NM_018489, intron 1 of 27)	-15329	LOC645676	0	2	0
chr6	169484506	169484636	78.23	Intergenic	169566	THBS2	0	1	1
chr2	184284591	184284896	78.21	Intergenic	295660	NUP35	1	0	0
chr19	36451388	36451570	78.14	Intergenic	23457	LRFN3	0	2	0
chr7	150103907	150104089	78.14	intron (NR_027237, intron 1 of 2)	1158	LOC728743	0	2	1
chr2	52551700	52551953	78.13	Intergenic	-1292152	NRXN1	0	0	0
chr8	8775271	8775521	78.13	Intergenic	-24265	MFHAS1	1	1	1
chr21	44593819	44593895	78.13	TTS (NM_000394)	4716	CRYAA	0	0	0
chr6	148030769	148031023	78.13	Intergenic	201068	SAMD5	1	0	0
chr12	117281275	117281351	78.13	intron (NM_032814, intron 10 of 10)	37919	HRK	0	0	0
chr1	229843097	229843351	78.13	Intergenic	81243	URB2	1	1	0
chr6	11217617	11217883	78.1	intron (NM_001142393, intron 2 of 7)	15165	NEDD9	0	1	0
chr1	222637500	222637728	78.1	Intergenic	83830	HHIPL2	0	2	0
chr1	91354487	91354739	78.1	Intergenic	132452	ZNF644	0	1	0
chr14	99782770	99783009	78.1	Intergenic	-45067	BCL11B	0	4	2
chr13	112573398	112573650	78.1	Intergenic	-148389	SOX1	0	9	2
chr4	62990947	62991190	78.1	Intergenic	628229	LPHN3	0	1	0
chr8	75190290	75190529	78.1	intron (NM_020647, intron 2 of 5)	43153	JPH1	0	0	0
chr9	123482010	123482253	78.1	Intergenic	-5366	MEGF9	0	1	0
chr19	34896829	34897064	78.07	intron (NM_032346, intron 3 of 6)	1643	PDCD2L	0	1	0
chr19	43667450	43668265	78.07	Intergenic	22831	PSG5	0	2	0
chr3	141051416	141051617	78.02	intron (NM_001080412, intron 1 of 7)	8461	ZBTB38	0	2	1
chr20	61005428	61005668	78	Intergenic	-2919	C20orf151	1	3	0
chr8	23748738	23748996	77.94	Intergenic	-36547	STC1	0	1	0
chr6	166636685	166636832	77.9	Intergenic	-54627	T	0	1	0
chr12	39821110	39821476	77.85	intron (NM_001173464, intron 1 of 37)	15899	KIF21A	1	1	0
chr21	46289998	46290256	77.79	intron (NM_004339, intron 1 of 5)	3691	PTTG1IP	1	3	1
chr1	15479066	15479287	77.76	promoter-TSS (NR_027136)	148	TMEM51	0	3	1
chr5	113073781	113073964	77.76	Intergenic	224481	YTHDC2	0	0	0
chr2	35635010	35635178	77.72	Intergenic	947619	LOC100288911	0	0	0
chr1	233822758	233823000	77.68	Intergenic	62981	MIR4427	0	1	0
chr8	53006353	53006555	77.66	Intergenic	-194719	PCMTD1	0	1	0
chr12	6773734	6773913	77.6	Intergenic	-1515	ING4	0	0	0
chr17	18254103	18254249	77.59	intron (NM_148918, intron 3 of 10)	12680	SHMT1	0	1	0
chr15	73931919	73932178	77.48	Intergenic	-6295	NPTN	0	1	1
chr11	23153347	23153624	77.44	Intergenic	-271513	LOC100500938	1	0	0
chr19	19555448	19555632	77.38	intron (NM_017660, intron 1 of 11)	58898	GATAD2A	0	0	0
chrX	18676607	18676791	77.38	intron (NM_000330, intron 1 of 5)	13524	RS1	0	1	0
chr2	227475935	227476204	77.37	Intergenic	47440	MIR5702	0	1	0
chr11	12014165	12014496	77.27	intron (NM_015881, intron 4 of 7)	15856	DKK3	2	0	0
chr7	63493174	63493448	77.27	Intergenic	-2831	LOC100506050	0	0	0
chr13	114924390	114924691	77.27	Intergenic	-26445	RASA3	0	1	0
chr20	234318	234561	77.19	Intergenic	-3938	DEFB132	0	0	0
chrX	127445606	127445802	77.16	Intergenic	-259322	ACTRT1	0	0	0
chr13	76892895	76893044	77.03	Intergenic	447795	LOC729420	0	0	0
chr9	15101936	15102121	77.01	Intergenic	108703	LOC389705	0	0	0
chr2	12443426	12443805	76.9	Intergenic	-413383	TRIB2	1	1	0
chr2	16277381	16277741	76.9	Intergenic	-195716	MYCNOS	1	1	0
chr2	178060465	178060654	76.83	Intergenic	-16863	HNRNPA3	0	1	0
chr9	114727952	114728413	76.73	Intergenic	33802	MIR4668	0	1	0
chr20	8447616	8447798	76.71	intron (NM_182734, intron 3 of 32)	334411	PLCB1	0	0	0
chr10	35137315	35137590	76.7	Intergenic	-33199	PARD3	0	0	0
chrY	17580877	17581027	76.61	Intergenic	847051	NLGN4Y	0	1	0
chr7	137983305	137983574	76.57	Intergenic	-161640	TRIM24	0	0	0
chr18	34266499	34266599	76.56	intron (NM_025135, intron 12 of 24)	-142531	KIAA1328	0	0	0
chr2	105929388	105929556	76.5	intron (NM_004257, intron 1 of 11)	16676	TGFBRAP1	0	0	0
chr7	100308769	100308937	76.5	Intergenic	5177	POP7	0	0	0
chr10	21480730	21481000	76.46	Intergenic	17634	LOC100128511	0	0	0
chr3	127122115	127122437	76.46	Intergenic	177004	TPRA1	0	3	1
chr6	124885244	124885469	76.42	intron (NM_153355, intron 3 of 5)	398817	STL	0	1	0
chr13	80177906	80178089	76.31	Intergenic	122738	NDFIP2	0	0	0
chr19	40541769	40542278	76.17	exon (NM_001005851, exon 5 of 5)	20092	ZNF780B	1	1	0
chr3	197381655	197382148	76.15	Intergenic	19546	MIR922	0	9	1
chr8	52828954	52829180	76.09	Intergenic	-17332	PCMTD1	0	0	0
chr15	101548503	101548729	76.09	intron (NM_024652, intron 6 of 33)	89156	LRRK1	0	5	2
chr2	18259510	18259755	76.06	Intergenic	199687	KCNS3	1	1	0
chr3	130127302	130127583	76.04	intron (NM_153264, intron 17 of 39)	63083	COL6A5	1	1	0
chr17	44816318	44816640	76.04	intron (NR_040116, intron 16 of 19)	79603	WNT3	0	2	0
chr15	82225808	82226026	76.01	Intergenic	112444	MEX3B	0	0	0
chr18	28979704	28979952	75.94	intron (NM_001134453, intron 9 of 14)	23088	DSG4	1	1	0
chr17	33509179	33509386	75.9	intron (NM_001267052, intron 18 of 19)	12130	SLC35G3	0	0	0
chr2	167836927	167837134	75.9	intron (NM_001079810, intron 2 of 9)	92033	XIRP2	0	0	0
chr8	94858975	94859167	75.85	Intergenic	69276	MIR378D2	2	0	0
chr12	122684159	122684311	75.76	intron (NM_152759, intron 7 of 11)	-3993	B3GNT4	0	0	0
chrX	142874966	142875118	75.76	Intergenic	-70526	SPANXN2	0	0	0
chr12	49884730	49884932	75.7	intron (NM_023071, intron 6 of 13)	-48109	KCNH3	0	2	0
chr10	13025616	13025880	75.7	intron (NM_031455, intron 2 of 2)	17956	CCDC3	1	1	0
chr5	122493554	122493773	75.67	intron (NM_001136239, intron 4 of 7)	68822	PRDM6	1	0	0
chr5	115116679	115116887	75.56	Intergenic	35622	CDO1	0	1	0
chrX	113058044	113058252	75.56	Intergenic	-760403	HTR2C	0	1	0
chr2	212549054	212549243	75.53	intron (NM_005235, intron 12 of 27)	741936	MIR548F2	0	1	0
chr1	154580757	154580946	75.53	promoter-TSS (NM_001111)	-127	ADAR	0	2	0
chr4	57841343	57841469	75.45	intron (NM_032313, intron 1 of 6)	2420	NOA1	0	0	0
chr7	95099732	95099971	75.43	Intergenic	-15362	ASB4	0	1	0
chrX	68639256	68639375	75.39	Intergenic	-85763	FAM155B	0	0	0
chr5	61818206	61818425	75.36	intron (NM_016338, intron 20 of 29)	-56247	LRRC70	0	2	0
chr4	40438929	40439082	75.34	intron (NM_001098634, intron 4 of 6)	65131	MIR4802	0	0	0
chr11	9482619	9483010	75.23	promoter-TSS (NR_036539)	302	ZNF143	0	15	6
chr4	90996713	90996922	75.21	Intergenic	-51867	FAM190A	0	0	0
chr12	112254011	112254362	75.2	Intergenic	-26093	MAPKAPK5	1	2	1
chr17	29184250	29184525	75.16	intron (NM_024857, intron 8 of 22)	25364	ATAD5	0	2	0
chr1	109650839	109651068	75.11	intron (NM_001122961, intron 1 of 4)	5526	C1orf194	0	2	0
chr20	45417466	45418170	75.08	Intergenic	79539	SLC2A10	0	0	0
chr2	47262246	47262543	75.05	intron (NM_020458, intron 15 of 19)	-93400	MCFD2	0	0	0
chr15	59261833	59262066	75.04	Intergenic	-17916	RNF111	0	2	0
chr6	76559502	76559844	75.04	intron (NM_004999, intron 11 of 34)	100764	MYO6	0	2	0
chr22	33764328	33764594	75.01	intron (NM_004737, intron 10 of 15)	68194	MIR4764	0	0	0
chr8	80766389	80766591	75	Intergenic	-86392	HEY1	0	2	0
chr15	51159392	51159852	74.99	Intergenic	-41247	AP4E1	0	0	0
chr17	29384628	29384814	74.98	Intergenic	36722	MIR4733	0	0	0
chr10	103268444	103268610	74.96	intron (NM_003939, intron 3 of 13)	79500	POLL	0	1	0
chr18	8754205	8754366	74.96	intron (NM_015210, intron 4 of 16)	36916	SOGA2	0	2	0
chr7	80449515	80449673	74.96	intron (NM_006379, intron 4 of 17)	99073	SEMA3C	0	1	0
chr4	73585085	73585229	74.96	Intergenic	-150641	ADAMTS3	0	0	0
chr2	113604748	113604905	74.96	Intergenic	-10470	IL1B	0	0	0
chr18	59562918	59563088	74.96	Intergenic	-2699	RNF152	0	2	0
chr5	142226906	142227076	74.96	intron (NM_015071, intron 1 of 22)	76699	ARHGAP26	0	1	0
chr9	99205284	99205443	74.96	Intergenic	-7051	HABP4	0	1	0
chr11	75506221	75506375	74.93	intron (NM_032564, intron 4 of 7)	-19914	UVRAG	0	0	0
chr3	137838694	137838866	74.93	Intergenic	-4329	DZIP1L	0	0	0
chr10	60720294	60720521	74.92	Intergenic	-215941	PHYHIPL	0	0	0
chr9	134091714	134091897	74.89	intron (NM_005085, intron 31 of 35)	60101	FAM78A	0	1	0
chr16	19676014	19676238	74.88	intron (NM_020314, intron 26 of 30)	-51652	IQCK	0	2	0
chr10	11817118	11817368	74.88	Intergenic	32887	ECHDC3	0	0	0
chr17	55372896	55373146	74.8	intron (NM_138962, intron 5 of 13)	38647	MSI2	2	0	0
chrX	123379306	123379497	74.8	Intergenic	-100731	SH2D1A	0	1	0
chr9	128845191	128845421	74.79	Intergenic	-243817	FAM125B	0	0	0
chr19	52573792	52573929	74.76	intron (NM_001136499, intron 6 of 6)	-21787	ZNF432	0	0	0
chrY	16975001	16975215	74.59	Intergenic	241207	NLGN4Y	0	0	0
chr8	11785864	11786146	74.56	Intergenic	46103	DEFB136	0	1	1
chr17	41463715	41463930	74.52	intron (NR_027413, intron 1 of 3)	2444	LOC100130581	0	2	0
chr9	133692600	133692851	74.47	intron (NM_007313, intron 1 of 10)	-18106	ABL1	1	1	0
chr21	38187397	38187601	74.3	intron (NM_001242784, intron 7 of 11)	115508	SIM2	0	0	0
chr7	112312141	112312413	74.26	Intergenic	118201	TMEM168	0	2	1
chr8	29244001	29244213	74.2	Intergenic	-35840	DUSP4	0	0	0
chrX	33944745	33944957	74.2	Intergenic	205596	FAM47A	1	1	0
chr1	1034908	1035119	74.19	intron (NM_017891, intron 1 of 9)	16723	C1orf159	0	0	0
chr9	135593632	135593956	74.13	Intergenic	-48006	DDX31	0	0	0
chr11	122425998	122426228	74.11	Intergenic	-100285	UBASH3B	0	2	0
chr21	33502406	33502562	74.11	Intergenic	-43876	LINC00159	0	0	0
chr18	6392300	6392486	74.07	intron (NM_173464, intron 1 of 19)	-17969	MIR4317	0	0	0
chr17	39107431	39107845	74.03	Intergenic	-13802	KRT23	0	0	0
chr18	12729344	12729822	74.01	Intergenic	26596	PSMG2	1	1	0
chr2	229192968	229193244	73.92	Intergenic	-146745	SPHKAP	0	1	1
chr12	130023355	130023610	73.92	intron (NM_133448, intron 2 of 8)	364730	TMEM132D	0	0	0
chr14	76288631	76288903	73.92	intron (NM_015072, intron 28 of 31)	159325	TGFB3	1	0	0
chrX	148805448	148805752	73.92	Intergenic	11862	MAGEA11	0	2	0
chr19	33590482	33590757	73.92	intron (NM_018025, intron 8 of 19)	18833	GPATCH1	0	2	0
chr4	186251182	186251447	73.92	intron (NM_031953, intron 9 of 18)	48838	LRP2BP	0	0	0
chr5	17145893	17146106	73.86	intron (NR_027253, intron 2 of 2)	71532	LOC285696	0	1	0
chr2	137145282	137145515	73.83	Intergenic	-269673	CXCR4	0	3	0
chr2	169944685	169944832	73.81	intron (NM_199204, intron 4 of 5)	7141	DHRS9	0	1	0
chr7	88993761	88993936	73.79	Intergenic	-568817	C7orf62	0	1	0
chr17	46400201	46400462	73.79	intron (NM_001075099, intron 4 of 12)	107263	SKAP1	0	0	0
chr1	192893850	192894085	73.78	Intergenic	115798	RGS2	0	0	0
chr4	170854071	170854265	73.73	intron (NR_037878, intron 3 of 4)	42885	LOC100506085	0	0	0
chr6	3847697	3847884	73.71	Intergenic	-1842	FAM50B	0	0	0
chr6	99538575	99538732	73.7	Intergenic	-142804	FBXL4	0	1	0
chr5	46032934	46033195	73.7	Intergenic	-336844	HCN1	0	0	0
chr19	472767	472924	73.7	intron (NM_182577, intron 1 of 3)	2138	ODF3L2	0	4	0
chr1	184924471	184924628	73.7	intron (NM_052966, intron 1 of 13)	19133	FAM129A	0	0	0
chr10	127245496	127245721	73.68	Intergenic	-17332	LOC100169752	2	1	0
chr12	124661765	124661846	73.61	intron (NM_001204299, intron 3 of 4)	-111905	FAM101A	0	0	0
chr8	25292826	25293034	73.54	exon (NM_017634, exon 9 of 12)	-10374	GNRH1	0	1	0
chr5	65026488	65026658	73.53	intron (NM_020726, intron 1 of 12)	8550	NLN	0	0	0
chr11	113535775	113536019	73.5	Intergenic	41171	TMPRSS5	2	0	0
chr16	68662890	68663076	73.5	Intergenic	-15168	CDH3	0	1	0
chr20	39411252	39411375	73.48	Intergenic	-93437	MAFB	0	0	0
chr7	62628948	62629088	73.45	Intergenic	135416	LOC643955	0	0	0
chr20	55482889	55483084	73.37	Intergenic	278628	TFAP2C	0	2	0
chr6	28205780	28205975	73.37	Intergenic	12848	ZNF193	0	1	0
chr14	60320662	60320857	73.37	intron (NM_021136, intron 1 of 8)	16798	RTN1	0	2	0
chr5	34202034	34202405	73.36	Intergenic	-77586	C1QTNF3-AMACR	2	1	0
chr3	48240046	48240238	73.35	Intergenic	2088	MIR4443	0	0	0
chr19	48085707	48086020	73.32	Intergenic	-25590	GLTSCR1	0	1	0
chr8	5441585	5441755	73.26	Intergenic	-589342	CSMD1	0	1	0
chr14	48604068	48604252	73.21	Intergenic	-339943	LOC100506433	0	0	0
chr14	100229415	100229540	73.18	Intergenic	-30268	EML1	0	1	1
chr3	77778383	77778583	73.14	Intergenic	631320	ROBO2	0	0	0
chr1	243551871	243552080	73.14	intron (NM_006642, intron 13 of 17)	42497	MIR4677	0	0	0
chr2	209359759	209359961	73.14	TTS (NM_005048)	88304	PTH2R	0	0	0
chr12	50576825	50577035	73.14	intron (NM_001243775, intron 3 of 4)	-15833	CERS5	0	1	0
chr2	121021574	121021716	73.14	intron (NM_002881, intron 1 of 4)	11231	RALB	0	1	0
chr1	52106595	52106755	73.14	intron (NM_148906, intron 1 of 22)	24129	OSBPL9	0	0	0
chr3	25472197	25472384	73.14	intron (NM_000965, intron 1 of 7)	2456	RARB	0	0	0
chr8	126197611	126197801	73.14	intron (NM_173685, intron 5 of 7)	93623	NSMCE2	0	1	0
chr2	38362749	38363042	73.13	intron (NR_027252, intron 2 of 2)	4648	CYP1B1-AS1	1	0	0
chr10	73694489	73694742	73.1	Intergenic	-29505	CHST3	0	0	0
chr5	102413622	102413885	73.1	Intergenic	42089	GIN1	0	0	0
chr11	30934507	30934806	73.1	intron (NM_020869, intron 8 of 19)	79577	DCDC5	1	3	0
chr3	4151418	4151688	73.1	Intergenic	-193435	SETMAR	0	0	0
chr20	49005880	49006174	73.1	Intergenic	96770	LOC284751	1	3	0
chr6	89678583	89679182	73.07	Intergenic	-5534	RNGTT	4	3	0
chr6	29720611	29720788	73.04	Intergenic	-1774	IFITM4P	0	2	1
chr15	81097532	81097709	73.04	intron (NM_018689, intron 1 of 28)	25908	KIAA1199	0	0	0
chr14	71591032	71591272	73.01	Intergenic	217030	PCNX	0	1	0
chr8	37086691	37086909	72.98	Intergenic	444958	KCNU1	0	0	0
chr6	14159225	14159513	72.95	Intergenic	41504	CD83	0	1	0
chr2	42291551	42291922	72.89	Intergenic	16575	PKDCC	1	2	0
chr2	227850691	227850862	72.87	intron (NM_001167608, intron 8 of 8)	150105	RHBDD1	0	1	0
chr3	14639844	14640060	72.87	Intergenic	-53301	C3orf19	1	1	0
chr11	72320503	72320710	72.85	intron (NM_001146209, intron 3 of 31)	5568	MIR139	1	1	0
chr7	12982917	12983084	72.83	Intergenic	256089	ARL4A	0	0	0
chr13	25661615	25661800	72.83	Intergenic	-8569	PABPC3	0	0	0
chr6	137314272	137314472	72.79	promoter-TSS (NR_027994)	-4	NHEG1	0	0	0
chr16	81922673	81922870	72.68	intron (NM_002661, intron 9 of 32)	109872	PLCG2	1	0	0
chr1	48135109	48135287	72.67	Intergenic	233509	FOXD2	0	0	0
chr7	48123702	48123950	72.64	Intergenic	-4529	UPP1	0	4	0
chr3	184220391	184220929	72.57	Intergenic	-58927	EPHB3	0	1	0
chr19	14003558	14003946	72.54	intron (NM_024323, intron 4 of 7)	13157	C19orf57	1	3	0
chr2	183995083	183995354	72.53	exon (NM_138285, exon 3 of 9)	6135	NUP35	0	0	0
chr19	2519940	2520119	72.53	intron (NM_052847, intron 4 of 4)	43906	GADD45B	0	2	0
chr17	7373602	7374012	72.52	intron (NM_020899, intron 1 of 3)	9137	ZBTB4	0	3	0
chr13	27046701	27047005	72.52	Intergenic	-84987	WASF3	0	0	0
chr6	17835415	17835575	72.51	intron (NM_022113, intron 11 of 38)	-128677	NUP153	0	0	0
chr14	104006272	104006519	72.5	Intergenic	10886	TRMT61A	0	5	0
chr17	4095675	4095926	72.5	intron (NR_047571, intron 9 of 23)	48885	CYB5D2	0	0	0
chr5	122904199	122904440	72.5	intron (NM_001044722, intron 4 of 11)	56526	CSNK1G3	1	0	0
chr1	21501886	21502127	72.5	promoter-TSS (NM_001198803)	-755	EIF4G3	0	2	0
chr6	27861354	27861588	72.5	promoter-TSS (NM_003514)	268	HIST1H2BO	0	3	0
chr20	51127571	51127813	72.5	Intergenic	-319168	ZFP64	0	0	0
chr10	87813112	87813401	72.5	intron (NM_017551, intron 4 of 15)	211289	MIR346	0	2	0
chr12	47328686	47328918	72.49	Intergenic	-109022	SLC38A4	1	1	0
chr20	43085115	43085354	72.46	Intergenic	-19292	TTPAL	0	1	0
chr8	8024763	8025363	72.43	Intergenic	-61029	FLJ10661	0	1	0
chr11	116725600	116725842	72.35	intron (NM_025164, intron 20 of 23)	-17383	APOA1	0	3	0
chr6	38836554	38836732	72.35	intron (NM_001206927, intron 48 of 92)	84240	LOC100131047	0	0	0
chr4	181576296	181576498	72.35	Intergenic	503905	LINC00290	0	0	0
chr2	74249915	74250140	72.35	Intergenic	-23423	TET3	0	1	0
chr4	27118204	27118446	72.35	Intergenic	256012	STIM2	0	1	0
chr12	107425716	107425942	72.35	intron (NM_004075, intron 1 of 12)	-44900	MTERFD3	0	1	0
chr8	110754366	110754576	72.35	Intergenic	-50451	SYBU	0	1	0
chr1	42447549	42447778	72.35	intron (NR_038261, intron 1 of 3)	53933	HIVEP3	1	0	0
chr10	43133187	43133391	72.35	intron (NM_006955, intron 1 of 4)	703	ZNF33B	0	2	0
chr1	145733909	145734121	72.35	intron (NM_001201325, intron 1 of 8)	6349	PDZK1	0	0	0
chr17	18406587	18406836	72.31	Intergenic	17855	USP32P2	0	1	0
chr1	49850095	49850256	72.31	intron (NM_032785, intron 3 of 13)	-607628	BEND5	0	0	0
chr11	46739453	46739632	72.3	Intergenic	-1201	F2	0	1	0
chr1	157536769	157536987	72.21	Intergenic	-14568	FCRL5	0	1	0
chr10	114370472	114370686	72.21	intron (NM_145206, intron 5 of 7)	-23350	MIR4295	0	1	0
chr11	94178521	94178784	72.21	intron (NM_005590, intron 15 of 18)	-44067	GPR83	0	2	0
chr11	112249686	112249904	72.21	Intergenic	-118212	C11orf34	0	1	0
chr12	69533597	69533810	72.21	Intergenic	-99614	CPSF6	0	0	0
chr9	15602603	15602795	72.21	intron (NM_173550, intron 6 of 25)	49602	CCDC171	0	1	0
chr7	29992076	29992288	72.21	intron (NM_014766, intron 3 of 7)	37243	SCRN1	0	1	0
chr16	23124136	23124398	72.21	intron (NM_020718, intron 1 of 15)	36324	USP31	0	3	0
chr13	90556363	90556581	72.21	Intergenic	215499	LINC00559	0	0	0
chr3	152748779	152749047	72.21	Intergenic	-131116	RAP2B	0	0	0
chr1	180845517	180845743	72.21	intron (NM_001135669, intron 12 of 13)	-36683	KIAA1614	0	1	0
chr17	73372293	73372524	72.21	intron (NM_002086, intron 2 of 5)	29381	GRB2	0	1	0
chr20	45590745	45590966	72.21	intron (NM_172110, intron 1 of 13)	67592	EYA2	0	1	0
chr7	71699476	71699687	72.2	intron (NM_001017440, intron 2 of 5)	102627	CALN1	0	1	0
chr1	51830232	51830424	72.19	intron (NM_001981, intron 22 of 24)	-19543	TTC39A	0	0	0
chr14	95253182	95253325	72.17	Intergenic	-16754	GSC	0	1	0
chr1	82636232	82636375	72.17	Intergenic	370221	LPHN2	0	1	0
chr21	20345078	20345251	72.11	Intergenic	-569194	TMPRSS15	0	0	0
chr19	3176109	3176270	72.11	Intergenic	-2547	S1PR4	0	1	1
chr21	35367701	35367931	72.06	Intergenic	64300	LOC100506334	0	0	0
chr6	87495244	87495484	72.04	Intergenic	-151660	HTR1E	1	0	0
chr13	23604123	23604356	71.98	Intergenic	-131919	BASP1P1	0	1	0
chr17	74180120	74180300	71.94	intron (NM_052916, intron 2 of 18)	-42830	FOXJ1	0	1	0
chr17	38625634	38625814	71.94	Intergenic	26048	IGFBP4	0	0	0
chr12	89764635	89764919	71.92	Intergenic	-18481	DUSP6	1	0	0
chr5	65084646	65084870	71.92	intron (NM_020726, intron 8 of 12)	66735	NLN	0	0	0
chr4	12669710	12669902	71.9	Intergenic	-665231	HSP90AB2P	0	1	0
chr14	65628682	65628874	71.9	Intergenic	-59551	MAX	0	0	0
chr17	65802245	65802474	71.83	Intergenic	-19421	BPTF	0	2	0
chr2	26355226	26355397	71.78	intron (NM_016131, intron 5 of 5)	-40649	FAM59B	0	0	0
chrY	20332701	20332942	71.77	Intergenic	35486	XKRY	1	1	0
chr20	3027780	3028050	71.68	intron (NM_030811, intron 3 of 3)	1240	MRPS26	0	3	0
chr12	32112192	32112392	71.64	promoter-TSS (NM_018169)	-61	C12orf35	0	7	3
chr12	53404775	53404980	71.61	intron (NM_001417, intron 1 of 14)	4815	EIF4B	0	0	0
chr2	69719009	69719253	71.6	intron (NM_014911, intron 17 of 21)	28172	SNORA36C	0	0	0
chr9	88358293	88358478	71.59	Intergenic	-1441	AGTPBP1	0	1	0
chr3	51195711	51195931	71.57	intron (NM_004947, intron 10 of 52)	-226871	MANF	0	1	0
chr18	21981407	21981588	71.57	Intergenic	-3664	OSBPL1A	0	0	0
chr13	56409455	56409636	71.57	Intergenic	660956	MIR5007	0	0	0
chr2	72133567	72133828	71.43	Intergenic	241266	CYP26B1	1	1	0
chr2	19688152	19688543	71.38	Intergenic	-129975	OSR1	1	1	0
chr12	74165	75117	71.37	Intergenic	-13343	LOC100288778	0	29	6
chr12	112706408	112706515	71.34	intron (NM_001109662, intron 13 of 75)	113435	C12orf51	0	1	0
chr1	154244225	154244370	71.33	promoter-TSS (NM_006118)	-742	HAX1	0	2	0
chr10	24608055	24608256	71.31	intron (NM_001098501, intron 2 of 16)	43541	MIR603	0	2	0
chr5	126522042	126522263	71.25	Intergenic	-104304	MEGF10	0	1	0
chr14	71738484	71738635	71.23	Intergenic	-126495	SNORD56B	0	1	0
chr18	66402295	66402504	71.22	intron (NM_001093729, intron 3 of 9)	19908	CCDC102B	0	2	0
chrY	25085930	25086160	71.22	intron (NR_001525, intron 1 of 3)	3443	TTTY4	0	0	0
chr15	63899305	63899487	71.21	Intergenic	-6370	LOC100130855	0	0	0
chr17	75474327	75474509	71.21	intron (NM_001113495, intron 1 of 9)	3093	2013-09-09	0	1	0
chr22	43767895	43768077	71.21	Intergenic	-28592	SCUBE1	0	0	0
chr5	74020941	74021123	71.21	intron (NM_170691, intron 18 of 19)	40063	HEXB	0	0	0
chr17	61301540	61301871	71.2	intron (NM_025185, intron 5 of 24)	214807	TANC2	0	2	0
chrX	21409991	21410119	71.18	intron (NM_014927, intron 1 of 21)	17519	CNKSR2	1	0	0
chr19	43335212	43335630	71.14	Intergenic	9406	LOC100289650	0	1	0
chr3	51340731	51340944	71.11	intron (NM_004947, intron 27 of 52)	-81855	MANF	0	0	0
chr9	74389595	74389792	71.07	Intergenic	-5893	TMEM2	0	1	0
chr14	54568907	54569094	71.03	Intergenic	-145446	BMP4	1	0	0
chr6	140069614	140069838	71	Intergenic	-22484	LOC100132735	1	1	0
chr21	29927850	29928107	70.97	Intergenic	16338	LINC00161	1	1	0
chr9	80606648	80606806	70.96	intron (NM_002072, intron 1 of 6)	39492	GNAQ	0	0	0
chr14	65174438	65174728	70.95	intron (NM_015549, intron 1 of 14)	3390	PLEKHG3	1	1	0
chr10	53451035	53451199	70.95	intron (NM_006258, intron 3 of 17)	8238	CSTF2T	0	1	0
chr10	126050625	126050789	70.95	Intergenic	56838	OAT	0	0	0
chr6	16751284	16751506	70.93	intron (NM_000332, intron 3 of 8)	10326	ATXN1	0	0	0
chr19	43507880	43508317	70.92	Intergenic	22533	PSG11	0	2	0
chr13	98186013	98186125	70.88	Intergenic	99594	RAP2A	0	0	0
chr1	228636310	228636423	70.87	Intergenic	9194	HIST3H2A	0	1	0
chr19	32303134	32303257	70.87	Intergenic	220008	THEG5	0	0	0
chr17	65023930	65024055	70.87	intron (NM_014405, intron 3 of 3)	-16660	CACNG1	0	0	0
chr10	95104423	95104545	70.87	intron (NM_013451, intron 37 of 53)	137590	MYOF	0	0	0
chr16	61854284	61854467	70.85	intron (NM_001796, intron 6 of 11)	216364	CDH8	0	0	0
chr11	32385127	32385310	70.85	Intergenic	67145	WT1	0	0	0
chr17	38357172	38357430	70.84	Intergenic	-18273	WIPF2	0	3	0
chr5	98338121	98338251	70.82	Intergenic	73348	LOC100289230	0	1	0
chr9	127483350	127483576	70.74	intron (NM_033334, intron 2 of 9)	27474	MIR181B2	0	2	1
chr7	94288670	94289037	70.72	intron (NM_001172437, intron 1 of 1)	3171	PEG10	0	0	0
chr3	145730313	145730511	70.71	Intergenic	148870	PLOD2	0	0	0
chr1	206939596	206939884	70.67	Intergenic	6099	IL10	1	1	0
chr2	107593930	107594129	70.62	Intergenic	-90466	ST6GAL2	0	0	0
chr7	63741185	63741422	70.62	Intergenic	-31883	ZNF736	0	2	0
chr7	34075621	34075798	70.61	intron (NM_133468, intron 7 of 15)	131186	BMPER	0	0	0
chr12	69200238	69200380	70.61	Intergenic	-1662	MDM2	0	0	0
chr10	7880472	7880649	70.61	intron (NM_031923, intron 2 of 6)	19887	TAF3	0	0	0
chr13	21951355	21951882	70.58	intron (NM_153251, intron 11 of 11)	79354	MIPEPP3	0	0	0
chr3	108352428	108352619	70.58	intron (NM_014648, intron 9 of 32)	-44032	KIAA1524	0	0	0
chr17	2794483	2794698	70.56	intron (NM_015085, intron 2 of 24)	94858	RAP1GAP2	0	0	0
chr15	65762968	65763196	70.54	intron (NM_130434, intron 12 of 19)	46527	DPP8	0	0	0
chr11	319677	319815	70.53	TTS (NR_049759)	1168	IFITM3	0	1	0
chr7	43583271	43583449	70.52	intron (NM_015052, intron 26 of 29)	-21219	LOC100506895	0	1	0
chr2	236420942	236421089	70.51	intron (NM_001037131, intron 1 of 17)	18282	AGAP1	0	1	0
chr14	38707398	38707545	70.51	Intergenic	18104	CLEC14A	0	1	0
chr10	123373641	123373825	70.5	Intergenic	-15761	FGFR2	0	1	0
chr7	5261701	5261885	70.5	intron (NM_016003, intron 6 of 11)	7893	WIPI2	0	2	0
chr9	71839364	71839548	70.5	intron (NM_001170630, intron 5 of 18)	19378	TJP2	0	0	0
chr2	69365098	69365344	70.49	intron (NM_032208, intron 12 of 17)	34407	MIR3126	0	1	0
chrX	55395784	55395931	70.44	Intergenic	-82036	MIR4536-1	0	3	0
chr5	106681928	106682135	70.37	Intergenic	324565	EFNA5	0	0	0
chr18	68034555	68034727	70.33	Intergenic	78504	SOCS6	0	0	0
chr5	40114295	40114444	70.32	Intergenic	-565663	PTGER4	0	0	0
chr10	33526322	33526546	70.3	intron (NR_045259, intron 5 of 15)	97399	NRP1	1	2	0
chr5	65482611	65482699	70.25	Intergenic	41992	SREK1	0	0	0
chr4	71754491	71754669	70.24	Intergenic	-13477	MOB1B	0	0	0
chr19	34993454	34993620	70.19	Intergenic	20657	WTIP	0	0	0
chr15	54887070	54887217	70.19	intron (NM_001080534, intron 28 of 30)	582042	UNC13C	1	2	0
chr13	35471674	35471840	70.19	Intergenic	-44667	NBEA	0	0	0
chr15	85878361	85878550	70.18	Intergenic	-45416	AKAP13	0	0	0
chr3	86615166	86615351	70.14	Intergenic	-124897	RNU6-69	0	0	0
chr6	139492660	139492907	70.04	intron (NM_016217, intron 2 of 3)	36534	HECA	0	1	0
chr2	4766444	4766597	70	Intergenic	-62708	LOC727982	0	0	0
chr17	19090877	19091928	70	Intergenic	-49288	EPN2	1	14	0
chr17	31469843	31470068	69.99	intron (NM_001094, intron 1 of 9)	150051	ASIC2	0	0	0
chr18	2923100	2923305	69.97	intron (NM_014646, intron 16 of 19)	23419	LOC727896	0	2	0
chrX	76165814	76166115	69.95	Intergenic	-26179	MIR384	0	0	0
chr12	121780318	121780633	69.95	intron (NM_001137559, intron 4 of 16)	9790	ANAPC5	0	1	0
chr20	9221865	9222191	69.95	intron (NM_182797, intron 1 of 35)	23991	PLCB4	0	0	0
chr16	74574496	74574958	69.89	intron (NR_027264, intron 1 of 26)	66315	GLG1	1	4	0
chr2	44895859	44896171	69.88	intron (NM_024766, intron 3 of 10)	-119356	MIR548AD	0	0	0
chr7	8236918	8237119	69.82	intron (NM_022307, intron 6 of 13)	64664	ICA1	0	3	1
chr1	59819876	59820043	69.82	intron (NM_001113411, intron 4 of 16)	44209	FGGY	0	1	0
chr4	4299725	4299892	69.82	intron (NM_145291, intron 1 of 7)	7884	ZBTB49	0	0	0
chr1	26735123	26735309	69.79	Intergenic	-2053	LIN28A	0	3	0
chr22	36131164	36131383	69.78	Intergenic	17354	APOL5	0	0	0
chr20	6074617	6074883	69.75	intron (NM_017671, intron 9 of 14)	29441	FERMT1	0	1	0
chr12	92601409	92601618	69.69	Intergenic	-61840	BTG1	0	0	0
chr1	74766792	74767018	69.67	intron (NM_001199327, intron 7 of 23)	65834	TNNI3K	0	1	0
chr10	91380104	91380459	69.64	intron (NM_148977, intron 1 of 6)	23367	PANK1	0	2	0
chr12	110887098	110887287	69.64	intron (NM_005719, intron 1 of 6)	966	ARPC3	0	1	0
chr17	16211521	16211659	69.61	intron (NM_004278, intron 3 of 6)	26262	MIR1288	0	1	0
chr9	102573145	102573366	69.53	Intergenic	-10882	NR4A3	0	1	1
chr13	49025230	49025797	69.52	intron (NM_000321, intron 17 of 26)	-6673	LPAR6	0	0	0
chr1	40093926	40094120	69.49	intron (NM_014571, intron 4 of 4)	11325	HEYL	0	0	0
chr2	28340193	28340429	69.47	intron (NM_199193, intron 7 of 13)	121077	MIR4263	0	1	0
chr2	46870028	46870343	69.44	Intergenic	25860	CRIPT	0	1	0
chr2	12626709	12627056	69.4	Intergenic	-230116	TRIB2	0	0	0
chr6	41098785	41098947	69.4	intron (NR_026938, intron 17 of 22)	23204	TREML1	0	1	0
chr7	141323063	141323270	69.39	intron (NM_018238, intron 9 of 15)	72088	AGK	0	1	0
chr13	45330121	45330328	69.39	Intergenic	53542	LINC00330	0	1	0
chr22	21609753	21610467	69.37	Intergenic	-26604	POM121L8P	0	4	0
chr22	18808505	18809219	69.37	Intergenic	-29388	GGT3P	0	3	0
chr13	95977277	95977470	69.31	Intergenic	-23686	ABCC4	0	1	0
chr9	139537389	139537539	69.3	Intergenic	-15844	EGFL7	0	1	0
chr8	128791025	128791175	69.3	Intergenic	-17108	MIR1204	0	0	0
chr20	47281868	47282018	69.3	intron (NM_020820, intron 15 of 39)	162477	PREX1	0	2	0
chr3	140660402	140660615	69.29	promoter-TSS (NM_018155)	-154	SLC25A36	0	2	0
chr16	87479076	87479381	69.24	intron (NM_015144, intron 2 of 12)	46232	ZCCHC14	1	3	0
chr13	111158902	111159209	69.2	intron (NM_001846, intron 46 of 47)	55016	RAB20	2	3	0
chr5	159332670	159332887	69.19	Intergenic	-10962	ADRA1B	0	0	0
chr6	57105944	57106156	69.13	Intergenic	-18972	RAB23	0	1	0
chr16	69631547	69631743	69.12	intron (NM_001113178, intron 2 of 14)	31776	NFAT5	0	3	0
chr8	19115321	19115506	69.11	Intergenic	-12381	LOC100128993	0	0	0
chr2	84429330	84429518	69.1	Intergenic	-88382	FUNDC2P2	0	1	0
chr19	6764914	6765190	69.07	intron (NM_005490, intron 1 of 9)	2471	SH2D3A	0	1	0
chr12	2890122	2890283	69.07	Intergenic	-9367	LOC283440	0	1	0
chr6	111994310	111994479	69.07	intron (NM_153047, intron 10 of 10)	46871	FYN	0	1	1
chr21	43269081	43269250	69.07	intron (NM_022115, intron 12 of 30)	30417	PRDM15	0	0	0
chrX	72411937	72412096	69.02	Intergenic	22694	NAP1L2	0	1	0
chr9	116161109	116161320	69.02	intron (NM_000031, intron 1 of 11)	2404	ALAD	0	1	1
chr1	168803798	168804101	69.01	Intergenic	47770	MGC4473	1	0	0
chr16	21527071	21527556	69	Intergenic	4452	SLC7A5P2	0	2	1
chr5	12553235	12553368	68.99	Intergenic	-21668	TAG	0	0	0
chr5	78425858	78425991	68.99	intron (NM_001713, intron 7 of 7)	18320	BHMT	0	0	0
chr16	20671034	20671407	68.92	intron (NM_052956, intron 6 of 12)	31358	ACSM1	1	0	0
chr3	6430196	6430657	68.92	Intergenic	-472376	GRM7	0	7	0
chr16	74835551	74835780	68.88	Intergenic	-26936	FA2H	0	0	0
chr11	325343	325532	68.83	Intergenic	-4523	IFITM3	0	4	0
chr9	21440924	21441127	68.82	exon (NM_024013, exon 1 of 1)	572	IFNA1	0	0	0
chr20	6685857	6686164	68.82	Intergenic	-62735	BMP2	1	0	0
chr12	66289765	66290012	68.82	intron (NM_003483, intron 3 of 4)	-69134	RPSAP52	0	0	0
chr5	103529174	103529421	68.82	Intergenic	-630807	NUDT12	1	0	0
chr5	919510	919808	68.82	Intergenic	26690	TRIP13	0	3	0
chr5	16809705	16810014	68.82	intron (NM_012334, intron 3 of 40)	126526	MYO10	1	2	0
chr3	158918017	158918356	68.82	intron (NM_001197114, intron 1 of 9)	-72850	SCHIP1	1	1	0
chr2	203569823	203570016	68.81	intron (NM_173511, intron 2 of 7)	70018	FAM117B	0	1	0
chr8	38108632	38108848	68.8	intron (NM_001164232, intron 11 of 17)	17998	PPAPDC1B	0	0	0
chr18	68707862	68708044	68.8	Intergenic	538239	LOC100505776	0	0	0
chr5	37213105	37213294	68.75	intron (NM_023073, intron 16 of 51)	36331	C5orf42	0	1	0
chr16	8162583	8162753	68.71	Intergenic	459558	TMEM114	0	3	0
chr8	22955790	22955960	68.71	intron (NR_046173, intron 2 of 3)	-4452	TNFRSF10C	0	1	0
chr20	62069234	62069443	68.66	intron (NM_172108, intron 7 of 15)	34655	KCNQ2	0	1	0
chr5	16744696	16744981	68.65	intron (NM_012334, intron 19 of 40)	-127671	FAM134B	0	1	0
chr6	166635242	166635446	68.65	Intergenic	-53213	T	0	1	0
chr6	45216421	45216550	68.62	intron (NM_003599, intron 2 of 10)	-50978	MIR586	0	0	0
chr14	77563893	77564082	68.58	promoter-TSS (NM_033426)	-591	KIAA1737	1	1	0
chr5	156323823	156323975	68.51	Intergenic	46350	PPP1R2P3	0	0	0
chr16	75233833	75234052	68.48	Intergenic	7130	CTRB2	0	0	0
chr1	9224121	9224323	68.46	Intergenic	-12386	MIR34A	1	1	0
chr9	20601755	20602110	68.44	intron (NM_004529, intron 2 of 10)	20582	MLLT3	1	1	0
chr14	105374140	105374323	68.44	Intergenic	-16956	PLD4	1	0	0
chr15	43117778	43117968	68.41	intron (NM_173500, intron 6 of 14)	-88456	CDAN1	0	0	0
chr16	87910517	87910707	68.41	Intergenic	-7512	SLC7A5	0	1	0
chr20	60918716	60918850	68.4	intron (NM_005560, intron 11 of 79)	-11170	MIR4758	0	0	0
chr10	29016387	29016577	68.39	Intergenic	50058	BAMBI	0	1	1
chr10	35414755	35414994	68.37	promoter-TSS (NM_182850)	-895	CREM	0	0	0
chrX	148801612	148801783	68.34	Intergenic	7959	MAGEA11	0	1	1
chr13	60297723	60297894	68.34	intron (NM_001258368, intron 25 of 25)	-289077	DIAPH3-AS1	0	1	0
chr20	13632192	13632363	68.34	Intergenic	-12694	TASP1	0	0	0
chr11	126420713	126420884	68.34	intron (NM_032531, intron 2 of 16)	144721	ST3GAL4	0	0	0
chr10	11885006	11885163	68.33	intron (NM_153256, intron 1 of 3)	19687	C10orf47	0	2	0
chr12	27676585	27676765	68.26	promoter-TSS (NM_001198916)	-370	PPFIBP1	0	3	1
chr6	109225217	109225414	68.25	intron (NM_032131, intron 7 of 17)	55696	ARMC2	1	0	0
chr12	82640220	82640455	68.21	Intergenic	111862	CCDC59	0	0	0
chr10	53101539	53101674	68.14	intron (NM_006258, intron 2 of 17)	42273	MIR605	0	0	0
chr18	73282465	73282668	68.13	Intergenic	-142977	C18orf62	0	1	0
chr8	92670733	92670886	68.12	Intergenic	359099	RUNX1T1	0	0	0
chr1	18694122	18694275	68.12	intron (NM_032880, intron 6 of 9)	-113226	KLHDC7A	0	0	0
chrX	4520189	4520342	68.12	Intergenic	-758330	LOC389906	0	0	0
chr7	157959167	157959320	68.12	intron (NM_130842, intron 5 of 21)	311966	LOC100506585	0	5	2
chr8	8800024	8800260	68.07	Intergenic	-49011	MFHAS1	0	1	0
chr14	103453797	103453988	68.07	intron (NM_006035, intron 5 of 36)	64899	AMN	0	0	0
chr1	9545966	9546157	68.07	Intergenic	-53467	SLC25A33	0	0	0
chr1	24872836	24872973	68.01	Intergenic	-9663	C1orf130	0	2	0
chr15	79030617	79030780	68.01	Intergenic	-13681	LOC646938	0	1	0
chr10	36233721	36233888	68.01	Intergenic	-303442	FZD8	0	1	0
chr13	50138849	50138984	68.01	intron (NM_018191, intron 4 of 12)	20803	RCBTB1	0	2	0
chr5	8296051	8296194	68.01	Intergenic	161555	LOC729506	0	1	0
chr16	23567673	23567839	68.01	intron (NR_003501, intron 1 of 9)	940	EARS2	0	1	0
chr3	155724797	155724961	68.01	Intergenic	-113458	KCNAB1	0	0	0
chr13	91519703	91519868	68.01	Intergenic	59066	LINC00410	0	2	0
chr8	119489362	119489524	68.01	intron (NM_001101676, intron 2 of 4)	-143797	SAMD12-AS1	0	1	0
chrX	70303325	70303486	68.01	Intergenic	-10129	SNX12	0	0	0
chr16	23783300	23783467	68.01	Intergenic	17435	CHP2	0	0	0
chr11	33761591	33761756	68.01	TTS (NM_012175)	-3648	CD59	1	0	0
chrY	661369	661516	68.01	Intergenic	126363	SHOX	0	0	0
chr8	125270207	125270377	68.01	Intergenic	114648	TMEM65	0	1	0
chr4	189369960	189370120	68.01	Intergenic	-6692	LOC401164	0	0	0
chr21	35778361	35778525	68.01	Intergenic	30694	FAM165B	0	0	0
chr1	53128152	53128315	68.01	Intergenic	29167	FAM159A	0	3	1
chr8	122981121	122981274	68.01	Intergenic	-327567	HAS2	0	0	0
chr11	87782211	87782347	68.01	Intergenic	126356	RAB38	0	2	2
chr15	90341906	90342059	68.01	intron (NM_001150, intron 14 of 20)	16090	ANPEP	0	1	0
chr2	85678207	85678379	67.98	Intergenic	16375	SH2D6	0	0	0
chr7	51715797	51715969	67.98	Intergenic	-331368	COBL	0	1	0
chr2	180099582	180099754	67.98	intron (NM_178123, intron 1 of 17)	29682	SESTD1	0	0	0
chr1	64810165	64810337	67.98	Intergenic	-126225	CACHD1	0	2	0
chr9	123281269	123281422	67.94	intron (NM_001011649, intron 11 of 36)	61092	CDK5RAP2	0	2	0
chr7	16123771	16124077	67.91	Intergenic	-126187	LOC100506025	0	0	0
chr2	905422	905681	67.91	Intergenic	-41003	SNTG2	0	4	0
chr6	106466906	106467093	67.86	Intergenic	-67196	PRDM1	0	0	0
chr10	86064608	86064872	67.82	Intergenic	-23670	FAM190B	0	0	0
chr8	92433240	92433490	67.82	Intergenic	171849	SLC26A7	0	4	0
chr17	63694613	63694868	67.82	intron (NM_001037325, intron 3 of 6)	127921	CEP112	1	1	0
chr2	33749925	33750225	67.82	intron (NM_170672, intron 10 of 18)	11133	RASGRP3	0	2	0
chr9	6654343	6654567	67.82	Intergenic	-8763	GLDC	0	0	0
chrX	123993127	123993430	67.82	intron (NM_001163279, intron 3 of 31)	104388	ODZ1	0	3	0
chr17	61736911	61737156	67.82	intron (NM_002401, intron 5 of 15)	37232	MAP3K3	0	2	0
chrX	35449059	35449313	67.82	Intergenic	-367273	MAGEB16	0	1	0
chr1	203157922	203158195	67.82	Intergenic	-2136	CHI3L1	1	1	0
chr13	62953849	62954041	67.74	Intergenic	-964290	PCDH20	0	0	0
chr8	2547111	2547303	67.74	Intergenic	554049	MYOM2	0	3	0
chr21	47316364	47316518	67.73	intron (NM_020528, intron 2 of 13)	46566	PCBP3	0	3	1
chr1	146164430	146164584	67.73	Intergenic	-81742	NBPF24	0	0	0
chr12	119720253	119720407	67.73	Intergenic	20855	LOC144742	0	1	0
chr16	55090698	55090871	67.62	Intergenic	125673	IRX5	0	8	2
chr9	123377920	123378080	67.62	intron (NM_001080497, intron 3 of 5)	-35563	CDK5RAP2	0	1	0
chr11	121279737	121279985	67.57	Intergenic	-43051	SORL1	0	0	0
chr7	120368002	120368169	67.51	intron (NM_012281, intron 1 of 5)	130092	TSPAN12	0	1	0
chr1	147735069	147735379	67.51	Intergenic	71454	MIR5087	0	2	0
chr8	48678299	48678684	67.51	Intergenic	-27765	CEBPD	0	3	0
chr1	61438740	61438976	67.51	Intergenic	-104088	NFIA	1	2	1
chr16	84430226	84430431	67.47	intron (NM_014861, intron 1 of 26)	28195	ATP2C2	2	0	0
chr10	88187913	88188123	67.43	Intergenic	-61768	GRID1	0	1	0
chr6	151245701	151245894	67.4	intron (NM_001242768, intron 10 of 27)	58328	MTHFD1L	0	1	0
chr21	19774648	19774785	67.31	intron (NM_002772, intron 1 of 24)	1254	TMPRSS15	0	1	0
chr8	8056122	8056880	67.27	Intergenic	-29591	FLJ10661	1	12	2
chr3	31330229	31330459	67.26	Intergenic	-244147	STT3B	1	2	0
chr3	184165755	184165954	67.26	Intergenic	67993	CHRD	0	1	0
chr6	14022102	14022276	67.26	Intergenic	-95298	CD83	0	1	0
chr7	99000155	99000329	67.26	intron (NM_014891, intron 3 of 5)	6063	PDAP1	0	0	0
chr8	100490627	100490801	67.26	intron (NM_152564, intron 24 of 61)	58244	MIR599	0	2	0
chr12	112859572	112859707	67.24	intron (NM_002834, intron 1 of 15)	3103	PTPN11	0	2	0
chr3	185750854	185750974	67.15	Intergenic	73156	LOC344887	0	0	0
chrY	27681742	27682222	67.12	Intergenic	52927	CSPG4P1Y	1	2	0
chr14	92221970	92222387	67.12	Intergenic	-23765	CATSPERB	1	0	0
chr7	79299750	79299964	67.08	Intergenic	-100715	MIR548M	0	0	0
chr20	3332572	3332716	67.08	intron (NM_001009984, intron 7 of 36)	55665	C20orf194	0	0	0
chr6	167816110	167816304	67.07	Intergenic	-18209	TCP10	0	0	0
chr6	27114297	27114514	67.07	promoter-TSS (NM_080596)	232	HIST1H2BK	0	3	0
chr15	33890838	33890962	67.07	intron (NM_001036, intron 16 of 103)	287723	RYR3	0	0	0
chr10	102875237	102875431	67.07	intron (NM_001085398, intron 2 of 2)	15569	TLX1NB	0	0	0
chr2	362016	362593	67.06	Intergenic	-73996	FAM150B	0	0	0
chr1	231881030	231881261	67.05	intron (NR_028393, intron 7 of 15)	73118	DISC2	0	3	0
chr12	113952100	113952287	67.04	Intergenic	-42316	LHX5	0	2	0
chr4	154795348	154795535	67.04	Intergenic	-85213	SFRP2	0	0	0
chr2	42158430	42158678	67.03	Intergenic	22389	C2orf91	0	4	0
chr3	46788025	46788269	67.02	Intergenic	-1902	PRSS45	0	1	0
chr12	25408734	25409007	67.02	Intergenic	-5016	KRAS	1	0	0
chr14	73541961	73542182	67.02	intron (NM_021239, intron 2 of 18)	16850	RBM25	0	1	0
chr17	80550963	80551192	67.02	intron (NM_004514, intron 8 of 8)	55334	WDR45L	0	3	0
chr16	11227088	11227368	67.02	intron (NM_015226, intron 21 of 22)	122811	SOCS1	0	3	0
chr12	92554279	92554497	67.02	Intergenic	-14715	BTG1	0	4	0
chr6	117834816	117835126	67.01	intron (NM_173674, intron 2 of 14)	31151	DCBLD1	0	1	0
chr3	195681424	195681880	67	Intergenic	35498	SDHAP1	0	7	1
chr13	91999920	92000076	66.97	promoter-TSS (NR_027349)	-76	MIR17HG	0	10	7
chr9	26821807	26821963	66.97	Intergenic	70941	CAAP1	0	0	0
chr9	98385649	98386107	66.96	Intergenic	-106631	PTCH1	0	1	0
chr9	110156924	110157159	66.95	Intergenic	95006	KLF4	0	1	0
chr19	35662327	35662562	66.95	Intergenic	16599	FXYD5	0	1	0
chr15	45718112	45718321	66.94	Intergenic	-4547	C15orf48	0	1	0
chr1	171701363	171701538	66.91	intron (NR_033704, intron 2 of 8)	9929	VAMP4	0	1	0
chr20	62301062	62301237	66.91	intron (NR_037882, intron 8 of 37)	11986	RTEL1	0	0	0
chr8	89034450	89034657	66.83	Intergenic	-148257	DCAF4L2	0	1	0
chr12	102449118	102449268	66.82	intron (NM_016053, intron 2 of 6)	6706	CCDC53	0	0	0
chr5	112333386	112333584	66.79	intron (NM_001242377, intron 4 of 9)	21078	DCP2	0	0	0
chr5	106616106	106616333	66.79	Intergenic	390377	EFNA5	0	0	0
chrX	96000091	96000306	66.77	intron (NM_006729, intron 3 of 26)	60536	DIAPH2	0	1	0
chr2	126785278	126785473	66.74	Intergenic	-628136	GYPC	0	1	0
chr19	55905115	55905271	66.74	Intergenic	7893	RPL28	0	0	0
chr3	124436313	124436508	66.74	intron (NM_007064, intron 26 of 26)	-12803	UMPS	0	2	0
chr11	46636579	46636777	66.72	intron (NM_173811, intron 2 of 2)	2099	HARBI1	0	3	0
chr1	212592834	212593031	66.72	Intergenic	-4665	TMEM206	0	0	0
chr14	45028453	45028660	66.72	Intergenic	-52057	FSCB	0	1	0
chr5	65325965	65326156	66.72	intron (NM_001253701, intron 14 of 24)	-84659	LOC100303749	0	2	0
chr14	66448838	66449049	66.72	Intergenic	-504166	LINC00238	0	1	0
chr19	46958673	46958858	66.72	Intergenic	16055	PNMAL1	0	0	0
chr17	75667482	75667685	66.72	Intergenic	124560	LOC100507351	0	0	0
chr15	31121285	31121468	66.72	Intergenic	-74679	FAN1	0	0	0
chr12	61217589	61217790	66.72	Intergenic	1134563	SLC16A7	0	1	0
chr2	78065616	78065795	66.72	Intergenic	116447	SNAR-H	0	0	0
chr1	214689881	214690082	66.72	intron (NM_005401, intron 1 of 18)	35043	PTPN14	0	1	0
chr11	61879254	61879459	66.72	Intergenic	-12089	INCENP	0	3	0
chr6	31270700	31270909	66.72	Intergenic	-30891	HLA-C	0	1	0
chr2	34032471	34032652	66.72	Intergenic	-79277	MYADML	0	2	0
chr2	179387004	179387179	66.72	promoter-TSS (NR_038271)	-463	LOC100506866	0	1	0
chr3	24666818	24666973	66.72	Intergenic	-103969	MIR4792	0	0	0
chr11	116340553	116340729	66.72	Intergenic	303073	BUD13	0	1	0
chr8	29234717	29234881	66.72	Intergenic	-26532	DUSP4	0	1	0
chr22	36295113	36295274	66.72	intron (NM_001082578, intron 2 of 13)	-58563	RBFOX2	0	0	0
chr21	45261414	45261598	66.72	Intergenic	-23610	AGPAT3	0	1	0
chr6	19801318	19801529	66.72	Intergenic	-36178	ID4	0	1	0
chr14	65178189	65178383	66.72	intron (NM_015549, intron 1 of 14)	7093	PLEKHG3	0	1	0
chr2	203349485	203349665	66.72	intron (NM_001204, intron 3 of 12)	108525	BMPR2	0	5	1
chr21	43556905	43557097	66.72	intron (NM_173568, intron 20 of 21)	-28357	C21orf128	0	1	0
chr22	23905188	23905388	66.72	Intergenic	17207	IGLL1	0	1	0
chr10	79611911	79612123	66.72	intron (NM_004747, intron 5 of 31)	74331	DLG5	0	1	0
chr6	92410586	92410789	66.72	Intergenic	179309	MIR4643	0	0	0
chr12	39461979	39462148	66.72	Intergenic	-162643	CPNE8	0	0	0
chr4	155759304	155759619	66.6	Intergenic	57034	RBM46	0	0	0
chr8	26000773	26001115	66.6	Intergenic	-98304	EBF2	0	0	0
chr6	168962788	168963092	66.6	intron (NM_001166412, intron 7 of 12)	121109	SMOC2	0	0	0
chr15	27893204	27893361	66.59	Intergenic	451176	OCA2	0	0	0
chr21	37188586	37188743	66.59	Intergenic	95651	MIR802	0	1	0
chr9	117320557	117320765	66.59	Intergenic	-29333	ATP6V1G1	0	0	0
chr19	4266670	4266827	66.59	intron (NM_018074, intron 6 of 7)	-11850	SHD	0	0	0
chr10	8226497	8226654	66.59	Intergenic	129908	GATA3	0	1	0
chr18	20899161	20899381	66.57	intron (NM_032933, intron 13 of 14)	118654	TMEM241	0	0	0
chr3	33827106	33827292	66.51	Intergenic	-12864	PDCD6IP	0	2	0
chr13	59012620	59012846	66.49	Intergenic	806944	PCDH17	0	3	0
chr11	43875088	43875307	66.49	intron (NM_016142, intron 9 of 10)	-27160	ALKBH3	0	1	0
chr11	119462655	119462873	66.49	Intergenic	136671	PVRL1	0	1	0
chr6	7695121	7695332	66.49	Intergenic	-31785	BMP6	0	0	0
chr2	242974173	242974387	66.49	Intergenic	-56564	LOC728323	0	0	0
chr5	157397065	157397291	66.49	Intergenic	-110995	CLINT1	0	1	0
chr12	90616376	90616576	66.49	Intergenic	513744	LOC338758	0	0	0
chr3	31980655	31980887	66.49	intron (NM_017784, intron 1 of 11)	-42495	ZNF860	0	0	0
chr16	27114917	27115120	66.49	Intergenic	36799	C16orf82	0	1	0
chr21	47400770	47400992	66.49	promoter-TSS (NM_001848)	-782	COL6A1	0	0	0
chr10	19427319	19427508	66.49	Intergenic	479100	ARL5B	0	2	0
chr15	35509533	35509739	66.49	Intergenic	-19891	ANP32AP1	0	2	0
chr3	7918541	7918766	66.49	Intergenic	624691	LOC100288428	1	0	0
chr1	166196612	166196772	66.49	Intergenic	-60734	FAM78B	0	0	0
chr6	96456292	96456431	66.49	Intergenic	-7484	FUT9	0	1	0
chr3	43560255	43560511	66.48	intron (NM_018075, intron 11 of 12)	103177	ANO10	0	1	0
chr13	32925920	32926231	66.48	intron (NM_000059, intron 13 of 26)	36458	BRCA2	0	3	0
chr5	138673175	138673367	66.48	Intergenic	-4248	PAIP2	0	2	0
chr9	135145390	135145708	66.48	intron (NM_015046, intron 24 of 25)	84823	SETX	0	0	0
chr4	13970884	13971080	66.41	Intergenic	-142610	LOC152742	0	1	0
chr5	137089920	137090116	66.41	promoter-TSS (NM_006805)	21	HNRNPA0	0	11	5
chr7	18217982	18218155	66.38	intron (NM_001204144, intron 2 of 12)	91496	HDAC9	0	2	0
chr2	88280690	88281348	66.38	intron (NM_001024457, intron 1 of 22).2	4290	RGPD1	3	2	0
chr1	75902497	75902697	66.38	intron (NM_152697, intron 2 of 23)	174202	SLC44A5	0	0	0
chr7	87992893	87993025	66.37	Intergenic	-56731	STEAP4	0	0	0
chr17	56266212	56266369	66.35	Intergenic	-3799	EPX	0	1	0
chr6	89576911	89577105	66.32	intron (NM_003800, intron 8 of 15)	96340	RNGTT	0	2	0
chr16	24778078	24778264	66.32	intron (NM_014494, intron 4 of 24)	37122	TNRC6A	0	1	0
chr1	24648873	24649103	66.32	promoter-TSS (NM_021180)	-542	GRHL3	0	5	3
chr1	213693676	213693877	66.32	Intergenic	-404316	LINC00538	0	0	0
chr6	148453038	148453265	66.32	Intergenic	-210578	SASH1	0	1	0
chr15	92873808	92874003	66.32	Intergenic	-63235	ST8SIA2	0	4	0
chr8	17025644	17025841	66.32	intron (NM_016353, intron 1 of 12)	11906	ZDHHC2	1	3	0
chr13	52638811	52639026	66.32	TTS (NM_199289)	40091	UTP14C	0	2	0
chr16	71309783	71309969	66.32	Intergenic	13439	FTSJD1	0	1	0
chr9	91138290	91138495	66.32	Intergenic	-11624	NXNL2	0	1	0
chr1	161345259	161345483	66.32	Intergenic	-7707	C1orf192	0	2	0
chr4	36187420	36187610	66.32	intron (NM_015230, intron 8 of 32)	58464	ARAP2	0	1	0
chr17	6602250	6602475	66.32	intron (NM_177550, intron 6 of 11)	14378	SLC13A5	0	1	0
chr3	8119998	8120150	66.31	Intergenic	423270	LOC100288428	0	0	0
chr13	110238956	110239271	66.29	Intergenic	199801	IRS2	0	0	0
chr8	98709830	98709952	66.26	intron (NM_178812, intron 6 of 11)	53484	MTDH	0	1	0
chr17	40148490	40148783	66.26	intron (NM_001144766, intron 3 of 13)	20547	DNAJC7	0	3	0
chr3	128828735	128828857	66.26	intron (NM_001204890, intron 11 of 12)	11851	RAB43	0	0	0
chr9	10133	10316	66.26	Intergenic	-1763	DDX11L5	0	0	0
chr11	8747100	8747296	66.23	intron (NM_005418, intron 7 of 22)	40212	SNORA45	0	2	0
chr7	8076846	8077231	66.22	intron (NM_138426, intron 3 of 7)	68664	GLCCI1	1	1	0
chr10	7695305	7695463	66.21	intron (NM_030569, intron 2 of 14)	13577	ITIH5	0	0	0
chr8	131508227	131508404	66.21	Intergenic	-52409	ASAP1	0	0	0
chr4	33049360	33049537	66.21	Intergenic	2327411	PCDH7	0	1	0
chr2	88801823	88801981	66.21	Intergenic	-22267	C2orf51	0	0	0
chrX	31480452	31480629	66.21	intron (NM_004021, intron 16 of 34)	45875	DMD	0	1	1
chrX	105962529	105962687	66.21	intron (NM_024539, intron 1 of 6)	-7286	RNF128	0	0	0
chr10	3085620	3085797	66.21	Intergenic	-24004	PFKP	0	1	0
chr5	68649656	68649797	66.2	intron (NM_001015891, intron 4 of 4)	-15398	RAD17	0	0	0
chr13	107329658	107329837	66.18	Intergenic	23519	LINC00443	0	1	0
chr10	19015110	19015360	66.18	Intergenic	66922	ARL5B	0	1	0
chr13	80346242	80346419	66.16	Intergenic	291071	NDFIP2	0	0	0
chr22	41535010	41535230	66.12	intron (NM_001429, intron 8 of 30)	46506	EP300	0	2	0
chr13	76967179	76967319	66.09	Intergenic	493291	KCTD12	0	0	0
chr1	224811662	224811859	66.08	intron (NM_152495, intron 1 of 5)	7581	CNIH3	0	1	0
chr1	244325374	244325545	66.05	Intergenic	108877	ZNF238	0	0	0
chr12	57789065	57789249	66.04	Intergenic	-39386	INHBC	0	2	0
chr19	40990521	40990818	66.02	intron (NM_020971, intron 2 of 35)	17543	SPTBN4	0	1	0
chr2	25996360	25996518	65.96	intron (NM_018263, intron 4 of 11)	-99923	DTNB	0	1	0
chr2	65321485	65321726	65.95	intron (NM_004161, intron 3 of 5)	35830	RAB1A	0	2	0
chr3	160515270	160515460	65.94	intron (NM_139245, intron 1 of 3)	41369	PPM1L	0	0	0
chr7	43521306	43521484	65.86	intron (NM_015052, intron 17 of 29)	40746	LOC100506895	0	0	0
chr19	35419448	35419626	65.86	intron (NM_001099438, intron 1 of 4)	1730	ZNF30	0	2	0
chrX	45678084	45678262	65.86	Intergenic	-71643	MIR222	0	0	0
chr14	30405673	30405803	65.85	Intergenic	-8839	PRKD1	0	1	0
chr11	32254334	32254493	65.84	Intergenic	141936	RCN1	0	0	0
chr4	126670200	126670448	65.83	Intergenic	241910	MIR2054	1	0	0
chr15	38462561	38462800	65.79	Intergenic	-82372	SPRED1	0	1	0
chr17	10444812	10445143	65.78	intron (NM_017534, intron 10 of 39)	7963	MYH2	0	1	0
chr4	36708717	36708915	65.76	Intergenic	423172	DTHD1	0	1	0
chr1	77998908	77999106	65.76	intron (NM_174858, intron 12 of 13)	149336	ZZZ3	0	2	0
chr2	117309879	117310043	65.75	Intergenic	-1262294	DDX18	0	1	0
chr1	58955755	58956025	65.74	intron (NM_145243, intron 8 of 8)	56556	OMA1	0	1	0
chr10	81359841	81359982	65.69	Intergenic	-10784	SFTPA1	0	1	0
chr6	40991464	40991605	65.69	Intergenic	15404	UNC5CL	0	0	0
chr2	75091763	75091935	65.69	intron (NM_000189, intron 2 of 17)	32067	HK2	0	1	0
chr5	36442526	36442731	65.66	Intergenic	-140617	RANBP3L	1	0	0
chr7	39760255	39760474	65.61	Intergenic	-12803	LINC00265	0	3	1
chr11	45711834	45711953	65.6	Intergenic	-24687	CHST1	1	0	0
chr6	47239868	47240100	65.57	intron (NM_014452, intron 3 of 5)	37696	TNFRSF21	0	0	0
chr1	16840713	16842507	65.57	Intergenic	-22414	CROCCP3	1	10	0
chr1	67331847	67332066	65.54	intron (NM_024763, intron 6 of 16)	58614	WDR78	0	2	0
chr4	184348607	184348826	65.54	Intergenic	-17073	CDKN2AIP	0	0	0
chr4	187606205	187606384	65.52	intron (NM_005245, intron 2 of 26)	38693	FAT1	0	0	0
chr4	169987290	169987469	65.52	Intergenic	-55911	CBR4	0	0	0
chr6	43584098	43584297	65.43	3' UTR (NM_006502, exon 11 of 11)	12739	GTPBP2	0	0	0
chr4	55524750	55524949	65.43	intron (NM_001093772, intron 1 of 20)	754	KIT	0	8	1
chr1	225529173	225529299	65.39	intron (NM_001373, intron 67 of 83)	86579	LBR	0	0	0
chr1	227599344	227599616	65.34	Intergenic	-93654	CDC42BPA	0	0	0
chr4	87501482	87501634	65.33	Intergenic	-13910	PTPN13	0	1	0
chr12	112118380	112118553	65.33	intron (NM_006768, intron 3 of 11)	5324	BRAP	0	0	0
chr10	7222969	7223111	65.29	intron (NM_001029880, intron 16 of 20)	228263	SFMBT2	0	0	0
chr8	111776692	111776834	65.29	Intergenic	-789804	KCNV1	0	0	0
chr3	176997793	176998098	65.28	Intergenic	-82897	TBL1XR1	0	1	0
chr10	114377790	114378010	65.24	intron (NM_145206, intron 5 of 7)	-16029	MIR4295	0	0	0
chr1	8178088	8178407	65.22	Intergenic	-91854	ERRFI1	0	1	0
chr4	107070450	107070629	65.21	intron (NM_033115, intron 21 of 23)	-166228	AIMP1	0	0	0
chr19	11176368	11176528	65.19	Intergenic	-23590	LDLR	0	0	0
chr20	24248715	24248875	65.19	Intergenic	68392	FLJ33581	0	1	0
chrX	1783019	1783199	65.17	Intergenic	49083	ASMT	0	0	0
chr2	62521156	62521399	65.14	Intergenic	88316	MIR5192	0	1	1
chr18	19738429	19738664	65.13	Intergenic	-10858	GATA6	0	2	0
chr8	23414776	23415046	65.12	intron (NM_016612, intron 1 of 3)	28548	SLC25A37	0	1	0
chr16	64211582	64211895	65.12	Intergenic	944181	CDH11	1	0	0
chr5	168361882	168362082	65.11	intron (NM_003062, intron 4 of 35)	-166722	MIR218-2	0	2	0
chr10	2336481	2336642	65.11	Intergenic	20707	LOC399708	0	1	0
chr2	79469091	79469276	65.11	Intergenic	-82303	REG3A	0	0	0
chr5	141765568	141765729	65.11	Intergenic	-61028	SPRY4	1	1	0
chr1	61763621	61763821	65.11	intron (NM_001134673, intron 3 of 10)	215741	NFIA	0	1	0
chr2	8106693	8106854	65.11	intron (NR_015405, intron 2 of 2)	10172	LOC339788	0	2	0
chr6	76053747	76053943	65.11	intron (NM_015687, intron 4 of 5)	59115	LOC100506804	0	0	0
chr4	83955907	83956092	65.11	promoter-TSS (NM_016129)	-240	COPS4	0	2	0
chr14	93706214	93706441	65.09	3' UTR (NM_001002860, exon 11 of 11)	-32868	C14orf142	0	3	0
chr6	36531859	36532059	65.09	Intergenic	-16712	STK38	0	1	0
chr17	41428432	41428601	65.06	Intergenic	37750	LOC100130581	1	0	0
chr5	101941415	101941604	65	Intergenic	-106789	SLCO6A1	0	2	0
chr10	32007188	32007422	64.99	Intergenic	210465	ARHGAP12	1	0	0
chr7	83651869	83652230	64.99	intron (NM_006080, intron 6 of 16)	172168	SEMA3A	1	1	0
chr7	143250122	143250415	64.99	Intergenic	-18622	CTAGE15P	0	2	0
chr13	35506238	35506412	64.98	Intergenic	-10099	NBEA	0	0	0
chr19	34684840	34685007	64.98	intron (NM_015578, intron 1 of 9)	21571	LSM14A	0	0	0
chr8	87508196	87508353	64.95	intron (NM_016033, intron 2 of 9)	12735	FAM82B	0	0	0
chr16	24844904	24845012	64.94	Intergenic	-12226	SLC5A11	0	0	0
chr2	112074648	112074850	64.93	Intergenic	3914	MIR4435-2	1	0	0
chr19	15635214	15635357	64.9	intron (NM_173483, intron 2 of 13)	15949	CYP4F22	0	0	0
chr7	33351199	33351342	64.9	intron (NM_014451, intron 9 of 20)	182118	BBS9	0	1	0
chr6	125307203	125307467	64.89	intron (NM_152553, intron 1 of 8)	2821	RNF217	0	0	0
chr11	519985	520255	64.86	Intergenic	-12837	RNH1	0	8	0
chr3	124526014	124526195	64.84	intron (NM_002213, intron 9 of 14)	76891	UMPS	0	0	0
chr16	67872288	67872469	64.84	intron (NM_025082, intron 1 of 15)	-3835	THAP11	0	1	0
chr14	64119619	64119801	64.84	Intergenic	-11069	WDR89	0	0	0
chr13	74083946	74084146	64.84	Intergenic	450904	KLF5	0	0	0
chr18	48381450	48381631	64.84	Intergenic	-23892	ME2	0	0	0
chr9	134432023	134432224	64.8	Intergenic	-25461	UCK1	0	1	0
chr1	202087506	202087685	64.8	Intergenic	-4434	GPR37L1	0	1	0
chr8	27180525	27180726	64.8	intron (NM_004103, intron 1 of 31)	706	PTK2B	0	0	0
[truncated: 3,586 more rows]

## Sheet: WT 9hrs 
Chr	Start	End	Peak Score	Annotation	Distance to TSS	Gene Name	CTTTGWWS	RCCG	RCCGCC
chr20	60560863	60561668	2671.85	intron (NM_003185, intron 14 of 14)	-32547	MIR1257	10	0	0
chr9	93525830	93526385	2055.92	Intergenic	-37905	SYK	0	0	0
chr9	140344653	140346213	2003.03	intron (NM_001130971, intron 10 of 13)	8353	NELF	6	1	0
chr9	127657120	127657898	1727.87	intron (NM_002077, intron 15 of 22)	26025	ARPC5L	5	0	0
chr13	114616411	114617503	985.79	intron (NR_024609, intron 5 of 8)	15007	LINC00565	0	13	0
chrY	1833308	1834152	932.15	Intergenic	149704	ASMT	0	26	0
chr7	65111920	65112752	930.9	promoter-TSS (NR_027392)	-441	INTS4L2	0	30	11
chr2	71615189	71615756	924.83	intron (NM_001014972, intron 10 of 27)	56587	ZNF638	7	4	0
chr9	69785100	69786749	918.15	Intergenic	134563	LOC100133920	0	74	32
chr16	67816478	67816971	874.16	intron (NM_020850, intron 2 of 13)	23831	RANBP10	0	2	0
chr7	64600844	64601578	869.37	promoter-TSS (NR_027393)	-392	INTS4L1	0	27	8
chr7	65019699	65020446	766.6	Intergenic	-92705	INTS4L2	0	23	10
chr18	76478668	76479111	762.36	Intergenic	-261386	SALL3	0	0	0
chr9	93619294	93619880	729.78	intron (NM_001174168, intron 3 of 12)	29882	SYK	3	2	0
chr19	33236644	33237822	717.84	intron (NM_001110822, intron 4 of 12)	26554	TDRD12	0	0	0
chr14	25142543	25143159	705.09	Intergenic	-39419	GZMB	2	1	0
chr18	23883006	23883697	700.43	intron (NM_005640, intron 9 of 14)	76942	TAF4B	0	0	0
chr2	90449119	90450492	681.55	Intergenic	1337921	MIR4436A	0	99	38
chr1	59762089	59762645	667.06	promoter-TSS (NM_018291)	-258	FGGY	1	21	2
chr9	110478949	110479701	661.67	Intergenic	-227278	KLF4	0	18	0
chr9	70402053	70402950	594.05	Intergenic	27230	FOXD4L4	0	25	10
chr2	15398687	15399311	568.71	intron (NM_015909, intron 44 of 51)	302455	NBAS	3	4	0
chr2	361288	362405	559.99	Intergenic	-73538	FAM150B	0	0	0
chr7	158939452	158939981	537.76	Intergenic	-2067	VIPR2	0	0	0
chr2	242602037	242602498	534.9	intron (NM_178326, intron 7 of 12)	24116	DTYMK	0	9	0
chr17	4110220	4110733	530.05	intron (NR_047571, intron 5 of 23)	56666	ANKFY1	1	2	0
chr4	187766597	187767102	523.91	Intergenic	-121862	FAT1	1	0	0
chr2	171571428	171571962	505.79	promoter-TSS (NR_027433)	-162	SP5	3	9	3
chr2	120435951	120436470	487.53	promoter-TSS (NM_001105199)	-533	TMEM177	5	9	1
chr10	60397107	60397559	484.19	intron (NM_001080512, intron 2 of 20)	-77442	LOC728640	0	1	0
chr7	2754923	2755414	476.22	TTS (NM_133463)	36005	AMZ1	0	3	0
chr8	122793990	122794699	470.33	Intergenic	-140714	HAS2	0	0	0
chr7	112031370	112032181	459.52	Intergenic	-31424	IFRD1	0	34	0
chr9	42743032	42744599	453.83	Intergenic	26581	FOXD4L4	0	56	19
chrX	1883639	1884152	439.75	Intergenic	149869	ASMT	0	14	0
chr5	179686088	179686761	438.68	intron (NM_139068, intron 5 of 11)	32647	MAPK9	0	1	0
chr13	28539972	28540525	438.22	intron (NM_001265, intron 1 of 2)	3257	CDX2	1	7	2
chr13	112767252	112767752	437.67	Intergenic	45589	SOX1	0	3	0
chr5	58193336	58193857	427.35	Intergenic	102163	PDE4D	1	0	0
chr16	19651332	19651803	424.18	intron (NM_020314, intron 21 of 30)	-76211	IQCK	0	2	0
chr1	161419759	161424767	416.09	Intergenic	-52942	FCGR2A	0	66	16
chrY	1832481	1833207	412.14	Intergenic	148818	ASMT	0	24	0
chr15	99319781	99320288	402.9	intron (NM_000875, intron 2 of 20)	-7621	MIR4714	0	3	2
chr19	4910996	4911503	401.64	intron (NM_013282, intron 1 of 15)	683	UHRF1	2	6	2
chr14	71707416	71707923	398.77	Intergenic	-157385	SNORD56B	1	1	0
chr8	74257955	74258433	390.92	Intergenic	51357	RDH10	1	2	0
chr2	238206029	238206514	387.61	Intergenic	116579	COL6A3	2	2	0
chr6	76053747	76054215	378.97	intron (NM_015687, intron 4 of 5)	59251	LOC100506804	2	0	0
chr10	135147048	135147388	373.72	intron (NM_015722, intron 1 of 5)	3257	CALY	0	0	0
chr5	127185499	127186006	357.03	Intergenic	197045	CTXN3	0	2	1
chr16	33237120	33241254	351.79	Intergenic	-22328	TP53TG3	0	17	0
chr16	22791219	22791744	342.23	intron (NR_037517, intron 1 of 3)	11882	MIR548AA2	0	0	0
chr17	66083314	66083847	342.1	Intergenic	-14116	LOC100499466	0	3	0
chr2	235873570	235874094	340.75	intron (NM_014521, intron 1 of 5)	13204	SH3BP4	0	4	0
chr17	46650844	46651348	332.9	intron (NM_002146, intron 1 of 3)	714	HOXB3	0	2	0
chr10	42596682	42601152	332.71	Intergenic	264576	LOC441666	0	5	0
chr4	145508694	145509177	332.02	Intergenic	-58213	HHIP	3	2	1
chr4	1591877	1592366	329.59	Intergenic	93597	FAM53A	0	0	0
chr7	151216465	151216935	328.32	5' UTR (NM_005614, exon 1 of 8)	310	RHEB	0	29	12
chr15	46240453	46240929	325.41	Intergenic	313435	SQRDL	1	1	0
chr7	26480340	26480925	315.77	intron (NR_015364, intron 1 of 4)	37524	LOC441204	2	3	0
chr22	25791874	25792384	315.77	Intergenic	-14585	LRP5L	1	2	0
chr1	228747644	228750411	314.25	Intergenic	-31367	RHOU	2	74	12
chr21	43185179	43185711	311.14	intron (NM_020639, intron 1 of 7)	1804	RIPK4	1	1	0
chr11	2224370	2224839	309.73	Intergenic	30311	MIR4686	2	7	3
chr2	161972223	161972660	309.42	Intergenic	-21025	TANK	2	0	0
chr7	56437930	56440857	308.67	Intergenic	76675	LOC650226	2	86	10
chr2	19084245	19084705	305.93	Intergenic	-313629	NT5C1B	3	1	0
chr2	70639774	70640184	305.09	Intergenic	-110759	FAM136A	0	3	0
chr1	60022589	60023027	297.22	intron (NM_001113411, intron 8 of 16)	176160	MIR4711	3	1	1
chrX	1882511	1883175	296.89	Intergenic	148817	ASMT	0	22	0
chr10	94968765	94969273	291.67	Intergenic	135372	CYP26A1	0	1	0
chr6	148521454	148522009	288.12	Intergenic	-141998	SASH1	0	2	0
chr16	89691150	89691625	287.74	intron (NM_004413, intron 1 of 10)	4387	DPEP1	1	3	0
chr19	39147252	39147724	284.48	intron (NM_004924, intron 1 of 20)	9221	ACTN4	0	0	0
chr1	161434278	161439560	280.88	Intergenic	-38286	FCGR2A	0	72	16
chr17	62708561	62709122	280.37	Intergenic	-50455	SMURF2	0	3	0
chr15	63502912	63503412	278.11	intron (NM_016530, intron 1 of 7)	21434	RAB8B	2	0	0
chrY	134907	137506	276.28	Intergenic	-6785	PLCXD1	0	1	0
chr9	127657907	127658288	275.81	intron (NM_002077, intron 15 of 22)	26613	ARPC5L	0	0	0
chr3	188665854	188666328	274.48	Intergenic	-223672	TPRG1	0	2	0
chr11	68088650	68089105	271.87	intron (NM_002335, intron 1 of 22)	8769	LRP5	1	6	1
chr10	3356222	3357517	271.2	Intergenic	-141836	PITRM1	4	12	0
chr2	1597697	1598152	270.9	Intergenic	150367	PXDN	1	3	0
chr4	69598421	69598962	270.37	Intergenic	-62197	UGT2B15	0	3	1
chr8	98565736	98566179	269.35	Intergenic	-90450	MTDH	1	1	0
chr14	59191934	59192367	266.65	Intergenic	86595	DACT1	2	0	0
chr17	63552981	63553698	264.36	intron (NM_004655, intron 2 of 10)	4401	AXIN2	2	1	0
chr2	91997447	91998279	256.7	Intergenic	34495	GGT8P	0	65	27
chr6	27145538	27145922	255.5	Intergenic	30325	MIR3143	1	8	0
chr12	121738779	121739345	253.38	Intergenic	-2951	CAMKK2	0	0	0
chr1	228764339	228766633	250.8	Intergenic	-14908	RHOU	1	59	9
chr2	29970474	29971135	249.2	intron (NM_004304, intron 1 of 28)	173673	ALK	2	1	1
chr2	220563544	220564084	249.13	Intergenic	71522	SLC4A3	1	5	0
chr11	10676898	10677287	246.54	intron (NM_130385, intron 1 of 20)	-3244	MRVI1	0	0	0
chr19	5950714	5951074	245.01	intron (NM_007320, intron 2 of 15)	27426	RANBP3	1	0	0
chr2	174916465	174916932	243.66	Intergenic	-86268	SP3	1	1	0
chr10	29398569	29399019	243.58	Intergenic	-179196	LYZL1	1	3	0
chr22	43136492	43137003	241.87	Intergenic	-19871	A4GALT	0	1	1
chr1	61623204	61623627	239.6	intron (NM_001134673, intron 2 of 10)	75435	NFIA	0	1	0
chr1	147513439	147514097	235.35	Intergenic	-29437	PDZK1P1	0	0	0
chr17	78647181	78647694	235.15	intron (NM_001163034, intron 3 of 29)	128812	RPTOR	2	2	0
chrY	28320864	28321367	235.08	Intergenic	446478	TTTY3B	1	1	0
chr14	67964611	67964979	231.19	intron (NM_182526, intron 1 of 2)	17226	TMEM229B	0	1	1
chr17	63429879	63430657	230.89	Intergenic	127472	AXIN2	5	1	0
chr1	113499608	113500121	229.65	promoter-TSS (NM_003051)	-889	SLC16A1	2	8	1
chr13	113527111	113527804	228.28	intron (NM_032189, intron 26 of 28)	95495	MCF2L-AS1	0	13	0
chr7	151235018	151235481	228.22	Intergenic	-18239	RHEB	0	0	0
chr18	21808239	21808650	226.86	intron (NM_018030, intron 2 of 13)	43752	OSBPL1A	1	0	0
chr1	62799094	62799526	225.27	Intergenic	-14227	KANK4	0	3	0
chr21	9826873	9827660	225.25	Intergenic	1063	MIR3687	0	15	2
chr7	30065868	30066249	223.3	exon (NM_017946, exon 1 of 4)	359	FKBP14	1	2	0
chr2	8751487	8751965	223	Intergenic	-70387	ID2	1	0	0
chr2	14831182	14831663	222	Intergenic	58612	FAM84A	2	3	1
chr6	137345887	137346330	221.4	intron (NM_014432, intron 1 of 6)	20190	IL20RA	1	1	0
chr1	228759776	228762164	220.68	Intergenic	-19424	RHOU	1	60	9
chr4	1313533	1314482	217.87	intron (NM_005882, intron 3 of 7)	-27097	UVSSA	10	0	0
chr2	159047576	159048028	217.67	intron (NM_138803, intron 11 of 13)	24640	LOC554201	0	2	1
chr2	173523434	173523959	216.76	Intergenic	-76829	RAPGEF4	2	1	1
chr13	111074039	111074475	215.63	intron (NM_001846, intron 4 of 47)	114626	COL4A2	1	0	0
chr7	2841058	2841447	214.78	intron (NM_007353, intron 1 of 3)	42707	GNA12	4	1	0
chr7	100813962	100814365	213.61	3' UTR (NM_198571, exon 4 of 4)	-5311	VGF	2	0	0
chrY	25641550	25641992	212.49	Intergenic	276167	DAZ2	1	1	0
chr5	180256022	180256452	211.35	TTS (NR_045680)	-1720	LOC729678	6	2	0
chr1	210407230	210407658	209.78	promoter-TSS (NR_024337)	22	C1orf133	1	10	2
chr7	56440971	56442606	209.47	Intergenic	74280	LOC650226	2	45	7
chr19	2518125	2518542	208.2	intron (NM_052847, intron 4 of 4)	42210	GADD45B	0	5	2
chr9	5835627	5836043	207.67	Intergenic	-2754	ERMP1	2	0	0
chr1	113393192	113393602	207.37	Intergenic	-72575	AKR7A2P1	1	3	0
chr18	60455948	60456425	207.37	intron (NM_194449, intron 1 of 16)	73514	PHLPP1	0	1	0
chr14	45603739	45604102	206.77	promoter-TSS (NM_002013)	-188	FKBP3	1	2	0
chr2	8817651	8818238	206.38	Intergenic	-4169	ID2	0	4	0
chr7	27205242	27205608	205.44	promoter-TSS (NM_152739)	-276	HOXA9	0	2	0
chr2	71622456	71622807	205.22	intron (NM_001014972, intron 10 of 27)	-58122	DYSF	1	1	1
chr1	228766695	228767977	204.73	Intergenic	-13058	RHOU	0	29	7
chr10	46913813	46914318	204.48	intron (NR_027632, intron 2 of 6)	16424	FAM35B	0	25	12
chrY	24846458	24846921	203.97	Intergenic	-151042	TTTY17A	1	1	0
chr10	80502706	80503106	202.02	Intergenic	324299	LOC283050	3	0	0
chr10	114591660	114592061	202.02	Intergenic	-18813	LOC143188	0	8	0
chr4	67431097	67431521	201.64	Intergenic	895630	LOC100144602	0	2	1
chr15	29745082	29745462	199.77	intron (NM_015307, intron 1 of 10)	117655	FAM189A1	0	8	0
chrX	61684566	61688637	199.54	Intergenic	884617	SPIN4	7	9	1
chr10	47395884	47396390	198.94	intron (NR_027634, intron 2 of 6)	16417	FAM35B2	0	25	12
chr10	33979307	33979822	198.73	Intergenic	82044	LOC100505583	4	0	0
chr1	19378918	19379313	197.87	Intergenic	-96289	IFFO2	0	4	0
chr5	70280639	70281124	197.32	exon (NM_004536, exon 12 of 17)	40060	NAIP	3	3	1
chr5	70405525	70406010	197.32	Intergenic	-16870	LOC647859	3	3	1
chr5	69405172	69405657	197.32	Intergenic	60064	SMN1	3	3	1
chr2	92230545	92231385	196.4	Intergenic	101806	ACTR3BP2	0	57	28
chr6	12529065	12529522	195.8	Intergenic	-136707	RNU6-48	0	2	1
chr2	39946184	39946637	195.57	Intergenic	53375	TMEM178	2	2	0
chr3	29964303	29964712	195.37	intron (NM_001003793, intron 10 of 14)	641704	RBMS3	0	1	1
chr5	123498799	123499199	193.94	Intergenic	581806	ZNF608	0	0	0
chr11	106465410	106465833	193.81	Intergenic	423550	GUCY1A2	0	2	1
chr15	44486338	44486728	193.33	intron (NM_032892, intron 1 of 13)	896	FRMD5	0	3	1
chr22	47781279	47781706	193.33	Intergenic	40171	LOC339685	0	5	0
chr9	126817071	126817479	192.82	Intergenic	43386	LHX2	0	2	0
chr1	145971705	145972363	192.24	Intergenic	-29415	PDZK1P1	0	0	0
chr16	11465236	11465738	191.7	Intergenic	26176	RMI2	0	3	0
chr9	98486743	98487205	190.45	Intergenic	-150926	ERCC6L2	3	2	0
chr2	134818726	134819157	188.45	Intergenic	-65755	MIR3679	2	0	0
chr1	228751091	228752994	187.26	Intergenic	-28352	RHOU	1	46	9
chr9	92444966	92445320	186.44	Intergenic	190445	UNQ6494	1	2	1
chr10	10847383	10847805	186.14	Intergenic	-10717	SFTA1P	1	1	0
chr17	80847394	80847807	186.13	intron (NM_005993, intron 16 of 38)	-49669	ZNF750	0	3	1
chr15	85859590	85860017	185.99	Intergenic	-64068	AKAP13	1	1	0
chr1	11582593	11582949	185.6	intron (NM_020780, intron 10 of 20)	43476	PTCHD2	0	0	0
chr3	31790224	31790622	184.56	intron (NM_001174060, intron 3 of 10)	44718	OSBPL10-AS1	2	1	0
chr18	20136236	20136665	184.41	Intergenic	-138572	CTAGE1	1	0	0
chr20	26189767	26190325	184.36	promoter-TSS (NR_040095)	-177	LOC284801	0	18	3
chr1	228757792	228759670	182.78	Intergenic	-21663	RHOU	1	45	9
chr11	122703093	122703679	181.19	Intergenic	-5869	CRTAM	0	1	0
chr17	39107416	39107854	179.66	Intergenic	-13799	KRT23	1	0	0
chr8	107648191	107648615	179.5	intron (NM_001198533, intron 3 of 16)	-21633	OXR1	0	0	0
chr13	41639217	41639612	179.41	exon (NM_007187, exon 4 of 10)	3717	WBP4	1	0	0
chr13	74346484	74346947	178.86	intron (NM_007249, intron 5 of 7)	361351	KLF12	1	1	0
chr1	16839037	16840648	178.65	Intergenic	-20646	CROCCP3	0	10	1
chr8	61825345	61825747	178.13	Intergenic	54761	LOC100130298	0	2	0
chr12	10320266	10320678	177.71	intron (NM_001172632, intron 2 of 4)	4318	OLR1	2	2	0
chr10	35083478	35083894	177.44	intron (NM_001184785, intron 1 of 24)	20567	PARD3	1	0	0
chr20	19961566	19961993	176.08	intron (NM_018993, intron 7 of 10)	-36155	NAA20	0	3	1
chr10	60016211	60016693	174.86	intron (NM_152230, intron 1 of 5)	11242	IPMK	1	3	0
chr5	161675634	161676109	174.8	Intergenic	181223	GABRG2	2	0	0
chr18	10284562	10284947	173.97	Intergenic	-169871	APCDD1	1	2	0
chr1	228775609	228777637	173.94	Intergenic	-3771	RHOU	1	48	9
chr10	122610738	122611163	172.87	promoter-TSS (NR_033850)	-259	LOC283089	0	11	4
chr5	16809634	16810058	171.57	intron (NM_012334, intron 3 of 40)	126539	MYO10	1	3	0
chr2	138433911	138434313	171.57	exon (NM_001080427, exon 27 of 27)	-287696	HNMT	1	2	0
chr1	234907625	234907965	171.53	Intergenic	48006	LOC100506810	1	0	0
chr15	96873772	96874205	171.32	promoter-TSS (NM_021005)	-123	NR2F2	0	8	1
chr8	27754802	27755289	170.77	intron (NM_173833, intron 7 of 8)	-11412	MIR4287	2	2	1
chr11	10880238	10880584	170.55	promoter-TSS (NM_021211)	647	LOC729013	0	8	1
chr1	1698417	1699013	169.63	intron (NM_001198994, intron 1 of 13)	-8634	NADK	2	2	0
chr7	139875272	139875690	169.29	intron (NM_030647, intron 1 of 19)	1260	JHDM1D	0	20	9
chr7	130583292	130583731	169.23	intron (NR_034120, intron 2 of 3)	14558	LOC646329	1	3	0
chr1	62201821	62202310	168.88	Intergenic	-6084	INADL	2	1	0
chr16	88521927	88522287	168.32	intron (NM_153813, intron 1 of 9)	2093	ZFPM1	1	11	1
chr11	94084260	94084734	168.22	Intergenic	45694	FOLR4	0	1	0
chr11	128868932	128869630	167.16	intron (NM_001142685, intron 10 of 21)	24807	ARHGAP32	0	6	0
chr1	165840667	165841029	167.07	intron (NM_012474, intron 1 of 6)	-36310	MIR3658	1	2	0
chr20	47131588	47133020	166.91	Intergenic	143650	LINC00494	0	7	0
chr1	152724916	152725261	166.5	Intergenic	-5418	KPRP	1	0	0
chr3	37546029	37546440	166.19	intron (NM_002207, intron 6 of 27)	52421	ITGA9	2	0	0
chr15	69493152	69493575	166.13	intron (NM_015554, intron 1 of 4)	40390	GLCE	1	0	0
chr22	40181233	40181653	165.05	intron (NM_152512, intron 5 of 6)	108351	ENTHD1	2	3	0
chr14	64330756	64331208	164.63	intron (NM_182914, intron 1 of 115)	11299	SYNE2	3	1	0
chr7	57422491	57422889	164.63	Intergenic	-50041	MIR3147	1	3	0
chr6	144621530	144621917	164.4	intron (NM_007124, intron 1 of 73)	8850	UTRN	1	0	0
chr12	49957855	49958186	164.32	intron (NM_006337, intron 6 of 14)	2202	MCRS1	1	0	0
chr5	81683099	81683582	163.75	Intergenic	82174	ATP6AP1L	1	1	0
chr5	141488729	141489095	162.59	intron (NM_030571, intron 1 of 7)	588	NDFIP1	0	6	2
chr3	122162386	122162847	161.47	intron (NR_026698, intron 10 of 14)	-27734	WDR5B	0	2	0
chr18	70950988	70951402	160.41	Intergenic	-19462	LOC400655	1	1	0
chr9	112479634	112480137	160.18	intron (NM_001037293, intron 1 of 6)	-62692	PALM2-AKAP2	1	0	0
chr2	16129576	16129985	158.83	Intergenic	-47935	MYCNOS	0	3	0
chr6	168390674	168390911	158.72	Intergenic	-13173	HGC6.3	0	11	0
chr2	112074485	112074879	158.11	Intergenic	3981	MIR4435-2	1	0	0
chr8	81872488	81872871	157.84	Intergenic	-85663	ZNF704	2	0	0
chr6	145200074	145200439	157.8	Intergenic	587383	UTRN	0	1	0
chr12	69634063	69634398	157.77	intron (NM_007007, intron 1 of 9)	913	CPSF6	1	3	0
chr1	203147001	203147474	157.69	TTS (NM_001276)	-2295	MYBPH	2	2	0
chr2	87933062	87933456	157.54	Intergenic	3980	MIR4435-2	1	0	0
chr10	78920597	78921009	157.53	intron (NM_001161353, intron 5 of 27)	476774	KCNMA1	0	1	0
chr2	199633882	199634292	157.53	Intergenic	688732	SATB2	2	1	0
chr11	309188	309752	157.42	TTS (NM_006435)	1363	IFITM2	1	4	1
chr11	43870894	43871348	156.35	intron (NM_016142, intron 9 of 10)	-31236	ALKBH3	2	0	0
chr7	84041266	84041675	156.1	Intergenic	-217253	SEMA3A	2	0	0
chr2	60536411	60536917	155.95	Intergenic	77916	MIR4432	0	4	0
chr22	33506764	33507137	155.85	Intergenic	-52573	SYN3	1	0	0
chr1	228753852	228755470	155.75	Intergenic	-25733	RHOU	1	46	6
chr8	37410262	37410583	155.72	Intergenic	-142879	ZNF703	1	4	0
chr2	6913382	6913696	155.53	Intergenic	-3097	LINC00487	1	6	2
chr14	62040583	62040958	155.13	intron (NR_039985, intron 1 of 2)	3512	FLJ22447	0	1	0
chr15	84799127	84799599	154.62	Intergenic	-41879	LOC100505679	2	0	0
chr9	130150620	130151002	153.32	intron (NM_032293, intron 25 of 27)	-8654	SLC2A8	1	0	0
chr15	60872854	60873280	153.14	intron (NM_134260, intron 1 of 11)	11640	RORA	4	0	0
chr1	219615689	219616085	152.19	Intergenic	268695	LYPLAL1	1	1	0
chr5	37002240	37002641	152.17	intron (NM_015384, intron 14 of 45)	125579	NIPBL	1	0	0
chr1	219964515	219965022	151.84	Intergenic	-81851	RNU5F-1	0	0	0
chr7	79538492	79538857	151.32	Intergenic	138102	MIR548M	0	2	0
chr2	55132090	55132481	151.23	intron (NM_001039753, intron 23 of 40)	105185	RTN4	0	4	0
chr9	94292896	94293241	151.18	Intergenic	-105465	MIR3910-1	0	0	0
chr1	16991359	16993072	151.04	Intergenic	-15535	MIR3675	0	9	0
chr1	22675056	22675395	150.79	Intergenic	-103119	ZBTB40	0	1	0
chr4	114276655	114277100	150.65	exon (NM_001148, exon 38 of 46)	248858	MIR1243	0	2	0
chr11	66189032	66189411	150.65	intron (NM_178864, intron 1 of 7)	746	NPAS4	0	13	0
chr9	70402982	70403486	150.56	Intergenic	26497	FOXD4L4	0	22	6
chr3	181986517	181986919	150.37	Intergenic	217432	FLJ46066	2	0	0
chr12	95173235	95173581	150.19	Intergenic	-54766	MIR492	1	1	0
chr3	46537473	46537842	149.89	Intergenic	-1828	RTP3	0	0	0
chr10	24703592	24703984	149.17	intron (NM_001098501, intron 3 of 16)	139174	MIR603	0	0	0
chr3	188850050	188850499	148.29	Intergenic	-39489	TPRG1	1	1	0
chr17	19575504	19575853	148.09	intron (NM_000382, intron 9 of 9)	23614	ALDH3A2	3	0	0
chr2	70313650	70314031	147.57	promoter-TSS (NM_006196)	307	PCBP1-AS1	0	14	3
chr2	362680	362951	147.01	Intergenic	-74507	FAM150B	0	1	0
chr15	82502362	82502855	146.9	intron (NM_024580, intron 15 of 19)	52496	EFTUD1	2	0	0
chr5	1136751	1137029	146.66	Intergenic	-24718	SLC12A7	0	0	0
chr5	20593788	20593857	146.17	Intergenic	-605469	CDH18	0	0	0
chr21	27762507	27762908	146.14	Intergenic	182874	CYYR1	0	1	0
chr2	46568196	46568683	146.1	intron (NM_001430, intron 1 of 15)	43898	EPAS1	2	0	0
chr17	63389763	63390102	145.88	Intergenic	167808	AXIN2	1	1	0
chr13	48575683	48576188	145.83	promoter-TSS (NM_003850)	-473	SUCLA2	0	4	1
chr11	8956478	8956909	145.76	Intergenic	-2140	C11orf16	1	2	0
chr18	32687348	32687735	144.97	intron (NR_046177, intron 4 of 6)	65927	MAPRE2	1	0	0
chr18	45982335	45982597	144.9	Intergenic	-82961	CTIF	0	0	0
chr18	14105210	14105659	144.79	exon (NM_145287, exon 3 of 3)	27055	ZNF519	0	1	0
chr5	957093	957415	144.69	Intergenic	40201	LOC100506688	0	2	0
chr14	54080348	54080670	144.32	Intergenic	334693	MIR5580	1	4	0
chr22	41032533	41032864	144.25	promoter-TSS (NM_020831)	-8	MKL1	0	13	6
chr1	245266123	245267037	143.96	intron (NM_001143943, intron 6 of 6)	-51707	KIF26B	0	1	0
chr9	138863844	138864124	143.75	Intergenic	-10758	UBAC1	0	4	3
chr22	49413369	49413547	143.7	Intergenic	150876	LOC100128946	0	4	0
chr17	75213376	75213764	143.33	TTS (NM_001204410)	32275	SEC14L1	0	4	0
chr8	122738162	122738498	143.31	Intergenic	-84700	HAS2	2	1	0
chr2	226601799	226602179	143.26	Intergenic	-26172	MIR548AR	2	1	0
chr7	23570655	23571006	143.18	intron (NM_013293, intron 1 of 7)	826	TRA2A	0	5	1
chr10	114741270	114741718	142.36	intron (NM_001198531, intron 4 of 12)	31485	TCF7L2	0	2	0
chr21	41343934	41344379	142.21	Intergenic	104809	PCP4	1	0	0
chr7	413280	413551	141.62	Intergenic	-5976	LOC442497	2	4	0
chr8	128413124	128413457	140.73	Intergenic	-14567	POU5F1B	1	1	0
chr17	63589385	63589659	140.38	Intergenic	-31782	AXIN2	1	3	0
chr4	2947648	2947983	139.88	intron (NM_003703, intron 11 of 18)	10537	NOP14-AS1	0	11	0
chr12	71543922	71544312	139.82	intron (NM_004616, intron 2 of 8)	7662	TSPAN8	2	4	0
chr1	228779161	228780044	139.51	promoter-TSS (NR_037962)	-792	RHOU	1	25	2
chr6	21000570	21001017	139.49	intron (NM_017774, intron 11 of 15)	466105	CDKAL1	1	0	0
chr11	94611162	94611439	139.15	Intergenic	95476	CWC15	1	0	0
chr13	114180094	114180455	139.04	intron (NM_017905, intron 8 of 12)	34966	TMCO3	0	10	0
chr1	214588074	214588407	138.92	intron (NM_005401, intron 3 of 18)	133675	SMYD2	0	0	0
chr18	3665766	3666085	138.87	intron (NM_001242763, intron 4 of 10)	71813	FLJ35776	1	4	1
chr2	85381599	85381943	138.85	intron (NM_031283, intron 3 of 11)	21188	TCF7L1	0	3	0
chr16	14055204	14055687	137.14	Intergenic	41431	ERCC4	1	2	0
chrY	7498410	7498737	136.95	Intergenic	70715	TTTY16	1	1	0
chr11	964776	965374	136.88	intron (NM_001242837, intron 2 of 21)	39266	AP2A2	0	0	0
chr4	75344797	75345126	136.21	Intergenic	34108	AREG	2	0	0
chr14	21187793	21188081	136.21	Intergenic	-26162	EDDM3A	0	0	0
chr1	10626564	10626878	136.21	intron (NM_004565, intron 3 of 8)	91718	PEX14	0	2	0
chr14	55584531	55584928	136.08	Intergenic	-11206	LGALS3	1	1	0
chr10	135479547	135480248	135.67	promoter-TSS (NM_012147)	-471	DUX4L2	0	21	2
chr7	130579337	130579685	135.29	intron (NR_034120, intron 2 of 3)	-17213	MIR29B1	1	1	0
chr7	95130721	95131303	135.2	intron (NM_145872, intron 2 of 2)	15799	ASB4	1	4	0
chr5	56731487	56731811	134.52	Intergenic	46987	ACTBL2	0	1	0
chr1	186317362	186317919	134.48	intron (NM_003292, intron 21 of 50)	26817	TPR	2	4	0
chr6	31367464	31367866	134.29	promoter-TSS (NR_036524)	104	MICA	0	8	4
chr7	151220196	151220660	134.28	Intergenic	-3418	RHEB	0	0	0
chr22	37723037	37723347	134.07	Intergenic	44697	CYTH4	0	2	0
chr13	70234589	70234907	133.14	Intergenic	-446597	ATXN8OS	2	0	0
chr6	131277103	131277492	132.99	exon (NM_001199388, exon 2 of 18)	14326	EPB41L2	0	3	2
chr9	114770110	114770511	132.31	intron (NR_036085, intron 3 of 3)	75930	MIR4668	0	1	0
chr1	149804424	149804850	132.31	TTS (NM_003548)	416	HIST2H4B	0	11	1
chr3	100730843	100731247	132.31	Intergenic	-18711	ABI3BP	2	2	0
chr18	47182554	47182981	132.31	Intergenic	94340	LIPG	1	6	2
chr4	22087875	22088165	131.94	Intergenic	-137646	KCNIP4	1	1	0
chr7	66104720	66105215	131.82	3' UTR (NM_153033, exon 4 of 4)	11099	KCTD7	0	1	0
chr12	27994264	27994653	131.79	Intergenic	61271	KLHDC5	1	1	0
chr7	64583269	64583663	131.72	Intergenic	-18137	INTS4L1	0	18	5
chr6	34359470	34359868	131.62	intron (NM_001202470, intron 5 of 8)	788	NUDT3	1	14	1
chr17	164280	164926	131.52	intron (NM_001190411, intron 4 of 8)	-16393	LOC100506388	0	0	0
chr2	174001245	174001634	131.14	intron (NM_133646, intron 2 of 11)	60874	ZAK	0	1	0
chr11	9482428	9482861	130.99	promoter-TSS (NR_036539)	132	ZNF143	0	14	5
chr6	14622412	14622731	130.81	Intergenic	504706	CD83	3	4	0
chr1	150949313	150949648	130.66	Intergenic	-2001	CERS2	0	1	0
chr7	92324916	92325278	130.65	intron (NM_001259, intron 4 of 7)	-105391	FAM133B	1	3	1
chrX	685618	685999	130.65	Intergenic	100729	SHOX	0	0	0
chr18	45694260	45694570	130.58	Intergenic	-30735	ZBTB7C	0	1	0
chrY	635613	635954	130.45	Intergenic	100704	SHOX	0	0	0
chr5	81652739	81653179	130.42	Intergenic	51793	ATP6AP1L	0	1	0
chr2	90476618	90477358	130.04	Intergenic	1365104	MIR4436A	0	6	0
chr8	141167025	141167444	129.84	intron (NM_031466, intron 17 of 22)	300627	TRAPPC9	0	0	0
chr2	11380202	11380636	129.84	intron (NM_004850, intron 4 of 32)	84879	PQLC3	1	2	0
chr4	140921927	140922208	129.82	intron (NM_018717, intron 1 of 5)	153166	MAML3	0	1	0
chr1	4327518	4327840	129.75	Intergenic	-144432	LOC284661	2	1	0
chr12	51590913	51591052	129.49	intron (NR_026893, intron 6 of 10)	968	POU6F1	0	4	0
chr8	145180455	145180987	129.48	Intergenic	-11951	FAM203A	0	23	0
chr1	228780869	228782430	129.44	intron (NR_037962, intron 1 of 2)	992	DUSP5P	1	48	7
chrY	13472929	13476333	129.36	Intergenic	1058758	GYG2P1	0	6	3
chr7	133662316	133662658	129.14	intron (NM_021807, intron 14 of 17)	-149618	LRGUK	0	0	0
chr10	111827853	111828137	128.67	intron (NM_001121, intron 1 of 13)	-59856	LOC100505933	0	1	0
chr11	64333853	64334221	128.63	intron (NM_018484, intron 6 of 9)	10939	SLC22A11	2	3	0
chr16	33962953	33964176	128.43	Intergenic	-1061	LINC00273	1	15	2
chr3	44099742	44100049	127.7	Intergenic	-55809	MIR138-1	0	0	0
chr5	13354764	13355031	127.56	Intergenic	589692	DNAH5	2	0	0
chr6	106890329	106890711	127.45	Intergenic	-69210	AIM1	1	1	0
chr12	13364474	13364818	127.39	intron (NM_001423, intron 2 of 4)	15044	EMP1	0	1	0
chr10	26637924	26638362	126.91	Intergenic	-89123	APBB1IP	4	5	1
chr14	32850918	32851277	126.83	intron (NM_004274, intron 1 of 13)	52618	AKAP6	0	1	0
chr19	34558714	34559060	126.63	Intergenic	-104465	LSM14A	0	1	0
chr2	64302926	64303424	126.36	Intergenic	-56961	VPS54	0	2	1
chr2	109582074	109582385	126.28	intron (NM_022336, intron 1 of 11)	23599	EDAR	0	0	0
chr6	106136538	106136864	125.71	Intergenic	-285702	PREP	1	0	0
chr14	23624060	23624469	125.49	promoter-TSS (NM_001267037)	403	SLC7A8	1	0	0
chr6	52999599	53000052	125.24	intron (NM_003643, intron 2 of 5)	13799	GCM1	1	0	0
chr6	17885051	17885451	125.16	intron (NM_022113, intron 3 of 38)	102603	KIF13A	0	0	0
chr21	32727000	32727277	125.11	intron (NM_003253, intron 2 of 28)	204152	TIAM1	0	1	0
chr7	101288307	101288538	124.63	Intergenic	-15846	MYL10	0	2	0
chr5	143014822	143015195	124.59	Intergenic	-44417	MIR5197	2	1	1
chr10	80051801	80052076	124.48	Intergenic	43556	LOC100132987	0	1	0
chr2	108990122	108990571	124.35	Intergenic	-4075	SULT1C4	1	4	0
chr11	63398852	63399375	124.35	intron (NM_015459, intron 11 of 12)	-17172	PLA2G16	1	3	0
chr1	147733309	147733712	124.27	Intergenic	73168	MIR5087	0	1	0
chr20	30813462	30813750	124.19	intron (NM_015352, intron 4 of 6)	17910	POFUT1	1	0	0
chr10	54395391	54395745	124.13	Intergenic	135892	MBL2	0	0	0
chr7	128418659	128418859	123.89	Intergenic	-2915	OPN1SW	0	1	0
chr13	44817658	44817976	123.84	Intergenic	-85459	C13orf44-IT1	2	1	0
chr9	39173990	39174486	123.53	intron (NM_033655, intron 7 of 23)	114062	CNTNAP3	1	0	0
chr2	84527342	84527797	123.53	Intergenic	9763	FUNDC2P2	0	4	4
chr1	212387714	212388055	123.29	Intergenic	-70995	PPP2R5A	0	0	0
chr12	71834700	71834906	123.2	intron (NM_003667, intron 1 of 17)	990	LGR5	1	3	1
chr4	36251726	36252070	122.31	Intergenic	-5919	ARAP2	0	0	0
chr6	83072905	83073244	122.03	promoter-TSS (NM_001166392)	151	TPBG	1	4	0
chr11	11268207	11268738	121.86	Intergenic	106432	CSNK2A1P	0	0	0
chr7	157943787	157944229	121.6	intron (NM_130842, intron 5 of 21)	296731	LOC100506585	0	9	8
chr1	214480222	214480526	121.4	intron (NM_020197, intron 2 of 11)	25809	SMYD2	0	2	0
chr2	65644052	65644420	121.38	intron (NM_181784, intron 1 of 5)	15420	SPRED2	0	2	1
chr22	24680694	24681059	121.38	intron (NM_015330, intron 2 of 16)	14086	SPECC1L	1	1	0
chr11	43157669	43157978	121.2	Intergenic	133096	HNRNPKP3	0	3	0
chr2	111875604	111875888	121.14	TTS (NM_001142807)	-2745	BCL2L11	0	5	1
chr1	219958411	219958877	121	Intergenic	-87975	RNU5F-1	1	1	0
chr3	23111346	23111656	120.94	Intergenic	-133283	UBE2E2	1	2	0
chr1	149832096	149832522	120.94	TTS (NM_003548).2	416	HIST2H4B	0	11	1
chr16	30189342	30189704	120.94	Intergenic	-5208	CORO1A	0	4	0
chr17	43936275	43936541	120.28	intron (NR_024559, intron 1 of 1)	14152	SPPL2C	0	1	0
chr3	32389322	32389615	120.19	intron (NM_178868, intron 1 of 3)	-43695	CMTM7	0	0	0
chr2	112290420	112290910	119.48	Intergenic	-37973	LOC541471	0	5	1
chr2	87552391	87552881	119.48	Intergenic	-202338	LINC00152	0	4	1
chr9	100466560	100466781	119.22	Intergenic	-6979	XPA	1	0	0
chr6	68795264	68795513	118.5	Intergenic	-550244	BAI3	0	1	0
chr20	49006044	49006258	118.38	Intergenic	96894	LOC284751	1	1	0
chr2	37603535	37603981	117.61	Intergenic	32005	QPCT	2	0	0
chr19	47319525	47319904	117.6	Intergenic	14247	SNAR-E	0	7	2
chr11	121151768	121152242	117.5	Intergenic	-11383	SC5DL	1	3	0
chr1	2053261	2053474	117.17	intron (NM_001033582, intron 1 of 14)	17212	PRKCZ	0	9	2
chr13	114891507	114891722	117.17	intron (NM_007368, intron 1 of 23)	6481	RASA3	0	6	0
chr13	23363253	23363562	116.6	Intergenic	108913	BASP1P1	1	1	0
chr11	86382408	86382766	115.96	intron (NM_001014811, intron 1 of 13)	653	ME3	0	4	0
chr6	107245930	107246229	115.84	Intergenic	-10779	LOC100422737	0	0	0
chr13	107000519	107000913	115.83	Intergenic	-28195	LINC00460	0	0	0
chr17	9266995	9267423	115.39	intron (NM_004853, intron 7 of 7)	212066	STX8	0	1	0
chr5	919432	919775	115.33	Intergenic	26634	TRIP13	0	3	0
chr2	1494043	1494282	115.33	intron (NM_175721, intron 9 of 14)	75982	TPO	0	4	4
chr2	747712	748191	115.28	Intergenic	-70512	TMEM18	0	1	0
chr2	171315502	171315827	115.23	intron (NR_045682, intron 23 of 35)	255413	LOC440925	1	1	0
chr2	110812495	110813105	115.03	Intergenic	14819	MIR4267	1	3	0
chrX	132602936	132603120	114.59	Intergenic	-53823	GPC4	0	2	0
chr1	241777982	241778166	114.59	intron (NM_014322, intron 1 of 3)	21158	CHML	0	0	0
chr7	51715555	51715924	114.54	Intergenic	-331224	COBL	0	5	0
chr14	35343621	35343924	114.49	exon (NM_013448, exon 2 of 27)	1081	BAZ1A	0	13	3
chr7	155687760	155688022	114.21	Intergenic	-82924	SHH	0	2	0
chr7	27178637	27178861	113.51	Intergenic	-1234	HOXA-AS3	1	2	1
chr9	40499687	40500135	113.44	Intergenic	-200380	FAM75A3	1	0	0
chr8	121787434	121787743	112.99	intron (NM_021021, intron 1 of 6)	36721	SNTB1	2	2	0
chr18	57590521	57590932	112.91	Intergenic	23534	PMAIP1	0	1	0
chr3	30672840	30673195	112.85	intron (NM_001024847, intron 2 of 7)	25023	TGFBR2	1	0	0
chr5	16846391	16846713	112.72	intron (NM_012334, intron 2 of 40)	89833	MYO10	0	1	0
chr14	31677413	31677700	112.7	promoter-TSS (NM_015382)	-867	HECTD1	0	7	1
chr11	1961009	1961427	112.61	Intergenic	-7284	MRPL23	0	0	0
chr3	41466119	41466618	112.07	intron (NM_017886, intron 34 of 36)	225426	CTNNB1	2	0	0
chr10	127257629	127257798	111.85	Intergenic	-5227	LOC100169752	0	1	0
chr9	140223715	140224349	111.73	intron (NM_017820, intron 17 of 21)	-27329	NRARP	0	0	0
chr4	39612859	39613244	111.61	intron (NM_174921, intron 1 of 4)	27430	C4orf34	0	2	0
chr14	32437291	32437603	111.51	Intergenic	108458	ARHGAP5-AS1	0	1	0
chr1	228744201	228746354	111.47	Intergenic	-35117	RHOU	1	52	9
chr19	54383698	54383989	111.34	Intergenic	-1624	PRKCG	0	1	0
chr16	62776903	62777113	111.34	Intergenic	-706269	CDH8	0	2	0
chr12	131236753	131237044	111.34	Intergenic	86921	STX2	0	2	0
chr1	6424355	6424625	111.32	intron (NM_007274, intron 1 of 8)	-3726	ACOT7	0	1	0
chr17	42108572	42108825	111.24	Intergenic	-16353	TMEM101	0	2	1
chr17	37057175	37057433	111.23	intron (NM_006148, intron 4 of 6)	-24117	LOC100505576	0	3	0
chr2	81582459	81582931	111.07	Intergenic	-1051208	LRRTM1	1	1	0
chr18	3448314	3448624	110.75	intron (NM_173207, intron 1 of 2)	861	TGIF1	0	6	2
chr20	6943242	6943473	110.72	Intergenic	194612	BMP2	0	1	0
chr3	159650366	159650659	110.66	Intergenic	-56111	IL12A	0	0	0
chr16	67401676	67401948	110.31	intron (NM_018296, intron 8 of 13)	20554	LRRC36	0	2	0
chr21	41066809	41067103	110.29	Intergenic	37702	B3GALT5	0	0	0
chrX	33944714	33945030	110.23	Intergenic	205575	FAM47A	1	1	0
chr6	13909234	13909447	110.1	Intergenic	-15337	RNF182	0	0	0
chr1	17222201	17223585	109.93	Intergenic	-25552	CROCC	0	9	0
chr7	158870153	158870570	109.93	intron (NM_003382, intron 4 of 12)	67288	VIPR2	0	0	0
chr9	7068662	7068979	109.91	intron (NM_001146694, intron 17 of 20)	311179	KDM4C	0	0	0
chr2	152284259	152284597	109.74	intron (NM_018151, intron 8 of 35)	17824	RIF1	0	3	0
chr1	195690118	195690393	109.56	Intergenic	861356	MIR4735	0	0	0
chr2	9787943	9788302	109.47	Intergenic	-17016	YWHAQ	0	1	0
chr10	26656085	26656539	109.36	Intergenic	-70954	APBB1IP	4	2	0
chr12	31458713	31458909	109.24	intron (NM_001135811, intron 1 of 6)	-18439	FLJ13224	0	2	0
chr12	51724981	51725187	109.23	intron (NM_001971, intron 6 of 7)	-7146	BIN2	0	1	0
chr21	37367792	37368260	109.23	Intergenic	64585	SETD4	0	1	0
chr6	21595171	21595406	109.18	exon (NM_003107, exon 1 of 1)	1316	SOX4	0	18	13
chr3	108352485	108352877	109.14	intron (NM_014648, intron 9 of 32)	-44190	KIAA1524	0	0	0
chrY	343437	343715	109.04	Intergenic	-45886	PPP2R3B	0	6	0
chr4	111985640	111986000	109.04	Intergenic	-422541	PITX2	0	1	0
chr2	11894416	11894717	109.04	intron (NM_145693, intron 1 of 19)	7844	LPIN1	0	2	0
chr2	208697871	208698181	109.04	intron (NM_001080475, intron 7 of 7)	-63883	FZD5	0	0	0
chr1	116668914	116669212	109	intron (NM_152367, intron 4 of 6)	14687	MAB21L3	1	1	0
chr18	21675004	21675552	108.92	intron (NM_153211, intron 6 of 13)	-43677	CABYR	1	1	0
chr10	10824480	10824898	108.87	Intergenic	12188	SFTA1P	0	2	0
chr8	17820545	17820866	108.85	exon (NM_006197, exon 17 of 39)	40339	PCM1	0	1	0
chrX	140724464	140724785	108.64	intron (NR_037183, intron 3 of 3)	46765	SPANXA1	0	1	0
chr2	40017284	40017674	108.47	Intergenic	-11063	THUMPD2	0	3	0
chr9	43819715	43820156	108.39	intron (NM_001201380, intron 7 of 23)	135050	CNTNAP3B	1	0	0
chr8	131047228	131047819	108.28	Intergenic	-18626	FAM49B	2	3	1
chr5	106198658	106198967	108.2	Intergenic	807784	EFNA5	0	0	0
chr18	19573905	19574163	108.06	Intergenic	-164985	MIR1-2	0	1	0
chr1	203682610	203682840	108.06	intron (NM_001001396, intron 14 of 21)	-15984	SNORA77	0	1	0
chr10	15540365	15540592	108.06	Intergenic	-127420	FAM171A1	0	2	0
chr14	77175615	77175841	108.06	Intergenic	-52507	VASH1	0	0	0
chr13	39768266	39768494	108.06	Intergenic	155925	NHLRC3	0	0	0
chr3	181561362	181561652	108.04	Intergenic	131795	SOX2	0	2	0
chr20	21058599	21058862	107.82	Intergenic	-47894	PLK1S1	3	0	0
chr12	94563343	94563640	107.82	intron (NM_005761, intron 2 of 30)	20992	PLXNC1	2	0	0
chrX	144882396	144882649	107.82	Intergenic	-16825	SLITRK2	0	2	0
chr4	2414804	2415128	107.71	intron (NM_001172657, intron 1 of 6)	5404	ZFYVE28	1	3	1
chr8	23414690	23415078	107.69	intron (NM_016612, intron 1 of 3)	28521	SLC25A37	0	1	0
chr1	153665013	153665253	107.29	intron (NM_000906, intron 20 of 21)	13969	NPR1	0	1	0
chr12	113364128	113364412	107.29	Intergenic	-11979	OAS3	1	2	0
chr1	67858789	67859209	107.25	intron (NR_047583, intron 13 of 13)	37124	SERBP1	0	3	1
chr6	139044205	139044551	107.25	Intergenic	31573	FLJ46906	2	1	0
chr2	90482902	90483506	107.16	Intergenic	1364771	LOC654342	0	7	0
chr16	49792150	49792351	107.12	intron (NM_015069, intron 3 of 8)	68668	ZNF423	0	1	0
chr17	46400151	46400482	106.94	intron (NM_001075099, intron 4 of 12)	107278	SKAP1	0	1	1
chr3	184220439	184220829	106.94	Intergenic	-58953	EPHB3	0	0	0
chr5	138008232	138008514	106.77	Intergenic	-80734	CTNNA1	0	2	0
chr10	30782225	30782530	106.73	Intergenic	59427	MAP3K8	4	0	0
chr5	180472754	180473375	106.65	intron (NM_152547, intron 2 of 10)	5839	BTNL9	0	0	0
chr22	44878673	44879005	106.63	Intergenic	15166	LDOC1L	1	2	0
chr3	45032852	45033152	106.58	intron (NM_015004, intron 3 of 7)	15261	EXOSC7	1	0	0
chr9	99253730	99254014	106.5	TTS (NM_014282)	41458	HABP4	3	2	0
chr2	111073434	111074125	106.43	Intergenic	31349	MIR4436B1	2	3	0
chr2	192372004	192372461	106.38	Intergenic	-170566	NABP1	0	0	0
chr1	203917863	203918066	106.3	Intergenic	87224	SNRPE	0	1	0
chr7	65037376	65038031	106.3	Intergenic	-75074	INTS4L2	0	16	5
chr10	65225688	65225931	106.18	promoter-TSS (NM_032776)	-87	JMJD1C	0	18	9
chr6	137355076	137355358	106.07	intron (NM_014432, intron 1 of 6)	11081	IL20RA	1	2	0
chr1	147809320	147809664	105.94	Intergenic	-2814	MIR5087	0	1	0
chr18	44551572	44554278	105.9	intron (NM_031303, intron 1 of 14)	-2391	LOC100506888	1	26	1
chr5	23095691	23095895	105.88	Intergenic	-242062	CDH12	0	1	0
chr2	110652706	110653308	105.85	Intergenic	-3002	LIMS3	1	0	0
chr10	66000949	66001489	105.85	Intergenic	-584066	ANXA2P3	3	4	0
chr2	109267924	109268526	105.85	intron (NM_001193484, intron 1 of 9)	-3043	LIMS1	1	0	0
chr10	90657169	90657447	105.81	intron (NM_020799, intron 1 of 10)	17364	STAMBPL1	0	1	0
chr19	50609618	50612091	105.78	promoter-TSS (NR_024214).6	-463	SNAR-A11	1	15	1
chr5	100596837	100596935	105.7	Intergenic	-357899	ST8SIA4	0	1	0
chr7	155618601	155618827	105.69	Intergenic	-13747	SHH	0	0	0
chr3	177684352	177684655	105.56	Intergenic	-452486	KCNMB2-IT1	3	0	0
chr5	118415273	118415574	105.5	intron (NM_005509, intron 1 of 42)	8339	DMXL1	2	0	0
chr1	157104321	157104660	105.5	intron (NM_001145312, intron 3 of 4)	3687	ETV3	1	1	0
chr1	229843047	229843376	105.5	Intergenic	81230	URB2	1	1	0
chr14	77459376	77459753	105.5	Intergenic	35478	IRF2BPL	0	4	0
chr5	386834	387079	105.44	intron (NM_020731, intron 4 of 11)	56302	C5orf55	0	0	0
chr15	42119279	42119485	105.07	promoter-TSS (NM_001198588)	-901	JMJD7	0	1	0
chr8	37086594	37086960	104.92	Intergenic	444935	KCNU1	0	0	0
chr1	200111356	200111594	104.73	intron (NM_003822, intron 6 of 6)	-71181	FAM58BP	0	2	0
chr1	228773410	228774655	104.65	Intergenic	-6362	RHOU	0	28	6
chr14	75046729	75047111	104.57	intron (NM_000428, intron 3 of 35)	32114	LTBP2	2	0	0
chr9	87992637	87993012	104.54	Intergenic	364120	AGTPBP1	0	2	0
chr18	43356151	43356441	104.52	Intergenic	-49249	SIGLEC15	0	0	0
chr1	228772441	228772929	104.42	Intergenic	-7709	RHOU	1	10	1
chr15	41284022	41284270	104.36	intron (NM_017553, intron 29 of 35)	38510	CHAC1	0	2	0
chr7	47421760	47422008	104.36	intron (NM_022748, intron 16 of 30)	199858	TNS3	0	1	0
chr11	77723393	77723582	103.99	Intergenic	10833	KCTD14	0	0	0
chr3	183902407	183902674	103.92	TTS (NM_004068)	-1323	ABCF3	0	5	0
chr19	14032804	14033096	103.87	intron (NM_017721, intron 14 of 28)	15994	CC2D1A	0	1	0
chr15	68897162	68897371	103.86	intron (NM_006091, intron 1 of 11)	-11613	CORO2B	0	0	0
chr16	20934560	20934750	103.74	intron (NM_020424, intron 3 of 3)	22580	LYRM1	0	1	0
chr18	73056367	73056660	103.55	Intergenic	83076	C18orf62	0	0	0
chr1	14245040	14245348	103.4	Intergenic	169318	PRDM2	1	0	0
chr2	68856006	68856365	103.4	Intergenic	-16769	PROKR1	3	0	0
chr19	4769636	4769837	103.33	promoter-TSS (NR_029607)	619	MIR7-3HG	0	2	0
chr1	94713045	94713237	102.9	Intergenic	-9834	ARHGAP29	0	13	6
chr14	100816536	100816728	102.9	intron (NM_173701, intron 6 of 10)	25295	WARS	0	1	0
chr19	43334567	43335253	102.71	Intergenic	8895	LOC100289650	1	0	0
chr3	130127303	130127560	102.56	intron (NM_153264, intron 17 of 39)	63072	COL6A5	1	1	0
chr7	155126049	155126328	102.56	Intergenic	36702	INSIG1	0	3	0
chr14	35025114	35025440	102.3	Intergenic	-16334	EAPP	0	2	0
chr1	161429900	161432216	102.28	Intergenic	-44147	FCGR2A	0	32	6
chr2	242730084	242730426	102.25	intron (NM_022134, intron 1 of 3)	14015	GAL3ST2	1	0	0
chr12	84380098	84380372	102.08	Intergenic	926373	SLC6A15	0	0	0
chr16	47335419	47335576	102.02	intron (NM_030790, intron 10 of 17)	-157561	NETO2	0	0	0
chr6	28393745	28394083	101.98	Intergenic	17365	ZSCAN23	0	1	0
chr10	75008004	75008280	101.84	TTS (NM_016065)	1017	DNAJC9-AS1	1	2	0
chr8	7009648	7010088	101.72	Intergenic	-95609	DEFA5	2	2	0
chr4	140553942	140554405	101.7	Intergenic	-32749	MGST2	2	4	0
chr5	95477926	95478114	101.62	Intergenic	63178	MIR583	0	0	0
chr17	48850675	48850952	101.5	Intergenic	-5895	LINC00483	0	1	0
chr20	9221282	9221592	101.5	intron (NM_182797, intron 1 of 35)	23400	PLCB4	0	1	0
chr3	44249757	44250026	101.5	Intergenic	-33487	C3orf77	2	0	0
chr3	108184515	108184705	101.45	intron (NM_014981, intron 15 of 41)	63559	MYH15	0	1	0
chr11	66736703	66736960	101.4	Intergenic	-5923	C11orf86	0	3	0
chr16	52665248	52665464	101.13	Intergenic	-24469	LOC643714	0	1	0
chr1	38522516	38522817	101.03	Intergenic	-10216	POU3F1	0	3	0
chr11	27895209	27895467	100.86	Intergenic	-151733	BDNF	1	0	0
chrX	185496	187143	100.86	Intergenic	-6672	PLCXD1	0	0	0
chr6	157734829	157735440	100.85	intron (NM_018452, intron 3 of 3)	10119	TMEM242	0	6	0
chr16	31128391	31128667	100.83	promoter-TSS (NM_032188)	-456	KAT8	0	3	0
chr16	77249109	77249361	100.83	Intergenic	15886	SYCE1L	0	6	0
chr16	89595189	89595452	100.83	intron (NM_003119, intron 5 of 16)	20515	SPG7	0	0	0
chr5	56575152	56575452	100.79	Intergenic	65401	GPBP1	0	1	0
chr9	131556734	131556917	100.73	intron (NM_018201, intron 6 of 11)	7315	TBC1D13	0	1	0
chr2	100207661	100207916	100.73	intron (NM_001025108, intron 14 of 23)	-101308	REV1	0	0	0
chr20	62579875	62580045	100.73	intron (NM_017859, intron 1 of 14)	2567	UCKL1	0	3	1
chr20	6619464	6619697	100.73	Intergenic	-129165	BMP2	0	0	0
chr8	125160402	125160705	100.41	Intergenic	-107530	FER1L6-AS1	1	0	0
chr3	56804215	56804496	100.37	intron (NM_019555, intron 2 of 9)	5390	ARHGEF3	0	1	0
chr15	70390744	70391025	100.37	promoter-TSS (NM_001105192)	-628	TLE3	2	3	1
chr7	131333413	131333674	100.36	Intergenic	-92167	PODXL	1	2	0
chr11	97444928	97445247	100.33	Intergenic	-1205046	JRKL-AS1	1	1	0
chr2	128987224	128987404	100.33	Intergenic	88857	HS6ST1	0	3	0
chr11	9543369	9543759	99.98	intron (NM_003442, intron 14 of 15)	-51664	WEE1	0	0	0
chr6	32406566	32406798	99.88	promoter-TSS (NM_019111).4	-937	HLA-DRA	0	0	0
chr20	49005795	49006037	99.85	Intergenic	96659	LOC284751	0	2	0
chr2	57364968	57365198	99.62	Intergenic	-908694	VRK2	0	1	0
chr13	107027889	107028231	99.59	promoter-TSS (NR_034119)	-851	LINC00460	0	5	0
chr19	15946958	15947197	99.54	TTS (NR_015379)	7320	UCA1	1	1	0
chr1	113850968	113851296	99.51	Intergenic	-82343	MAGI3	2	1	0
chr3	150047061	150047323	99.51	Intergenic	-79596	TSC22D2	0	2	0
chr2	99052397	99052668	99.51	Intergenic	-8789	INPP4A	0	1	0
chr1	209568500	209568820	99.51	Intergenic	-33508	MIR205HG	1	1	0
chr6	166635248	166635552	99.42	Intergenic	-53269	T	0	4	0
chr21	45117717	45118001	99.41	Intergenic	-21119	PDXK	1	0	0
chr19	58422216	58422413	99.37	intron (NM_152475, intron 2 of 2)	5664	ZNF417	0	2	1
chr13	54735810	54736084	99.31	Intergenic	150236	MIR1297	0	0	0
chr3	33052876	33053097	99.24	intron (NM_000404, intron 15 of 15)	59920	CCR4	0	0	0
chr6	167552180	167552401	99.24	3' UTR (NM_004367, exon 3 of 3)	16049	CCR6	0	1	0
chr2	219082752	219082994	99.1	intron (NM_005731, intron 1 of 9)	753	ARPC2	0	2	0
chr15	96888586	96888828	99.1	Intergenic	12138	NR2F2	0	3	0
chr2	174218985	174219354	99.05	promoter-TSS (NM_031942)	-392	CDCA7	0	4	1
chr1	10534593	10534815	98.87	promoter-TSS (NM_004565)	-299	PEX14	0	3	0
chr14	105138269	105138592	98.83	Intergenic	5656	MIR4710	0	0	0
chr20	42711199	42711363	98.79	Intergenic	104937	JPH2	0	0	0
chr1	8435630	8435917	98.46	intron (NM_012102, intron 13 of 23)	47974	RERE	0	0	0
chr15	66750026	66750229	98.45	intron (NM_002755, intron 5 of 10)	40019	SNAPC5	0	0	0
chr17	30234359	30234630	98.45	Intergenic	-5765	UTP6	2	0	0
chr15	30918744	30919049	98.35	promoter-TSS (NM_001039841)	17	ARHGAP11B	1	5	0
chr16	20916092	20916467	98.33	intron (NM_001128301, intron 2 of 4)	4204	LYRM1	0	1	0
chr1	1618786	1619112	98.33	intron (NM_001110781, intron 1 of 8)	5294	SLC35E2B	0	2	0
chr19	50595425	50596103	98.26	TTS (NR_024214).2	102	SNAR-A9	1	3	0
chr10	7729596	7729860	98.11	Intergenic	-15508	ITIH2	0	1	0
chr5	42391339	42391543	98.06	Intergenic	-32436	GHR	0	0	0
chr8	23084936	23085233	97.98	intron (NR_033928, intron 1 of 2)	2350	LOC389641	0	3	0
chr1	236260340	236260763	97.87	Intergenic	-32070	NID1	0	4	4
chr4	44010733	44010847	97.84	Intergenic	440034	KCTD8	0	0	0
chr11	78426243	78426532	97.83	intron (NM_001098816, intron 25 of 33)	-140478	NARS2	0	2	1
chr3	30115059	30115419	97.77	Intergenic	-532755	TGFBR2	0	1	0
chr6	125307370	125307726	97.77	intron (NM_152553, intron 1 of 8)	3034	RNF217	1	0	0
chr13	114187065	114187476	97.77	intron (NM_017905, intron 8 of 12)	41962	TMCO3	0	0	0
chr17	78765223	78765588	97.77	intron (NM_001163034, intron 7 of 29)	-200236	CHMP6	1	0	0
chr6	19667791	19668037	97.71	Intergenic	-169687	ID4	0	1	0
chr14	91214734	91214920	97.43	intron (NM_001010854, intron 3 of 19)	67934	TTC7B	0	0	0
chr17	44300119	44300447	97.32	intron (NM_001193465, intron 2 of 15).2	2457	KANSL1	0	0	0
chr2	9243115	9243488	97.32	Intergenic	-99425	MBOAT2	1	2	0
chr5	34010109	34010628	97.08	intron (NR_037951, intron 6 of 8)	-2148	AMACR	3	2	0
chr1	246973640	246973867	97.04	Intergenic	20834	LOC149134	0	2	0
chr1	228746420	228747602	97.02	Intergenic	-33383	RHOU	0	21	4
chr8	122360971	122361292	97.02	Intergenic	-290455	HAS2-AS1	1	0	0
chr11	1092712	1093545	97.01	exon (NM_002457, exon 30 of 50)	18253	MUC2	0	20	0
chr9	140740510	140740852	96.91	Intergenic	7810	MIR602	0	6	0
chr8	101881348	101881709	96.84	Intergenic	81271	YWHAZ	2	1	0
chr1	156186354	156186623	96.65	intron (NM_001199664, intron 1 of 4)	3709	PMF1-BGLAP	0	7	4
chr1	10791436	10791668	96.56	intron (NM_017766, intron 2 of 15)	65155	CASZ1	0	0	0
chr8	102255673	102256077	96.51	Intergenic	-37915	ZNF706	0	2	0
chr3	113031722	113032044	96.5	intron (NM_001164496, intron 28 of 34)	-90962	WDR52-AS1	0	2	0
chr9	123652829	123653080	96.43	Intergenic	-13348	PHF19	0	2	0
chr10	51816709	51817294	96.34	intron (NR_038275, intron 3 of 6)	10562	FLJ31813	0	0	0
chr1	2586119	2588079	96.33	intron (NM_001242672, intron 4 of 6)	-22618	MMEL1	0	6	0
chr3	4534249	4534478	96.32	promoter-TSS (NM_001168272)	-669	ITPR1	0	5	0
chr1	95071204	95071692	96.25	Intergenic	-64035	F3	0	4	0
chr8	116009197	116009701	96.25	Intergenic	671779	TRPS1	2	2	0
chr12	20300731	20300958	96.22	Intergenic	133225	LOC100506393	0	3	0
chr6	49316052	49316438	96.22	Intergenic	114796	MUT	0	2	0
chr16	3783706	3783895	96.21	intron (NM_001079846, intron 27 of 29)	-16202	TRAP1	0	0	0
chr8	64195852	64196041	96.21	Intergenic	114825	YTHDF3	0	0	0
chr1	94713250	94713420	96.15	Intergenic	-10028	ARHGAP29	0	7	5
chr2	54077528	54077782	96.07	intron (NM_001164165, intron 1 of 9)	-1313	MIR3682	0	1	0
chr9	320685	321235	95.78	intron (NM_001193536, intron 6 of 46)	47912	DOCK8	0	9	0
chr20	10700153	10700722	95.78	Intergenic	-45743	JAG1	2	0	0
chr19	13142796	13143092	95.68	intron (NM_002501, intron 2 of 9)	36360	NFIX	0	3	0
chr16	89677009	89677283	95.62	Intergenic	-2570	DPEP1	0	3	0
chr9	44876084	44876434	95.35	Intergenic	-113977	FAM27C	0	5	1
chr3	6108712	6109148	95.35	Intergenic	-793872	GRM7	1	5	1
chr12	31886010	31886430	95.34	Intergenic	-4112	AMN1	0	1	1
chr6	165396668	165396900	95.26	Intergenic	326327	C6orf118	0	1	0
chr8	23748666	23748968	95.23	Intergenic	-36497	STC1	1	1	0
chr1	232713616	232713852	95.07	Intergenic	-62491	SIPA1L2	0	1	0
chr7	73915133	73915287	95.02	intron (NM_001199207, intron 1 of 26)	47090	GTF2IRD1	0	0	0
chr11	129968120	129968332	95.02	intron (NM_001243299, intron 1 of 16)	27763	APLP2	0	2	0
chr1	212090128	212090372	94.94	Intergenic	-86136	LPGAT1	0	0	0
chr21	40290900	40291189	94.94	Intergenic	113289	ETS2	0	0	0
chr3	97266810	97267062	94.94	intron (NM_001080448, intron 11 of 17)	108446	EPHA6	0	4	0
chr10	121390768	121391017	94.94	Intergenic	-19990	BAG3	0	0	0
chr7	93757035	93757253	94.79	Intergenic	-123454	BET1	0	2	0
chr5	138690917	138691168	94.77	intron (NM_001033112, intron 1 of 3)	12908	PAIP2	0	1	0
chr22	22096953	22097199	94.76	Intergenic	-7005	YPEL1	0	1	0
chr19	46571211	46571477	94.71	Intergenic	-27070	IGFL4	0	0	0
chr20	30556280	30556535	94.67	exon (NM_001011718, exon 1 of 3)	602	XKR7	0	10	4
chr21	36208523	36208769	94.58	intron (NM_001001890, intron 3 of 5)	52341	RUNX1	0	1	0
chr20	17005340	17005574	94.56	Intergenic	-201295	PCSK2	2	1	0
chr13	30688424	30688658	94.56	Intergenic	177873	LOC440131	1	0	0
chr5	344489	344888	94.44	intron (NM_020731, intron 2 of 11)	40397	AHRR	0	1	0
chr17	41465963	41466433	94.43	promoter-TSS (NR_027412)	68	LOC100130581	0	6	1
chr4	191001374	191001859	94.32	promoter-TSS (NM_001177376).2	-363	DUX4L4	0	11	1
chr10	88624972	88625416	94.22	intron (NM_004329, intron 2 of 12)	92231	MMRN2	0	1	0
chr17	11912715	11913039	94.2	Intergenic	-11258	MAP2K4	0	1	0
chr2	185272011	185272428	94.15	Intergenic	-190874	ZNF804A	2	2	0
chr8	143979646	143979860	94.05	Intergenic	-18517	CYP11B1	0	0	0
chr2	29748414	29748589	94.03	intron (NM_004304, intron 4 of 28)	395976	ALK	0	0	0
chr6	17715265	17715462	94.02	Intergenic	-8545	NUP153	2	0	0
chr13	41722676	41722918	94.01	Intergenic	-15861	KBTBD6	1	0	0
chr17	26434958	26435181	94	intron (NM_016231, intron 1 of 10)	65381	NLK	0	0	0
chr6	9516709	9516979	94	Intergenic	864402	HULC	0	1	0
chr11	26298272	26298529	94	Intergenic	-55278	ANO3	2	0	0
chr9	102603285	102603496	94	intron (NM_173200, intron 6 of 8)	19253	NR4A3	0	0	0
chr9	124276164	124276324	93.98	Intergenic	-13938	GGTA1P	0	0	0
chr18	44545647	44548363	93.96	intron (NM_031303, intron 1 of 14)	-2398	LOC100506888	1	25	1
chrX	108578695	108578818	93.93	Intergenic	146529	GUCY2F	0	0	0
chr17	43141983	43142183	93.86	intron (NM_021079, intron 1 of 11)	3403	NMT1	0	0	0
chr22	41415027	41415229	93.86	Intergenic	67777	RBX1	0	0	0
chr16	90008530	90008716	93.86	Intergenic	-6516	DEF8	0	2	0
chr4	133841873	133842109	93.86	Intergenic	-228479	PCDH10	0	0	0
chr17	76014336	76014525	93.86	intron (NM_001142640, intron 2 of 21)	14112	TNRC6C	0	2	0
chr7	126080213	126080416	93.86	intron (NM_000845, intron 9 of 9)	617924	MIR592	0	3	0
chr14	35172097	35172292	93.86	Intergenic	10829	CFL2	0	0	0
chr13	22524612	22524805	93.86	Intergenic	-72409	LINC00424	0	1	0
chr18	41200105	41200320	93.86	Intergenic	-342597	SYT4	0	1	0
chr16	87844477	87844671	93.86	Intergenic	-44976	KLHDC4	0	0	0
chrX	7144647	7144860	93.86	intron (NM_000351, intron 1 of 9)	7281	STS	0	1	0
chr8	86788803	86789674	93.78	promoter-TSS (NR_003594).7	68	REXO1L1	0	16	8
chr12	125485712	125485926	93.71	intron (NM_080626, intron 1 of 2)	7625	BRI3BP	0	6	0
chr5	173135560	173135818	93.69	Intergenic	-92023	BOD1	0	2	0
chr5	162693167	162693518	93.63	Intergenic	-171235	CCNG1	0	1	0
chr9	82755919	82756260	93.63	Intergenic	569211	TLE4	1	3	0
chr1	239331135	239331402	93.63	Intergenic	-461105	CHRM3	0	1	0
chr12	65065166	65065520	93.63	intron (NR_040718, intron 1 of 3)	-48958	MIR548Z	0	0	0
chr5	42832465	42832692	93.61	Intergenic	-20554	SEPP1	0	2	0
chr9	4486202	4486421	93.6	Intergenic	-4116	SLC1A1	1	1	0
chr5	73129580	73129787	93.56	intron (NM_001244364, intron 2 of 27)	20340	RGNEF	0	0	0
chr19	52276662	52276876	93.56	Intergenic	10127	FPR2	0	4	0
chr7	40740666	40740906	93.56	intron (NM_024728, intron 13 of 14)	566211	C7orf10	0	0	0
chr14	78732713	78732971	93.56	Intergenic	-137251	NRXN3	0	0	0
chr17	48030459	48030712	93.56	Intergenic	-15977	DLX4	1	2	0
chr7	7548468	7548720	93.56	intron (NM_001037763, intron 9 of 34)	26866	COL28A1	0	1	0
chr15	51360945	51361140	93.56	intron (NM_207381, intron 2 of 2)	36431	TNFAIP8L3	0	1	0
chr1	110882573	110882829	93.56	promoter-TSS (NR_036595)	756	RBM15	0	11	3
chr3	195681790	195682215	93.48	Intergenic	35148	SDHAP1	0	9	0
chr12	12983933	12984186	93.44	Intergenic	17779	DDX47	0	0	0
chr17	1481822	1482081	93.36	intron (NM_152346, intron 11 of 13)	-15841	PITPNA	0	2	0
chr11	61334752	61335011	93.36	intron (NM_001252065, intron 1 of 9)	13463	SYT7	0	3	0
chr6	80382429	80382748	93.17	intron (NM_031469, intron 1 of 3)	41588	SH3BGRL2	1	0	0
chr11	119442576	119442766	93	Intergenic	-148425	THY1	0	0	0
chr19	34882411	34882502	92.96	intron (NM_001184722, intron 9 of 17)	-12847	PDCD2L	0	0	0
chr10	22725752	22725982	92.95	non-coding (NR_036533, exon 1 of 1)	991	LOC100499489	0	12	1
chr5	122809477	122809716	92.84	Intergenic	-38197	CSNK1G3	0	0	0
chr2	75700676	75700894	92.83	Intergenic	87307	FAM176A	0	1	0
chr2	150893506	150893849	92.8	Intergenic	-449347	MMADHC	1	1	0
chr11	42515938	42516116	92.79	Intergenic	-240787	LOC100507205	0	2	0
chr5	23212529	23212812	92.79	Intergenic	-295054	PRDM9	0	4	0
chr16	22361304	22361587	92.74	intron (NM_001802, intron 2 of 4)	24493	CDR2	0	1	0
chr3	48201762	48202019	92.68	intron (NM_001789, intron 13 of 14)	27911	CDC25A	0	2	0
chr15	32908131	32908438	92.64	5' UTR (NM_014783, exon 1 of 12)	593	ARHGAP11A	1	6	0
chr14	51747531	51747771	92.5	Intergenic	40765	TMX1	1	0	0
chr10	83005675	83005958	92.38	Intergenic	-629254	NRG3	0	2	0
chr2	121902503	121902759	92.33	Intergenic	140147	TFCP2L1	0	2	0
chr5	91096599	91096791	92.21	Intergenic	-417546	ARRDC3	0	1	0
chr14	69910320	69910612	92.12	intron (NM_001252148, intron 3 of 5)	-41005	PLEKHD1	0	0	0
chr13	39487154	39487314	91.99	Intergenic	77762	STOML3	0	1	0
chr19	5487022	5487202	91.98	Intergenic	31686	ZNRF4	0	0	0
chr20	37276146	37276346	91.92	intron (NM_001164431, intron 13 of 14)	45669	ARHGAP40	0	1	0
chr12	22701884	22702088	91.91	Intergenic	-4534	KIAA0528	0	0	0
chr6	155067129	155067362	91.9	intron (NM_014892, intron 1 of 19)	12733	SCAF8	0	1	0
chr10	115599775	115599982	91.9	intron (NM_014881, intron 7 of 8)	13981	DCLRE1A	0	1	0
chr5	87713375	87713596	91.76	intron (NR_039994, intron 3 of 3)	148644	TMEM161B-AS1	0	0	0
chr8	63964892	63965172	91.75	Intergenic	-13422	GGH	1	1	1
chr4	141746356	141746649	91.75	Intergenic	-69031	TBC1D9	1	2	0
chr16	551399	551731	91.75	intron (NM_001142272, intron 4 of 11)	25842	LINC00235	0	0	0
chr19	19132758	19133073	91.75	intron (NM_001017392, intron 3 of 10)	11465	SUGP2	0	3	0
chr9	97766227	97766604	91.68	intron (NM_032823, intron 9 of 14)	-81075	MIR23B	1	2	0
chr5	172584465	172584666	91.55	intron (NM_013978, intron 3 of 4)	13120	BNIP1	0	0	0
chr2	38906083	38906339	91.54	intron (NM_138801, intron 2 of 6)	13159	GALM	0	0	0
chr1	228767986	228768796	91.41	Intergenic	-12003	RHOU	1	20	2
chr4	39493827	39494005	91.27	Intergenic	12041	LOC401127	0	0	0
chr4	99443704	99444070	91.27	intron (NM_005723, intron 1 of 7)	135925	TSPAN5	2	0	0
chr17	42894845	42895049	91.21	intron (NM_001080383, intron 1 of 2)	12660	GJC1	0	0	0
chr18	46593652	46593825	91.13	intron (NM_017653, intron 16 of 16)	-17600	MIR4744	0	0	0
chr21	47447270	47447433	91.06	Intergenic	45688	COL6A1	0	0	0
chr6	36883334	36883497	91.06	intron (NM_152734, intron 5 of 7)	29775	C6orf89	0	0	0
chr14	24422456	24422719	90.99	promoter-TSS (NM_021004)	-378	DHRS4	0	0	0
chr12	56318413	56318580	90.88	intron (NM_032345, intron 1 of 2)	2413	WIBG	0	0	0
chr2	74450196	74450420	90.71	intron (NM_021196, intron 24 of 25)	24618	MTHFD2	0	2	0
chr16	68307236	68307490	90.68	intron (NM_003983, intron 2 of 10)	8944	SLC7A6	1	0	0
chr3	47870922	47871114	90.61	intron (NM_138615, intron 6 of 21)	-20027	MIR1226	0	0	0
chr17	63284577	63284830	90.55	Intergenic	151247	RGS9	0	1	1
chr18	41525892	41526138	90.51	Intergenic	-668400	SYT4	0	1	0
chr9	119199963	119200209	90.51	intron (NM_014010, intron 21 of 21)	-66476	LOC100128505	0	1	0
chr3	48183531	48183756	90.36	Intergenic	46158	CDC25A	0	1	0
chr2	203330999	203331282	90.28	intron (NM_001204, intron 2 of 12)	90090	BMPR2	0	2	0
chr10	116097533	116097741	90.09	intron (NM_032550, intron 2 of 18)	66878	AFAP1L2	1	1	0
chr19	38020403	38020608	90.06	intron (NM_001013659, intron 5 of 7)	-19346	LOC100507433	0	0	0
chr7	157882179	157882477	90.03	intron (NM_130843, intron 9 of 21)	235051	LOC100506585	0	0	0
chr11	122537734	122538048	90.03	intron (NM_032873, intron 1 of 13)	11493	UBASH3B	0	2	1
chr20	34221628	34222018	90.03	intron (NM_152926, intron 1 of 15)	18014	SPAG4	0	3	0
chr17	6950301	6950654	90.03	Intergenic	-3235	SLC16A11	2	2	0
chr12	130023365	130023579	90.02	intron (NM_133448, intron 2 of 8)	364740	TMEM132D	0	0	0
chr13	35652916	35653165	90.02	intron (NM_015678, intron 10 of 57)	136616	NBEA	0	1	0
chr11	39515637	39515900	90.02	Intergenic	798912	LRRC4C	1	2	0
chr20	14493527	14493874	90.02	intron (NM_080676, intron 4 of 16)	-175387	FLRT3	0	0	0
chr10	121544786	121545033	89.99	intron (NM_014937, intron 3 of 19)	-33860	INPP5F	0	1	0
chrX	142363664	142363776	89.89	Intergenic	241587	SPANXN3	0	0	0
chr19	30283709	30283979	89.89	Intergenic	-19057	CCNE1	0	1	0
chr1	146606237	146606475	89.82	Intergenic	37773	PRKAB2	0	1	0
chr1	243182305	243182621	89.62	Intergenic	82583	LOC731275	0	0	0
chr2	191565799	191566096	89.54	Intergenic	52099	NAB1	2	0	0
chr1	16814578	16814904	89.45	intron (NR_023386, intron 5 of 14)	4455	CROCCP3	1	1	0
chr18	12082415	12082725	89.41	Intergenic	101143	IMPA2	0	2	0
chr5	1842859	1843306	89.36	Intergenic	39798	IRX4	0	8	0
chr6	112581769	112582031	89.32	Intergenic	-5983	LAMA4	1	1	0
chr12	10588387	10588771	89.3	promoter-TSS (NM_002260)	13	KLRC2	0	2	0
chrX	10853854	10854149	89.25	Intergenic	-2192	MID1	0	2	1
chr17	38107803	38107990	89.22	Intergenic	10169	LRRC3C	0	0	0
chr9	5628316	5628566	89.21	promoter-TSS (NM_001206557)	-678	KIAA1432	0	2	0
chr17	43250419	43250686	89.15	Intergenic	12288	HEXIM2	1	0	0
chr8	48199647	48200016	89.1	intron (NM_001080394, intron 3 of 19)	26342	KIAA0146	2	1	0
chr4	57422791	57423054	89.01	intron (NM_001256475, intron 3 of 8)	26147	THEGL	0	1	0
chr5	172401651	172401829	89	Intergenic	-9023	ATP6V0E1	0	4	0
chr1	95438311	95438540	88.99	Intergenic	44841	LOC729970	0	3	0
chr11	12248167	12248440	88.98	intron (NM_014632, intron 14 of 27)	-60144	MICALCL	0	3	0
chr6	169332114	169332723	88.95	Intergenic	321719	THBS2	0	2	0
chr12	25475335	25475680	88.94	Intergenic	-71653	KRAS	1	1	0
chr9	140986290	140986542	88.88	intron (NM_001243812, intron 35 of 45)	-58149	TUBBP5	1	1	0
chr12	59967810	59968052	88.85	Intergenic	-115195	SLC16A7	0	1	1
chr10	121040317	121040505	88.83	intron (NM_005308, intron 1 of 15)	73214	GRK5	0	1	0
chr1	19826504	19826774	88.76	Intergenic	-14573	CAPZB	0	1	0
chr10	11727841	11728182	88.65	Intergenic	-56345	ECHDC3	1	1	0
chr8	80673155	80673364	88.62	Intergenic	6839	HEY1	0	0	0
chr20	31487365	31487574	88.62	Intergenic	79770	MAPRE1	0	2	0
chr6	108766267	108766687	88.6	intron (NM_145315, intron 7 of 12)	-114549	FOXO3	0	0	0
chr19	48461395	48462118	88.59	Intergenic	2817	SNAR-C2	0	2	1
chr6	155495481	155495744	88.53	intron (NM_012454, intron 8 of 25)	-42485	TIAM2	0	0	0
chr13	98705571	98705828	88.53	Intergenic	-89735	FARP1	0	0	0
chr16	81041430	81041704	88.53	intron (NM_001100625, intron 1 of 10)	-1065	CMC2	0	3	0
chr3	183475855	183476105	88.53	intron (NM_018023, intron 12 of 30)	60374	YEATS2	0	1	0
chr4	48694404	48694676	88.53	intron (NM_015030, intron 2 of 63)	87776	FRYL	0	2	1
chr3	47085606	47085892	88.53	intron (NM_014159, intron 16 of 20)	32717	NRADDP	1	1	0
chr11	121224076	121224382	88.53	Intergenic	60652	SC5DL	0	1	0
chr16	27658703	27658994	88.53	intron (NM_015202, intron 5 of 27)	97380	KIAA0556	0	1	0
chr16	31107379	31107658	88.36	Intergenic	-1242	VKORC1	0	3	0
chr12	122455466	122455644	88.27	Intergenic	-4306	BCL7A	0	0	0
chr4	1651676	1651929	88.25	intron (NM_001174070, intron 4 of 4)	33916	FAM53A	0	0	0
chr14	56270632	56270885	88.25	Intergenic	-7366	LINC00520	1	0	0
chr20	5452969	5453139	88.14	intron (NR_029405, intron 1 of 1)	1212	LOC643406	0	1	0
chr9	130135741	130135931	88.07	intron (NM_032293, intron 22 of 27)	-23629	SLC2A8	1	1	0
chr21	36237970	36238160	88.07	intron (NM_001001890, intron 2 of 5)	22922	RUNX1	0	1	0
chr10	70981669	70981901	87.98	intron (NM_025130, intron 1 of 17)	1726	HKDC1	0	0	0
chr9	136423452	136423663	87.91	intron (NM_001145320, intron 11 of 18)	21811	FAM163B	0	1	0
chr15	26003745	26004052	87.89	intron (NM_024490, intron 2 of 20)	90074	MIR4715	0	0	0
chr20	18211962	18212268	87.89	Intergenic	-57006	ZNF133	0	1	0
chr11	125626654	125626972	87.82	Intergenic	10625	PATE1	2	0	0
chr2	25853459	25853698	87.82	intron (NM_001256303, intron 3 of 19)	19513	DTNB	0	1	0
chr19	47634885	47635183	87.71	intron (NR_027280, intron 1 of 8)	919	SAE1	0	2	0
chr13	59452331	59452522	87.69	Intergenic	-1134459	DIAPH3-AS1	0	1	0
chr8	38577114	38577305	87.69	Intergenic	-8495	TACC1	0	3	0
chr8	49189379	49189531	87.68	Intergenic	268460	UBE2V2	0	1	0
chr3	108785197	108785418	87.68	intron (NM_014429, intron 9 of 27)	51686	MORC1	0	1	0
chr5	74629144	74629256	87.65	Intergenic	-3793	HMGCR	0	1	0
chr9	67790755	67791936	87.61	Intergenic	2844	FAM27B	0	24	6
chr10	120604675	120604911	87.58	Intergenic	-90035	CACUL1	1	1	0
chr4	129473983	129474230	87.55	Intergenic	-256673	PHF17	0	0	0
chr7	157197686	157197898	87.55	intron (NM_058246, intron 8 of 9)	68081	DNAJB6	0	2	0
chr2	186369746	186369888	87.54	Intergenic	-233538	FSIP2	0	2	0
chr1	245036491	245036718	87.54	Intergenic	-8777	HNRNPU	0	2	0
chr10	105614235	105614536	87.51	intron (NM_014631, intron 1 of 13)	779	SH3PXD2A	0	5	3
chr8	58787258	58787428	87.36	Intergenic	-119770	FAM110B	0	1	0
chr16	20346240	20346403	87.36	intron (NM_001008389, intron 10 of 10)	-7486	GP2	0	0	0
chr2	240716607	240716775	87.36	intron (NR_037808, intron 2 of 2)	32137	LOC150935	0	1	0
chr9	19403453	19403743	87.35	Intergenic	-5327	ACER2	1	0	0
chr9	123646874	123647110	87.33	Intergenic	-7386	PHF19	0	2	0
chr12	109430763	109431009	87.33	intron (NM_018711, intron 1 of 14)	27959	SVOP	0	1	0
chr1	24758617	24758864	87.33	intron (NM_020448, intron 2 of 11)	16495	NIPAL3	0	2	0
chr11	124865741	124865982	87.33	intron (NM_025004, intron 11 of 15)	41844	CCDC15	0	0	0
chrX	393439	393691	87.33	Intergenic	-45875	PPP2R3B	0	6	0
chr5	53677906	53678078	87.33	Intergenic	-71589	ARL15	1	2	0
chr14	89126872	89127116	87.33	intron (NM_183387, intron 25 of 42)	66264	ZC3H14	0	0	0
chr21	19033724	19033954	87.33	Intergenic	-48571	BTG3	0	1	0
chr7	44663267	44663555	87.33	intron (NM_001003941, intron 1 of 8)	17290	OGDH	0	2	0
chr18	67886391	67886666	87.33	Intergenic	-13566	RTTN	0	0	0
chr8	21716510	21716772	87.33	Intergenic	54564	DOK2	0	0	0
chr15	64883308	64883557	87.33	intron (NM_015042, intron 1 of 8)	91813	ZNF609	0	0	0
chr5	50814406	50814677	87.33	Intergenic	-135375	LOC642366	2	1	0
chr17	63057370	63057623	87.33	Intergenic	-4576	GNA13	0	2	1
chr19	1383521	1383706	87.32	promoter-TSS (NM_024407)	-270	NDUFS7	0	5	0
chr2	29172333	29172567	87.32	Intergenic	22517	SNORD53	0	0	0
chr16	30751638	30751851	87.2	TTS (NM_006662)	232	LOC100862671	1	1	0
chr17	65229268	65229512	87.19	intron (NM_014877, intron 3 of 32)	11929	HELZ	0	1	0
chr19	50490372	50490598	87.15	intron (NM_001025778, intron 11 of 13)	17573	SIGLEC16	0	2	0
chr1	113610326	113610650	87.13	Intergenic	-5343	LRIG2	0	4	0
chr17	43699997	43700326	87.02	intron (NR_027295, intron 2 of 3).2	2180	MGC57346	0	0	0
chr1	121467172	121468310	87.01	Intergenic	206831	EMBP1	3	5	0
chr6	18598179	18598482	86.95	Intergenic	26315	MIR548A1	0	3	0
chr20	25110916	25111109	86.95	Intergenic	17617	LOC284798	0	0	0
chr22	35280433	35280606	86.94	Intergenic	-181611	ISX	0	1	0
chr7	22731404	22731590	86.94	Intergenic	-35269	IL6	0	0	0
chr14	51105505	51105723	86.86	intron (NM_021818, intron 4 of 4)	29409	SAV1	0	0	0
chr1	173533833	173534219	86.86	intron (NM_178527, intron 9 of 27)	38207	SLC9C2	0	4	0
chr19	43321292	43321638	86.86	Intergenic	-4550	LOC100289650	0	0	0
chr15	89655505	89655885	86.86	intron (NM_007011, intron 5 of 14)	24314	ABHD2	1	1	0
chr15	71633590	71634033	86.74	intron (NM_024817, intron 5 of 16)	200023	THSD4	1	4	1
chr1	117186316	117187075	86.71	intron (NM_001542, intron 2 of 11)	23619	IGSF3	0	2	0
chr5	142265830	142266212	86.68	intron (NM_015071, intron 5 of 22)	115729	ARHGAP26	2	0	0
chr1	149577390	149578026	86.65	intron (NR_046138, intron 2 of 3)	1255	LOC728855	1	10	3
chr4	109687941	109688199	86.57	Intergenic	-3835	AGXT2L1	1	0	0
chr9	78032826	78033079	86.57	Intergenic	305792	MIR548H3	0	6	0
chr2	216545942	216546190	86.57	intron (NR_037195, intron 5 of 9)	162193	LINC00607	1	0	0
chr2	191113393	191113617	86.57	intron (NM_198047, intron 9 of 12)	67824	C2orf88	0	2	1
chr18	22364685	22364926	86.57	Intergenic	156659	LOC729950	0	1	0
chr8	70674423	70674651	86.57	intron (NM_030958, intron 2 of 9)	70867	SLCO5A1	0	0	0
chr18	7148960	7149191	86.57	Intergenic	-31262	LAMA1	0	1	0
chr16	78580675	78580929	86.57	intron (NM_016373, intron 8 of 8)	447475	WWOX	0	1	0
chr18	7816898	7817090	86.57	intron (NM_001105244, intron 2 of 32)	249680	PTPRM	0	1	0
chr9	131157893	131158111	86.57	Intergenic	-3009	MIR219-2	0	0	0
chr18	30306335	30306566	86.57	intron (NM_020805, intron 3 of 8)	46524	KLHL14	0	0	0
chr8	19501932	19502166	86.57	intron (NR_024040, intron 1 of 9)	38045	CSGALNACT1	0	1	0
chr1	55064613	55064847	86.57	intron (NM_015547, intron 7 of 16)	24470	FAM151A	0	1	0
chr10	114296492	114296745	86.57	intron (NM_145206, intron 4 of 7)	89862	VTI1A	2	2	0
chr14	55015568	55015793	86.57	Intergenic	-18650	SAMD4A	0	1	0
chr19	19848093	19848329	86.57	Intergenic	-4290	ZNF14	1	1	0
chr15	83619562	83619811	86.57	intron (NM_004839, intron 1 of 8)	1790	HOMER2	0	2	0
chr14	77142460	77142701	86.57	Intergenic	-85655	VASH1	0	0	0
chr20	50278096	50278505	86.55	intron (NM_006045, intron 13 of 27)	-98930	NFATC2	1	1	0
chr2	33243298	33243717	86.55	intron (NM_206943, intron 2 of 33)	71138	LTBP1	1	1	0
chr13	106312937	106313312	86.55	Intergenic	-46094	LINC00343	3	2	0
chr8	56400062	56400236	86.54	intron (NM_052898, intron 2 of 2)	-32268	SBF1P1	0	0	0
chr2	72563890	72564074	86.53	intron (NM_015189, intron 19 of 21)	-189019	CYP26B1	0	0	0
chr12	10572951	10573335	86.53	promoter-TSS (NM_002261)	51	KLRC3	0	1	0
chr10	25098786	25099001	86.51	Intergenic	-86296	ARHGAP21	0	0	0
chr6	151192936	151193263	86.49	intron (NM_001242768, intron 1 of 27)	5630	MTHFD1L	1	0	0
chr2	17167602	17167872	86.47	Intergenic	-320603	FAM49A	0	1	0
chr22	46457436	46457645	86.45	Intergenic	-7516	C22orf26	1	7	4
chr2	86107630	86107845	86.45	intron (NM_003896, intron 1 of 6)	8420	ST3GAL5	0	0	0
chr18	29292234	29292396	86.45	Intergenic	-27629	B4GALT6	0	0	0
chr22	28091682	28091850	86.45	Intergenic	105720	MN1	0	0	0
chr1	79826554	79826699	86.45	Intergenic	-354131	ELTD1	0	1	0
chr3	146860551	146860738	86.45	Intergenic	249573	ZIC4	0	1	0
chr1	11462052	11462264	86.45	Intergenic	-77137	PTCHD2	0	0	0
chr6	31531472	31531674	86.45	Intergenic	-8303	LTA	0	1	0
chr1	240426115	240426330	86.45	intron (NM_020066, intron 7 of 17)	171037	FMN2	0	0	0
chr18	19385855	19386013	86.45	intron (NM_020774, intron 10 of 20)	19812	MIR133A1	0	1	0
chr8	68185053	68185239	86.45	intron (NM_006421, intron 9 of 38)	70766	ARFGEF1	0	0	0
chr4	165685582	165685779	86.45	intron (NR_038834, intron 1 of 2)	10397	LOC100505989	0	0	0
chr1	109662899	109663070	86.37	intron (NR_049773, intron 1 of 20)	6399	KIAA1324	0	0	0
chr19	5862536	5862773	86.34	Intergenic	7897	FUT5	0	2	0
chr5	28674595	28674697	86.34	Intergenic	-252331	LSP1P3	0	0	0
chr19	37793753	37794163	86.19	Intergenic	-31622	HKR1	0	7	3
chr8	2195413	2195613	86.17	Intergenic	202355	MYOM2	0	1	0
chr6	5426914	5427089	86.15	intron (NM_006567, intron 3 of 6)	165417	FARS2	0	1	0
chr3	40522151	40522301	86.11	intron (NM_001145083, intron 2 of 3)	3593	ZNF619	0	1	0
chr8	86575276	86576212	86.06	promoter-TSS (NM_172239)	-18	REXO1L1	0	15	7
chr2	109211392	109211709	86.01	intron (NM_001193488, intron 1 of 9)	6628	LIMS1	1	2	0
chr5	177532579	177532862	85.99	Intergenic	-7836	N4BP3	0	0	0
chr18	23240476	23240657	85.95	Intergenic	-308352	ZNF521	0	1	0
chr7	157939583	157941926	85.87	intron (NM_130842, intron 5 of 21)	293477	LOC100506585	0	1	0
chr16	89253122	89253473	85.86	intron (NM_004933, intron 5 of 13)	13232	SLC22A31	0	0	0
chr11	354542	354820	85.86	Intergenic	-15114	B4GALNT4	1	4	0
chr4	146220675	146221011	85.86	Intergenic	-120011	OTUD4	0	1	0
chr18	72924360	72924636	85.86	intron (NM_005786, intron 1 of 1)	1788	TSHZ1	1	0	0
chr2	192731491	192731786	85.86	Intergenic	-19632	SDPR	0	1	0
chr1	94702910	94703106	85.84	5' UTR (NM_004815, exon 1 of 23)	299	ARHGAP29	0	13	4
chr2	196487422	196487706	85.83	Intergenic	-33968	SLC39A10	0	2	0
chr5	160665860	160666077	85.82	Intergenic	-300335	LOC285629	0	0	0
chr3	14276696	14276913	85.82	Intergenic	56576	LSM3	0	1	0
chr1	121417627	121421587	85.74	Intergenic	158697	EMBP1	8	18	0
chr5	10760182	10760535	85.73	intron (NM_004394, intron 1 of 3)	1029	DAP	1	2	0
chr4	88145476	88145715	85.69	Intergenic	-3921	KLHL8	0	1	0
chr21	47713900	47714169	85.64	intron (NM_058181, intron 3 of 4)	7767	YBEY	0	4	0
chr13	113472516	113472673	85.55	intron (NM_032189, intron 6 of 28)	127951	ATP11A	0	5	2
chr5	146242106	146242368	85.47	intron (NM_181678, intron 2 of 10)	15922	PPP2R2B	1	0	0
chr2	142046729	142047014	85.44	intron (NM_018557, intron 3 of 90)	842399	LRP1B	0	1	0
chr10	36953458	36953604	85.39	Intergenic	-461254	ANKRD30A	0	0	0
chr20	4850943	4851183	85.37	intron (NM_005116, intron 11 of 16)	-46772	RASSF2	0	3	0
chr10	8571187	8571401	85.16	Intergenic	474627	GATA3	0	2	0
chr10	65055831	65056042	85.16	intron (NM_032776, intron 2 of 25)	-26954	JMJD1C	0	0	0
chr2	237720036	237720255	85.14	Intergenic	241765	CXCR7	1	0	0
chr10	99514182	99514340	85.13	intron (NM_001002261, intron 9 of 11)	16027	ZFYVE27	1	0	0
chr22	25443522	25443773	85.09	intron (NM_001145206, intron 3 of 10)	19706	KIAA1671	0	1	0
chr12	86999788	86999946	85.09	intron (NM_013244, intron 1 of 6)	-53138	MIR548AL	0	0	0
chr18	68303744	68303985	85.06	Intergenic	347727	SOCS6	0	1	0
chr8	90003293	90003534	85.06	Intergenic	-663696	MMP16	0	0	0
chr16	77056611	77056789	84.98	Intergenic	153867	MIR4719	0	1	0
chr8	12073339	12074042	84.92	Intergenic	-22066	FAM86B1	0	3	1
chr8	120133545	120133811	84.84	Intergenic	54254	COLEC10	0	1	0
chr19	19555485	19555684	84.76	intron (NM_017660, intron 1 of 11)	58942	GATAD2A	0	0	0
chr3	18183350	18183472	84.75	intron (NM_001257177, intron 4 of 4)	179347	LOC339862	0	1	0
chr12	22317611	22317877	84.7	Intergenic	118585	CMAS	0	2	0
chr3	197507865	197508116	84.53	intron (NM_001011537, intron 9 of 9)	-10155	LRCH3	0	3	0
chr13	33088993	33089164	84.49	intron (NM_033111, intron 6 of 9)	-5546	CG030	0	0	0
chr9	38968424	38969009	84.49	Intergenic	319584	CNTNAP3	1	1	0
chr12	25476635	25476854	84.47	Intergenic	-72890	KRAS	0	0	0
chr9	47196126	47196553	84.46	Intergenic	367049	LOC643648	1	0	0
chr6	18084842	18085078	84.45	Intergenic	37891	NHLRC1	0	0	0
chr16	67345213	67345456	84.42	intron (NM_001100915, intron 2 of 15)	15327	KCTD19	0	0	0
chr2	174261328	174261528	84.4	Intergenic	41867	CDCA7	0	2	0
chr6	56876297	56876586	84.36	intron (NM_152731, intron 3 of 6)	-34943	KIAA1586	0	2	0
chr14	50234304	50234501	84.35	promoter-TSS (NM_014315)	-385	KLHDC2	0	4	3
chr12	49076375	49076629	84.33	promoter-TSS (NM_017822)	-467	KANSL2	0	5	0
chr4	86466233	86466522	84.3	intron (NM_001025616, intron 1 of 9)	70093	ARHGAP24	0	1	0
chr1	45291532	45291729	84.28	intron (NM_001166292, intron 19 of 22)	16986	PTCH2	0	0	0
chr22	32300040	32300220	84.22	intron (NM_001242896, intron 41 of 42)	-40349	YWHAH	0	1	0
chr20	44453992	44454238	84.17	intron (NM_003279, intron 1 of 5)	1838	TNNC2	0	3	0
chr2	158867365	158867604	84.15	intron (NM_001135098, intron 1 of 8)	15793	UPP2	0	1	0
chr13	113946463	113946919	84.13	Intergenic	-4778	LAMP1	1	4	1
chr9	72646111	72646506	84.13	Intergenic	-12189	MAMDC2	1	0	0
chr19	4863217	4863467	84.07	intron (NM_005817, intron 1 of 7)	4438	PLIN3	0	3	0
chr11	110435974	110436396	84.05	Intergenic	135524	FDX1	1	1	1
chr8	106228745	106229135	84.05	Intergenic	-102207	ZFPM2	2	1	0
chr16	70124891	70125244	84.05	Intergenic	-22462	PDPR	1	3	0
chr10	82400394	82400676	84.02	intron (NM_001145719, intron 6 of 6)	99960	SH2D4B	1	0	0
chr19	46695983	46696240	83.97	Intergenic	-17388	DKFZp434J0226	1	0	0
chr6	146718417	146718721	83.97	intron (NM_000838, intron 7 of 8)	-146259	RAB32	0	1	0
chr11	11652980	11653296	83.97	Intergenic	-9577	GALNTL4	0	2	0
chr11	96160835	96161111	83.97	Intergenic	37815	JRKL	0	1	0
chr2	115328135	115328402	83.97	intron (NM_001178036, intron 2 of 26)	109088	DPP10	0	1	0
chr10	19101578	19101828	83.97	Intergenic	153390	ARL5B	4	0	0
chr12	49791704	49791982	83.97	intron (NM_023071, intron 2 of 13)	8886	LOC100335030	0	0	0
chr18	48546054	48546305	83.97	Intergenic	-10404	SMAD4	0	4	1
chr4	6856739	6857049	83.97	intron (NM_001100590, intron 3 of 8)	-54277	TBC1D14	0	1	0
chr1	210927245	210927563	83.97	intron (NM_002238, intron 10 of 10)	380053	KCNH1	0	5	0
chr6	30727645	30727872	83.94	Intergenic	-15431	IER3	0	1	0
chr1	228778478	228779047	83.94	Intergenic	-1632	RHOU	0	15	3
chr1	34543086	34543247	83.9	intron (NM_052896, intron 2 of 69)	88277	CSMD2	0	1	0
chr1	213981705	213981847	83.88	Intergenic	-116316	LINC00538	0	0	0
chr20	2590503	2590684	83.84	intron (NM_080751, intron 11 of 19)	-42585	NOP56	0	0	0
chr1	17065097	17069449	83.81	Intergenic	-20621	ESPNP	1	22	2
chr15	91403665	91403999	83.77	Intergenic	-8053	FURIN	0	4	0
chr1	228771180	228772382	83.75	Intergenic	-8613	RHOU	0	24	6
chr19	55051285	55051487	83.7	intron (NR_026716, intron 6 of 8)	7477	KIR3DX1	0	1	0
chr6	97203569	97203771	83.7	Intergenic	81683	GPR63	0	1	0
chr16	16084510	16084778	83.68	intron (NM_004996, intron 1 of 30)	41210	ABCC1	0	4	1
chr14	59953826	59953958	83.55	intron (NM_001098625, intron 2 of 6)	2731	JKAMP	0	0	0
chr17	44408862	44409479	83.51	exon (NM_014834, exon 9 of 14)	29964	ARL17B	0	0	0
chr17	41531330	41531601	83.49	Intergenic	9291	MIR2117	0	0	0
chr16	553712	553874	83.49	intron (NM_001142272, intron 5 of 11)	23614	LINC00235	0	1	0
chr2	110370602	110370826	83.48	intron (NM_144710, intron 1 of 10)	1069	2013-09-10	0	3	1
chr6	170459905	170460129	83.48	Intergenic	111640	LOC154449	0	0	0
chr1	144491969	144492257	83.36	intron (NR_024584, intron 2 of 3).2	29856	LOC728875	0	2	1
chr17	67597113	67597316	83.35	Intergenic	186376	MAP2K6	0	1	0
chr19	48426539	48427718	83.34	promoter-TSS (NR_024214)	92	SNAR-A7	1	7	0
chr17	42115673	42115895	83.28	intron (NM_152344, intron 4 of 5)	-23439	TMEM101	0	1	0
chr11	73273056	73273256	83.28	intron (NM_015159, intron 1 of 7)	36072	FAM168A	0	0	0
chr3	136306190	136306380	83.26	intron (NM_005862, intron 4 of 33)	164960	STAG1	0	1	0
chr5	97069520	97069696	83.22	Intergenic	-550603	RIOK2	0	2	0
chr2	31176235	31176482	83.18	intron (NR_045602, intron 7 of 15)	-146047	CAPN13	0	1	0
chr3	147540512	147540782	83.09	Intergenic	413466	ZIC1	0	2	0
chr2	200244648	200244918	83.09	intron (NM_001172509, intron 5 of 10)	78036	SATB2	1	1	0
chr17	53946490	53946760	83.09	Intergenic	118159	PCTP	0	2	0
chr7	4880340	4880503	83.09	intron (NM_018059, intron 2 of 14)	21204	PAPOLB	0	2	0
chr13	76297006	76297189	83.09	intron (NM_005358, intron 3 of 29)	-37700	LMO7	0	0	0
chr2	65758102	65758312	83.08	Intergenic	-98551	SPRED2	0	2	1
chr1	232235466	232235661	83.05	Intergenic	-281300	DISC2	2	1	0
chr3	52647511	52647633	83.04	intron (NM_018313, intron 16 of 29)	72294	PBRM1	0	0	0
chr2	68118817	68119079	83.04	Intergenic	171211	C1D	0	0	0
chr16	53866987	53867131	83	intron (NM_001080432, intron 3 of 8)	129184	FTO	0	0	0
chr1	9306145	9306349	83	intron (NM_004285, intron 2 of 4)	11384	H6PD	0	3	0
chr1	228762200	228763437	82.99	Intergenic	-17576	RHOU	0	25	6
chr5	55354865	55355139	82.83	Intergenic	-64181	IL6ST	2	0	0
chr1	6734412	6734638	82.82	intron (NM_018198, intron 3 of 15)	27441	DNAJC11	0	0	0
chr20	35445503	35445774	82.8	intron (NM_199181, intron 4 of 14)	42638	SOGA1	0	0	0
chr2	46121904	46122109	82.76	intron (NM_005400, intron 2 of 14)	242963	PRKCE	0	0	0
chr16	3624687	3624871	82.72	intron (NM_178844, intron 1 of 20)	2613	NLRC3	0	0	0
chr18	60392314	60392538	82.7	intron (NM_194449, intron 1 of 16)	9754	PHLPP1	0	1	0
chr8	8262312	8262536	82.7	Intergenic	-23167	SGK223	0	2	0
chr4	147046077	147046241	82.69	Intergenic	-3094	LOC100505545	0	0	0
chr2	105929309	105929514	82.65	intron (NM_004257, intron 1 of 11)	16737	TGFBRAP1	0	1	0
chr2	111233353	111233898	82.54	Intergenic	-2973	LIMS3	1	0	0
chrX	154870972	154871648	82.54	Intergenic	-28688	TMLHE	1	6	1
chr19	34732877	34733006	82.52	Intergenic	-12515	KIAA0355	0	0	0
chr5	138844790	138845032	82.47	Intergenic	-2591	ECSCR	0	0	0
chr15	66177554	66177735	82.46	intron (NM_004663, intron 4 of 4)	15847	RAB11A	0	0	0
chr1	224028679	224028819	82.45	intron (NM_001031685, intron 1 of 17)	4925	TP53BP2	0	2	0
chr3	197381576	197381923	82.43	Intergenic	19698	MIR922	0	12	4
chr1	114419039	114419313	82.35	TTS (NM_001010922)	-4801	PTPN22	0	1	0
chr8	117800463	117800648	82.35	Intergenic	21813	UTP23	0	0	0
chr8	74651263	74651469	82.31	intron (NM_001164384, intron 1 of 10)	7796	STAU2	0	1	0
chr10	3826027	3826233	82.31	intron (NR_027653, intron 1 of 3)	1343	KLF6	0	0	0
chr17	55581090	55581296	82.31	intron (NM_138962, intron 6 of 13)	246819	MSI2	0	1	0
chr15	52542488	52542647	82.29	intron (NM_018728, intron 13 of 40)	26830	MIR1266	0	0	0
chr10	119174560	119174719	82.29	Intergenic	-39702	PDZD8	0	1	0
chr4	6769084	6769352	82.28	Intergenic	-15241	KIAA0232	0	2	0
chr19	6559702	6559933	82.28	Intergenic	28807	TNFSF9	0	4	0
chr2	90481927	90482674	82.28	Intergenic	1365675	LOC654342	0	2	0
chr7	124176702	124177020	82.28	Intergenic	228820	GPR37	0	0	0
chr2	3244600	3244921	82.28	intron (NM_003310, intron 4 of 8)	136893	TSSC1	0	0	0
chr4	116637846	116638148	82.28	Intergenic	-582884	MIR1973	0	0	0
chr20	52509630	52509980	82.28	Intergenic	-17557	SUMO1P1	1	1	0
chr12	47489068	47489317	82.27	Intergenic	-15458	AMIGO2	1	0	0
chr19	24275078	24275320	82.27	intron (NM_203282, intron 1 of 3)	5223	ZNF254	0	1	0
chr10	76894092	76894349	82.27	intron (NM_144660, intron 1 of 4)	22827	SAMD8	0	2	0
chr7	56035464	56035709	82.27	intron (NM_001202469, intron 1 of 7)	3316	GBAS	0	2	0
chr20	30265030	30265288	82.27	intron (NM_001191, intron 2 of 2)	39468	COX4I2	0	1	0
chr5	79241103	79241326	82.27	Intergenic	45874	MTX3	0	0	0
chrX	132470852	132471125	82.22	intron (NM_001448, intron 2 of 8)	78217	GPC4	0	1	0
chr4	107590086	107590266	82.18	Intergenic	-301584	LOC100507096	0	1	0
chr19	48477554	48477782	82.18	intron (NM_001128326, intron 5 of 5)	17759	BSPH1	0	3	0
chr19	48777777	48777989	82.14	intron (NM_153608, intron 2 of 4)	3229	ZNF114	0	2	0
chr16	25468765	25468930	82.1	Intergenic	-199992	ZKSCAN2	0	2	0
chr4	83932186	83932341	82.07	promoter-TSS (NM_194282)	-281	LIN54	0	1	0
chr18	47334825	47335345	82	intron (NM_006111, intron 1 of 9)	5166	ACAA2	3	4	1
chr4	54892440	54892671	81.99	intron (NM_012110, intron 3 of 5)	38260	CHIC2	0	0	0
chr1	24156071	24156420	81.98	Intergenic	-4296	HMGCL	0	1	0
chr2	107704003	107704131	81.9	Intergenic	-200504	ST6GAL2	0	1	0
chr5	17592997	17594758	81.89	Intergenic	-206458	LOC401177	1	19	3
chr2	75763228	75763457	81.85	intron (NM_032181, intron 1 of 3)	24750	FAM176A	0	0	0
chr7	153933086	153933315	81.85	intron (NM_130797, intron 1 of 25)	-69147	DPP6	0	1	0
chr1	207272282	207272511	81.85	intron (NM_001017364, intron 5 of 5)	-5211	C4BPA	0	0	0
chr7	87616626	87616831	81.83	intron (NM_016351, intron 3 of 29)	53162	ADAM22	0	0	0
chr2	101283711	101283957	81.81	Intergenic	104416	PDCL3	0	1	0
chr2	38512051	38512335	81.8	Intergenic	92239	ATL2	0	0	0
chr1	26501097	26501332	81.8	Intergenic	-2767	CNKSR1	0	2	0
chr2	42380618	42381009	81.78	Intergenic	-15677	EML4	0	5	0
chr13	44936054	44936342	81.74	Intergenic	-11780	SERP2	0	1	0
chr7	1311697	1312257	81.7	Intergenic	39323	UNCX	0	0	0
chr13	100678399	100678559	81.69	Intergenic	44453	ZIC2	0	1	0
chr7	120066795	120066982	81.62	intron (NM_012281, intron 1 of 5)	153166	KCND2	0	3	0
chr20	30456259	30456446	81.62	intron (NM_001012644, intron 2 of 6)	1449	DUSP15	0	1	0
chr2	236479074	236479247	81.6	intron (NM_001037131, intron 1 of 17)	76427	AGAP1	1	0	0
chr2	102061847	102061975	81.58	intron (NM_001145664, intron 2 of 11)	29254	RFX8	0	0	0
chr11	78003117	78003398	81.57	intron (NM_080491, intron 1 of 9)	49669	GAB2	0	0	0
chr21	32688678	32689043	81.57	intron (NM_003253, intron 3 of 28)	242430	TIAM1	0	1	0
chr17	55484751	55484981	81.54	intron (NM_138962, intron 6 of 13)	150492	MSI2	0	0	0
chr2	9239478	9239799	81.54	Intergenic	-95762	MBOAT2	0	4	0
chr8	124548590	124548820	81.54	intron (NM_058229, intron 1 of 8)	-4322	FBXO32	2	0	0
chr1	38385383	38385601	81.53	intron (NM_005540, intron 7 of 23)	27237	INPP5B	0	0	0
chr5	65397340	65397597	81.52	Intergenic	-42617	SREK1	0	0	0
chr17	43149660	43149948	81.49	intron (NM_021079, intron 1 of 11)	11124	NMT1	0	1	0
chr10	68672928	68673057	81.44	intron (NM_001127384, intron 7 of 17)	-12800	LRRTM3	0	2	0
chr17	17609041	17609318	81.41	intron (NM_030665, intron 1 of 5)	24392	RAI1	0	2	0
chr22	26867796	26868072	81.37	intron (NM_152841, intron 4 of 11)	7617	HPS4	0	3	1
chr6	44173091	44173379	81.35	Intergenic	-14007	SLC29A1	0	2	1
chr18	2447431	2447666	81.34	Intergenic	123941	METTL4	0	1	0
chr2	154138	154415	81.3	Intergenic	-107688	FAM110C	0	0	0
chr2	109636737	109636976	81.29	Intergenic	-31028	EDAR	0	1	0
chr10	34156297	34156506	81.29	Intergenic	-94793	LOC100505583	3	0	0
chr11	106039891	106040076	81.27	Intergenic	-91518	KBTBD3	0	0	0
chr20	60118078	60118266	81.26	intron (NM_001252338, intron 1 of 14)	43695	CDH4	0	0	0
chr13	19904203	19904364	81.25	intron (NR_027248, intron 5 of 20)	14830	ANKRD26P3	0	0	0
chr13	99847858	99848019	81.22	TTS (NR_036532)	-4741	UBAC2	0	2	0
chr17	26379903	26380131	81.22	intron (NM_016231, intron 1 of 10)	10329	NLK	1	1	0
chr2	90484935	90485531	81.19	Intergenic	1362742	LOC654342	0	4	3
chr10	36093167	36093292	81.1	Intergenic	-162867	FZD8	0	0	0
chr15	25676523	25676746	81.09	intron (NM_130839, intron 1 of 12)	7541	UBE3A	0	1	0
chr5	149579871	149580001	80.98	intron (NM_014228, intron 5 of 13)	10416	SLC6A7	0	2	0
chr7	155016100	155016310	80.95	Intergenic	-73281	INSIG1	0	0	0
chr10	64127467	64127656	80.9	Intergenic	-6355	ZNF365	0	1	0
chr19	51612543	51612732	80.9	promoter-TSS (NM_145232)	-990	CTU1	0	1	0
chr19	47296236	47296504	80.9	Intergenic	-4528	SLC1A5	0	1	0
chr1	173123767	173124335	80.87	Intergenic	52420	TNFSF4	2	2	0
chr2	20725993	20726377	80.87	Intergenic	79350	RHOB	2	0	0
chr1	55414345	55414686	80.87	Intergenic	-31950	TMEM61	0	3	0
chr13	24317400	24317763	80.87	intron (NM_005932, intron 18 of 18)	-145447	C1QTNF9B-AS1	2	2	0
chr3	20207295	20207539	80.83	intron (NM_001199257, intron 6 of 6)	20281	SGOL1	0	0	0
chr8	29016618	29016904	80.83	intron (NM_015254, intron 13 of 39)	103849	KIF13B	0	1	0
chr17	30063432	30063669	80.83	Intergenic	122776	C17orf79	0	1	0
chr13	22025867	22026092	80.83	intron (NM_153251, intron 1 of 11)	7529	ZDHHC20	0	2	1
chr5	82497643	82497883	80.83	intron (NM_022550, intron 4 of 7)	124446	XRCC4	0	0	0
chr21	40155872	40156114	80.83	Intergenic	-10592	LINC00114	0	2	0
chr18	19237930	19238150	80.83	intron (NM_138340, intron 6 of 8)	-25431	MIR320C1	0	0	0
chr8	131301142	131301393	80.83	intron (NM_001247996, intron 4 of 30)	7512	ASAP1-IT1	0	2	0
chr4	151883817	151884091	80.83	intron (NM_006726, intron 2 of 57)	52465	LRBA	0	2	0
chr5	134073676	134073926	80.83	promoter-TSS (NM_001745)	-369	CAMLG	0	3	0
chr15	85053554	85053988	80.81	intron (NR_003246, intron 7 of 8)	6307	GOLGA6L5	0	1	0
chr3	186557073	186557250	80.75	Intergenic	-3302	ADIPOQ	0	2	0
chr6	46825992	46826276	80.7	exon (NM_015234, exon 17 of 21)	63580	GPR116	0	1	0
chr9	44174458	44174752	80.69	Intergenic	-212782	LOC643648	0	2	0
chr3	176966837	176967049	80.62	Intergenic	-51895	TBL1XR1	0	1	0
chr1	182412979	182413190	80.62	Intergenic	-6172	RGSL1	0	2	0
chr1	212103582	212103815	80.59	Intergenic	-99584	LPGAT1	0	1	0
chr4	9078562	9078981	80.59	Intergenic	121544	LOC100288392	0	0	0
chr19	51441121	51441367	80.58	Intergenic	15100	KLK5	0	3	0
chr5	1570015	1570450	80.57	Intergenic	24414	SDHAP3	0	13	0
chr6	44814399	44814589	80.54	intron (NM_181356, intron 12 of 12)	351013	MIR586	0	0	0
chr6	139482500	139482690	80.54	intron (NM_016217, intron 1 of 3)	26346	HECA	0	0	0
chr11	95895687	95895877	80.54	intron (NM_032427, intron 1 of 4)	-178820	MIR1260B	0	3	0
chr10	120486738	120486928	80.54	intron (NM_153810, intron 3 of 8)	27925	CACUL1	0	0	0
chr14	56447376	56447588	80.49	Intergenic	-137611	PELI2	0	0	0
chr20	13303168	13303331	80.41	Intergenic	-82915	LOC100505536	0	0	0
chr1	57055993	57056184	80.37	Intergenic	-10831	PPAP2B	0	1	0
chr10	85087715	85087885	80.36	Intergenic	-811385	GHITM	0	0	0
chr3	124024944	124025114	80.36	intron (NM_003947, intron 6 of 33)	173253	MIR5002	0	1	0
chr4	110671243	110671455	80.29	intron (NM_000204, intron 8 of 12)	-20107	PLA2G12A	0	0	0
chr19	12771587	12771821	80.28	intron (NM_000528, intron 7 of 23)	5887	MAN2B1	0	1	0
chr1	28242332	28242566	80.28	Intergenic	-1213	RPA2	0	1	0
chr14	92976695	92976929	80.28	Intergenic	-3313	RIN3	0	1	0
chr14	93233934	93234086	80.25	Intergenic	-18963	LGMN	0	1	1
chr6	83007787	83008139	80.24	Intergenic	-50515	IBTK	0	1	1
chr19	2647754	2647945	80.19	intron (NM_052847, intron 1 of 4)	54897	GNG7	0	2	0
chr22	18122756	18122936	80.15	intron (NM_015367, intron 1 of 6)	1361	BCL2L13	0	2	0
chr15	30289104	30289406	80.12	Intergenic	-106680	ULK4P3	0	1	0
chr4	154168613	154168845	80.11	intron (NM_015271, intron 1 of 11)	43131	TRIM2	0	0	0
chr6	18159208	18159499	80.11	intron (NM_153042, intron 2 of 17)	3734	KDM1B	0	1	0
chr6	157300685	157300994	80.11	intron (NM_017519, intron 4 of 18)	-199974	MIR4466	0	1	0
chr16	8771221	8771491	80.11	intron (NM_020686, intron 1 of 15)	2912	ABAT	1	0	0
chr9	78552133	78552440	80.11	intron (NM_006200, intron 2 of 20)	46726	PCSK5	0	0	0
chr8	141487049	141487290	80.11	Intergenic	-18491	TRAPPC9	0	0	0
chr13	65349684	65349922	80.08	Intergenic	1038235	OR7E156P	0	1	0
chr3	177169250	177169427	80.05	intron (NR_047568, intron 1 of 3)	9629	LINC00578	1	2	0
chr12	113752827	113752978	80.05	intron (NM_024959, intron 11 of 15)	20023	SLC24A6	0	0	0
chr3	101689582	101689840	80.04	intron (NR_026934, intron 2 of 3)	30008	LOC152225	0	0	0
chr12	110133900	110134105	80.04	Intergenic	-18185	FAM222A	2	1	0
chr2	28529707	28530174	79.95	TTS (NR_038319)	3386	LOC100505716	0	1	0
chr2	47734410	47734619	79.95	Intergenic	62956	KCNK12	0	2	0
chr12	1698267	1698499	79.95	intron (NM_152441, intron 1 of 1)	4948	FBXL14	0	1	0
chr17	77723252	77723461	79.95	Intergenic	18474	ENPP7	0	0	0
chr17	74724546	74724748	79.94	intron (NM_001206987, intron 1 of 3)	1735	METTL23	0	1	0
chr21	46011877	46012058	79.92	exon (NM_198688, exon 1 of 1)	419	KRTAP10-6	0	0	0
chr9	98066876	98067068	79.83	intron (NM_000136, intron 1 of 14)	12564	FANCC	0	0	0
chr4	25533731	25533936	79.76	Intergenic	-123602	SLC34A2	0	3	0
chr20	43070212	43070421	79.76	Intergenic	33556	MIR3646	0	0	0
chrX	114343290	114343464	79.76	Intergenic	-80586	RBMXL3	0	1	0
chr4	114142618	114142835	79.76	intron (NM_001127493, intron 5 of 46)	114707	MIR1243	0	1	0
chrX	46666014	46666239	79.76	Intergenic	-30221	RP2	0	1	0
chr20	31289959	31290160	79.76	TTS (NM_053041)	41755	COMMD7	0	0	0
chr1	9492006	9492248	79.76	Intergenic	-107401	SLC25A33	0	0	0
chr4	55575650	55575882	79.76	intron (NM_001093772, intron 7 of 20)	51671	KIT	0	0	0
chr4	189363254	189363473	79.76	Intergenic	-13369	LOC401164	0	4	0
chr17	21085615	21085830	79.76	intron (NM_015510, intron 3 of 6)	32186	TMEM11	0	2	0
chr22	38530008	38530226	79.76	intron (NM_001199562, intron 6 of 15)	-23441	BAIAP2L2	0	1	0
chr1	32967269	32967463	79.76	Intergenic	36708	ZBTB8B	0	0	0
chr1	114222389	114222601	79.76	intron (NM_152900, intron 19 of 20)	79282	PHTF1	0	2	0
chr4	88183521	88183767	79.76	Intergenic	38091	MIR5705	0	1	0
chr12	99074912	99075141	79.76	intron (NM_181861, intron 14 of 26)	35948	APAF1	0	0	0
chr5	130276421	130276648	79.76	Intergenic	224492	HINT1	0	2	0
chr8	35872746	35872962	79.76	Intergenic	-768988	KCNU1	0	0	0
chr17	43392868	43393113	79.76	intron (NM_003954, intron 1 of 15)	1424	MAP3K14	0	0	0
chr20	40009049	40009274	79.76	Intergenic	-13663	EMILIN3	0	3	0
chr1	11648560	11648766	79.76	Intergenic	-65769	FBXO44	0	2	0
chr11	109046810	109047048	79.76	Intergenic	-245917	C11orf87	0	1	1
chr21	45307995	45308203	79.76	intron (NM_020132, intron 1 of 9)	22983	AGPAT3	0	0	0
chr12	44114027	44114238	79.76	Intergenic	38429	PUS7L	0	0	0
chr11	519190	520350	79.7	Intergenic	-12487	RNH1	0	28	0
chr6	151295859	151296061	79.67	intron (NM_001242768, intron 20 of 27)	108491	MTHFD1L	0	0	0
chr11	36706461	36706697	79.66	Intergenic	-86750	RAG2	1	1	0
chr8	92062317	92062553	79.66	Intergenic	-9232	TMEM55A	1	1	0
chr5	59064646	59064882	79.66	promoter-TSS (NM_001197218)	-326	PDE4D	1	1	0
chr21	20173210	20173362	79.65	Intergenic	-397316	TMPRSS15	0	3	0
chr9	121698043	121698195	79.65	Intergenic	433620	DBC1	0	0	0
chr5	109081803	109081956	79.63	intron (NM_002372, intron 4 of 21)	56723	MAN2A1	0	1	1
chr1	246414730	246414868	79.63	intron (NM_022743, intron 5 of 11)	165915	SMYD3	0	7	0
chrX	135298424	135298591	79.63	TTS (NM_001173516)	19452	FHL1	0	0	0
chr2	120120855	120121024	79.63	intron (NM_001017927, intron 1 of 6)	3319	C2orf76	0	1	0
chr6	144063041	144063199	79.63	intron (NM_001100166, intron 2 of 11)	64018	PHACTR2	0	0	0
chr8	146104421	146104635	79.63	3' UTR (NM_021061, exon 6 of 6)	22318	ZNF250	0	0	0
chr7	22918111	22918262	79.63	Intergenic	21954	SNORD93	0	0	0
chr5	99780440	99780604	79.63	Intergenic	-56564	LOC100133050	0	1	0
chr15	43566064	43566204	79.63	Intergenic	-7079	TGM5	0	1	1
chrX	72168790	72168960	79.63	Intergenic	-5286	LINC00246A	0	1	0
chr10	24439036	24439196	79.63	intron (NM_001098500, intron 2 of 18)	-58604	KIAA1217	0	0	0
chr13	25749187	25749349	79.63	Intergenic	-3411	FAM123A	0	2	0
chr12	72431916	72432087	79.63	Intergenic	99375	TPH2	0	1	0
chr4	119187191	119187356	79.63	Intergenic	-12644	SNHG8	0	0	0
chr5	112864325	112864492	79.63	intron (NM_022828, intron 4 of 29)	15017	YTHDC2	0	1	0
chr14	48706582	48706722	79.63	Intergenic	-442435	LOC100506433	0	0	0
chr6	7542915	7543129	79.63	intron (NM_004415, intron 1 of 23)	1152	DSP	0	7	1
chr4	114435340	114435554	79.63	intron (NM_172115, intron 10 of 16)	247636	CAMK2D	0	2	0
chr4	136592533	136592691	79.63	Intergenic	-1469709	PABPC4L	0	0	0
chr11	2474361	2474524	79.63	intron (NM_000218, intron 1 of 15)	8221	KCNQ1	0	1	0
chr13	107173526	107173813	79.61	intron (NM_004093, intron 1 of 4)	13719	EFNB2	0	2	0
chr5	92131266	92131519	79.6	Intergenic	775107	FLJ42709	1	0	0
chr6	155501181	155501334	79.56	intron (NM_012454, intron 11 of 25)	-36840	TIAM2	0	0	0
chr17	46657595	46657788	79.48	promoter-TSS (NR_029608)	-382	MIR10A	0	1	0
chr1	231388779	231388972	79.48	intron (NM_014236, intron 2 of 15)	-11951	C1orf131	0	3	1
chr7	39970295	39970423	79.46	Intergenic	-19600	CDK13	0	0	0
chrX	23935264	23935479	79.37	intron (NM_001169574, intron 5 of 8)	9248	CXorf58	0	0	0
chr4	128328977	128329262	79.37	Intergenic	-224968	INTU	1	1	0
chr5	78058515	78058722	79.36	Intergenic	-113970	LHFPL2	0	0	0
chr2	237410934	237411171	79.35	intron (NM_024726, intron 1 of 18)	5040	IQCA1	0	1	0
chr13	44880629	44880903	79.32	Intergenic	-67212	SERP2	0	0	0
chrX	67708196	67708411	79.3	Intergenic	-10321	YIPF6	0	0	0
chr5	8122787	8123002	79.3	Intergenic	253677	MTRR	0	1	0
chr8	99639333	99639762	79.28	intron (NM_001256313, intron 4 of 8)	198352	STK3	0	2	0
chr8	128414968	128415370	79.28	Intergenic	-12688	POU5F1B	0	3	0
chr21	44422866	44423089	79.28	intron (NM_004571, intron 1 of 10)	28334	PKNOX1	0	1	0
chr16	21120306	21120485	79.25	intron (NM_017539, intron 14 of 61)	-49517	TMEM159	0	0	0
chr4	190044928	190045105	79.25	Intergenic	-349283	HSP90AA4P	0	1	0
chr16	83167198	83167411	79.25	intron (NM_001220490, intron 3 of 12)	-374647	MIR3182	0	2	0
chr1	220507932	220508137	79.25	Intergenic	-62191	RAB3GAP2	0	1	0
chr12	6688901	6689101	79.25	intron (NM_001273, intron 33 of 39)	1774	SCARNA11	0	2	0
chr9	128107498	128107705	79.25	intron (NM_015635, intron 18 of 26)	83490	GAPVD1	0	1	0
chr1	1378384	1378588	79.25	TTS (NM_199121)	-6583	ATAD3C	0	4	0
chr3	171156871	171157057	79.25	intron (NM_001161563, intron 1 of 31)	21233	TNIK	0	1	0
chr3	39117216	39117396	79.25	intron (NM_020839, intron 8 of 18)	23799	WDR48	0	2	0
chrX	120160001	120160166	79.25	Intergenic	-21379	GLUD2	0	1	0
chr4	6590975	6591174	79.25	intron (NM_015274, intron 5 of 18)	14172	MAN2B2	0	1	0
chr14	104088753	104088915	79.25	Intergenic	-6691	KLC1	0	1	1
chr12	57936417	57936624	79.25	intron (NM_001261412, intron 2 of 13)	4594	DCTN2	0	1	0
chr20	17670006	17670171	79.25	Intergenic	-4232	BANF2	0	1	0
chr9	132041755	132041960	79.25	Intergenic	-41438	C9orf106	0	2	0
chrX	56499696	56499902	79.25	Intergenic	-90227	UBQLN2	0	1	0
chr8	32253925	32254120	79.25	intron (NM_013962, intron 1 of 4)	-44240	NRG1-IT3	0	0	0
chr3	74100339	74100534	79.25	Intergenic	-426364	PDZRN3	0	2	0
chr4	151876805	151877004	79.25	intron (NM_006726, intron 2 of 57)	59515	LRBA	0	1	0
chr3	33073361	33073537	79.25	intron (NM_000404, intron 10 of 15)	64844	TMPPE	0	0	0
chr7	127217734	127217946	79.25	Intergenic	7814	GCC1	0	0	0
chr15	85568248	85568460	79.25	intron (NM_002605, intron 1 of 21)	43149	PDE8A	0	0	0
chr3	177086808	177086997	79.25	Intergenic	-72807	LINC00578	0	0	0
chr16	77755033	77755236	79.25	Intergenic	-1255	NUDT7	0	1	0
chr1	233562262	233562436	79.25	Intergenic	98835	KIAA1804	0	2	0
chr16	46982951	46983148	79.25	Intergenic	24576	DNAJA2	0	2	1
chr14	103975774	103975982	79.25	Intergenic	13318	CKB	0	0	0
chr9	6828155	6828328	79.22	intron (NM_001146696, intron 4 of 17)	70600	KDM4C	0	1	0
chr12	125739226	125739399	79.22	Intergenic	-71850	TMEM132B	0	2	0
chr2	241594460	241594633	79.22	Intergenic	27771	AQP12B	0	0	0
chr16	2697920	2698163	79.19	Intergenic	9058	FLJ42627	0	1	0
chr10	43236652	43236906	79.16	Intergenic	-41175	BMS1	2	3	0
chr2	32378863	32379133	79.16	intron (NM_014946, intron 16 of 16)	-11912	SLC30A6	0	0	0
chr10	116097208	116097503	79.16	intron (NM_032550, intron 2 of 18)	67160	AFAP1L2	0	1	0
chr4	77134006	77134172	79.16	intron (NM_005506, intron 1 of 11)	963	SCARB2	0	1	0
chr17	63557093	63557287	79.14	intron (NM_004655, intron 1 of 10)	550	AXIN2	0	7	1
chr4	17612049	17612243	79.14	Intergenic	-4127	MED28	0	0	0
chr4	78866846	78867215	79.11	intron (NM_020236, intron 7 of 8)	83225	MRPL1	2	1	0
chr9	26550250	26550366	79.09	Intergenic	342518	CAAP1	0	0	0
chr12	96365746	96365984	79.04	TTS (NM_002108)	24278	HAL	0	1	0
chr16	17742727	17742965	79.04	Intergenic	-178108	XYLT1	0	0	0
chr12	131415204	131415442	79.04	Intergenic	-23129	GPR133	0	0	0
chr12	57677237	57677453	78.98	intron (NM_014925, intron 11 of 21)	26901	R3HDM2	0	1	0
chr5	70763925	70764129	78.96	intron (NM_018429, intron 6 of 38)	12585	BDP1	0	0	0
chr14	104430966	104431166	78.9	intron (NM_153046, intron 3 of 35)	-22421	RD3L	0	0	0
chr22	25686350	25686607	78.87	Intergenic	-27746	IGLL3P	0	3	0
chr4	142076234	142076408	78.85	Intergenic	-21705	RNF150	0	1	0
chr22	38057907	38058061	78.84	intron (NM_020315, intron 1 of 1)	3247	PDXP	0	0	0
chr5	139891557	139891726	78.8	intron (NM_020690, intron 22 of 35)	-35610	EIF4EBP3	0	1	0
chr15	85230061	85230377	78.79	intron (NM_014300, intron 3 of 5)	-28417	NMB	0	1	0
chr1	11572	12406	78.76	non-coding (NR_046018, exon 1 of 3)	115	DDX11L1	0	9	0
chr16	50116052	50116187	78.75	intron (NM_182922, intron 7 of 14)	16238	HEATR3	0	1	0
chr12	69325318	69325453	78.75	intron (NM_198320, intron 2 of 8)	1594	CPM	0	0	0
chr3	132084885	132085124	78.74	intron (NM_001134194, intron 10 of 10)	48793	ACPP	0	0	0
chr15	74435494	74435662	78.72	Intergenic	12835	ISLR2	0	2	0
chr1	196917472	196917686	78.71	intron (NM_005666, intron 1 of 4)	4645	CFHR2	0	1	0
chr7	102325155	102325785	78.69	Intergenic	-13294	POLR2J2	0	4	2
chr7	1172054	1172271	78.65	intron (NM_001134396, intron 1 of 4)	5731	C7orf50	0	0	0
chr17	70668303	70668520	78.65	intron (NM_139177, intron 7 of 9)	-31800	LINC00511	0	0	0
chr19	14134055	14134272	78.63	Intergenic	-4854	RLN3	0	0	0
chr11	110277533	110277803	78.62	Intergenic	-22993	FDX1	0	0	0
chr1	16956120	16956456	78.59	intron (NR_026752, intron 1 of 6)	1113	CROCCP2	0	2	0
chr2	203886000	203886213	78.58	intron (NM_001114132, intron 2 of 54)	6504	NBEAL1	0	0	0
chr5	93211006	93211181	78.48	intron (NM_001163417, intron 6 of 9)	-133784	POU5F2	0	1	0
chr7	105453824	105453999	78.48	intron (NM_152749, intron 2 of 3)	63120	ATXN7L1	0	0	0
chr5	98384841	98385016	78.48	Intergenic	120090	LOC100289230	0	2	0
chr16	78467969	78468144	78.48	intron (NM_016373, intron 8 of 8)	334729	WWOX	0	2	0
chr16	68584249	68584441	78.48	intron (NM_133458, intron 1 of 3)	10684	ZFP90	0	0	0
chr9	127378515	127378731	78.47	intron (NM_033334, intron 2 of 9)	-42092	MIR181A2HG	0	0	0
chr22	45048272	45049132	78.46	Intergenic	-15725	PRR5	0	2	0
chr20	54986365	54986561	78.45	promoter-TSS (NM_020356)	-705	CASS4	0	1	0
chr11	121390683	121390879	78.45	intron (NM_003105, intron 8 of 47)	67869	SORL1	0	1	0
chr12	97432540	97432780	78.44	Intergenic	131416	NEDD1	1	0	0
chr20	45925392	45925547	78.44	intron (NM_183048, intron 4 of 21)	-21777	LOC100131496	0	1	0
chr6	76306361	76306659	78.43	Intergenic	-5112	SENP6	0	2	0
chr8	76512373	76512562	78.36	Intergenic	60264	HNF4G	1	0	0
chr10	46210755	46211175	78.33	Intergenic	-11683	FAM21C	0	1	0
chr12	111106102	111106320	78.33	intron (NM_001256413, intron 2 of 6)	20751	HVCN1	0	0	0
chr11	585196	585768	78.28	intron (NM_020901, intron 3 of 17)	8999	PHRF1	0	0	0
chr9	36312544	36312699	78.23	Intergenic	-35568	GNE	0	0	0
chr21	33805245	33805648	78.21	intron (NM_058187, intron 1 of 7)	20694	FAM176C	1	2	0
chr6	21503308	21503549	78.14	Intergenic	-90544	SOX4	0	0	0
chr2	33141266	33141699	78.14	intron (NR_027099, intron 5 of 5)	-10712	LOC100271832	0	0	0
chr6	147033375	147033551	78.12	intron (NM_024694, intron 13 of 35)	91497	LOC729176	0	1	0
chr8	10191877	10192053	78.12	intron (NM_001135670, intron 4 of 4)	-191091	PRSS55	0	2	0
chr7	68246730	68246906	78.12	Intergenic	-817087	AUTS2	0	0	0
chr19	55772599	55772796	78.11	TTS (NM_012267)	-2659	PPP6R1	0	2	0
chr12	57528631	57528828	78.11	intron (NM_002332, intron 1 of 88)	6447	LRP1	0	4	0
chr2	47468321	47468577	78.06	Intergenic	-64709	CALM2	0	1	0
chr17	80317851	80318183	78.06	intron (NM_207459, intron 1 of 1)	894	TEX19	0	0	0
chr9	102992854	102993117	78.06	intron (NR_051962, intron 6 of 17)	121868	TEX10	0	3	0
chr11	3012865	3013166	78.06	intron (NM_005969, intron 1 of 15)	592	NAP1L4	0	10	6
chr15	33468329	33468588	78.06	Intergenic	71298	TMCO5B	0	1	0
chr4	147734875	147735125	78.06	intron (NM_031956, intron 10 of 12)	132034	TTC29	0	1	0
chr2	158410367	158410689	78.06	intron (NM_001111032, intron 2 of 7)	43544	ACVR1C	0	0	0
chr1	156102649	156102910	78.06	intron (NR_047544, intron 5 of 12)	6828	LMNA	0	0	0
chr3	27634197	27634450	78.06	Intergenic	-108412	SLC4A7	0	0	0
chr12	78145841	78146143	78.06	Intergenic	-79077	NAV3	0	0	0
chr11	75857377	75857652	78.06	Intergenic	60060	WNT11	0	2	0
chr2	84802675	84802978	78.06	intron (NM_001370, intron 12 of 76)	59247	DNAH6	0	6	0
chr6	28745561	28745731	77.96	Intergenic	85808	LOC401242	0	0	0
chr3	32786370	32786581	77.92	intron (NM_001256742, intron 13 of 18)	49442	CNOT10	0	0	0
chr5	10931443	10931600	77.9	Intergenic	-170134	DAP	0	0	0
chr19	36733122	36733219	77.9	Intergenic	-27184	ZNF565	0	0	0
chr1	18897005	18897142	77.89	Intergenic	-60427	PAX7	0	0	0
chr11	603347	603678	77.87	intron (NM_020901, intron 10 of 17)	12216	IRF7	1	0	0
chr6	11501791	11501994	77.86	Intergenic	-36619	TMEM170B	0	1	0
chr4	9705401	9705644	77.79	Intergenic	-77736	DRD5	0	0	0
chr1	240396395	240396593	77.77	intron (NM_020066, intron 6 of 17)	141309	FMN2	0	1	0
chr16	50637371	50637569	77.77	intron (NM_033119, intron 3 of 9)	55229	NKD1	0	3	0
chr13	47560309	47560486	77.75	Intergenic	-89186	HTR2A	0	1	0
chr2	36729205	36729526	77.72	intron (NM_016441, intron 8 of 16)	95967	FEZ2	2	2	0
chr6	169331378	169331826	77.71	Intergenic	322535	THBS2	0	1	0
chr18	74921357	74921577	77.69	Intergenic	-40541	GALR1	0	1	0
chr3	195681331	195681621	77.69	Intergenic	35674	SDHAP1	0	10	3
chr19	38492094	38492314	77.69	intron (NM_015073, intron 1 of 21)	94336	SIPA1L3	0	0	0
chr2	28885255	28885475	77.69	Intergenic	-89249	PPP1CB	0	0	0
chr16	26782876	26783033	77.65	Intergenic	-295265	C16orf82	0	1	0
chr17	45125915	45126274	77.63	Intergenic	-69480	RPRML	0	2	1
chr4	60818146	60818361	77.6	Intergenic	-1544586	LPHN3	0	0	0
chr19	41605382	41605727	77.59	Intergenic	11198	CYP2A13	1	0	0
chr10	73952260	73952551	77.56	intron (NR_045564, intron 5 of 9)	-23353	ANAPC16	0	1	0
chr2	228334229	228334425	77.56	Intergenic	-2521	MIR5703	0	0	0
chr17	5107693	5107974	77.49	intron (NR_034082, intron 1 of 7)	12454	LOC100130950	0	3	0
chr10	134605414	134605552	77.47	Intergenic	-5946	NKX6-2	0	3	0
chr5	110838067	110838251	77.45	intron (NM_139164, intron 3 of 5)	-9765	LOC100505678	0	0	0
chr20	587278	587456	77.39	intron (NM_004609, intron 1 of 1)	3543	TCF15	0	0	0
chr12	96916630	96916808	77.39	Intergenic	-122353	CDK17	0	1	0
chr17	62288309	62288411	77.38	intron (NM_018469, intron 2 of 11)	52293	TEX2	0	0	0
chr1	230618154	230618414	77.37	Intergenic	-56610	PGBD5	0	1	0
chr8	113208153	113208338	77.35	Intergenic	-447477	MIR2053	0	1	0
chr13	25502608	25502826	77.32	TTS (NR_026730)	-5690	CENPJ	0	1	0
chr12	54445849	54446089	77.32	intron (NM_014620, intron 1 of 3)	-1692	HOXC4	0	7	5
chr6	64467312	64467517	77.28	intron (NM_001142800, intron 41 of 42)	110983	PHF3	0	0	0
chr16	57641406	57641564	77.26	Intergenic	-12425	GPR56	0	0	0
chr1	161429066	161429836	77.26	Intergenic	-45754	FCGR2A	0	1	0
chr4	119995998	119996336	77.24	Intergenic	-60772	MYOZ2	1	1	0
chr3	50320826	50321043	77.23	intron (NM_153215, intron 1 of 3)	4416	C3orf45	0	3	1
chr10	126566500	126566802	77.19	Intergenic	-64041	ZRANB1	0	1	0
chr10	104687203	104687408	77.18	TTS (NM_199077)	9230	CNNM2	0	1	0
chr13	100837956	100838138	77.17	intron (NM_001178004, intron 6 of 22)	96778	PCCA	0	2	0
chr1	8639832	8640015	77.15	intron (NM_012102, intron 5 of 23)	-156176	RERE	0	2	0
chr2	114348329	114348746	77.13	intron (NR_024077, intron 2 of 10)	7307	WASH2P	0	2	0
chr19	3396296	3396496	77.09	intron (NM_001245002, intron 2 of 10)	29831	NFIC	0	1	0
chr3	42154988	42155188	77.09	intron (NM_001042646, intron 1 of 15)	22342	TRAK1	0	2	0
chr14	43793376	43793576	77.09	Intergenic	1183023	FSCB	0	0	0
chr1	203487255	203487455	77.09	Intergenic	24084	OPTC	0	0	0
chr17	15230561	15230700	77.04	intron (NM_031898, intron 4 of 8)	14328	TEKT3	0	0	0
chr12	41657290	41657485	77.03	intron (NM_001164595, intron 3 of 9)	75137	PDZRN4	0	1	0
chr3	173928901	173929078	77.01	intron (NM_014932, intron 4 of 6)	-648122	NAALADL2	1	0	0
chr6	157731346	157732109	77	intron (NM_018452, intron 3 of 3)	13526	TMEM242	0	5	0
chr1	151073129	151073315	76.99	intron (NM_144618, intron 5 of 8)	30142	GABPB2	0	1	0
chr14	38290187	38290437	76.99	Intergenic	-225987	FOXA1	0	0	0
chr6	46073202	46073383	76.95	Intergenic	-24409	ENPP4	0	0	0
chr11	65476600	65476813	76.92	Intergenic	-2767	KAT5	0	0	0
chr20	30665830	30665989	76.87	intron (NM_002110, intron 5 of 12)	25918	HCK	0	1	0
chr4	70966523	70966689	76.86	Intergenic	-32715	CSN1S2BP	0	1	0
chr18	3229881	3230010	76.83	Intergenic	-9839	MYOM1	0	1	0
chr4	39199909	39200191	76.82	intron (NM_025132, intron 5 of 36)	16026	WDR19	0	2	0
chr11	78151108	78151382	76.8	intron (NM_001243251, intron 13 of 13)	-22377	GAB2	0	0	0
chr6	108428890	108429176	76.8	Intergenic	-33092	OSTM1	0	1	0
chr16	47092186	47092506	76.8	Intergenic	-84721	DNAJA2	0	1	0
chr12	50340967	50341278	76.8	Intergenic	-3402	AQP2	0	0	0
chr12	31004347	31004610	76.8	Intergenic	55863	LOC100287314	1	2	0
chr16	28755313	28755562	76.8	Intergenic	32652	EIF3CL	0	0	0
chr20	30706992	30707176	76.77	intron (NM_014742, intron 1 of 17)	9775	TM9SF4	0	2	0
chr2	88562536	88562737	76.76	Intergenic	89978	THNSL2	0	0	0
chr17	10564409	10564632	76.75	Intergenic	-3894	MYH3	0	1	0
chr3	126843128	126843351	76.75	Intergenic	135802	PLXNA1	0	0	0
chr17	76741820	76742043	76.75	intron (NM_004762, intron 1 of 12)	36445	CYTH1	0	1	0
chr5	149135295	149135518	76.75	intron (NM_133263, intron 1 of 11)	-16097	PPARGC1B	0	3	1
chr8	118935828	118936051	76.75	intron (NM_000127, intron 1 of 10)	188119	EXT1	0	2	1
chr4	56843066	56843289	76.75	intron (NM_025009, intron 11 of 25)	28140	CEP135	0	1	1
chr6	148611036	148611259	76.75	Intergenic	-52582	SASH1	0	2	0
chr11	61535382	61535605	76.75	intron (NM_001127392, intron 3 of 26)	-10357	DKFZP434K028	0	1	0
chr5	86325374	86325632	76.73	Intergenic	85268	MIR4280	1	1	0
chr14	72298811	72299044	76.72	Intergenic	-99890	RGS6	0	0	0
chr1	6620128	6620314	76.72	intron (NM_138697, intron 1 of 5)	4883	TAS1R1	0	2	0
chr5	899177	899483	76.71	intron (NM_004237, intron 3 of 12)	6361	TRIP13	0	0	0
chr5	143638695	143638861	76.71	intron (NM_020768, intron 3 of 3)	88341	KCTD16	0	2	0
chrX	52801332	52801545	76.7	Intergenic	21130	SSX2	0	3	0
chr20	13079857	13080099	76.68	intron (NM_018327, intron 6 of 11)	90351	SPTLC3	1	1	0
chr1	244965065	244965245	76.67	Intergenic	-33484	COX20	0	0	0
chr10	50300648	50300788	76.62	intron (NM_001031746, intron 2 of 7)	22841	VSTM4	0	0	0
chr10	104694634	104694899	76.62	intron (NM_017649, intron 1 of 7)	16691	CNNM2	0	2	0
chr19	13804389	13804589	76.61	Intergenic	-54264	CCDC130	0	1	0
chr4	120376411	120376878	76.58	intron (NR_037630, intron 1 of 8)	706	LOC645513	1	3	0
chr7	102183080	102183506	76.56	intron (NM_001097615, intron 4 of 8)	-8386	SPDYE2	0	4	0
chr6	71343969	71344197	76.51	Intergenic	-33396	SMAP1	0	0	0
chr10	101520540	101520739	76.5	Intergenic	-21824	ABCC2	1	1	0
chr1	179310740	179310914	76.47	intron (NM_001252512, intron 6 of 14)	-24028	AXDND1	0	1	0
chr4	119546135	119546519	76.47	Intergenic	-60247	METTL14	0	0	0
chr4	9700146	9700316	76.46	Intergenic	-83027	DRD5	1	0	0
chr7	92103289	92103623	76.46	Intergenic	26691	GATAD1	0	5	1
chr8	33323003	33323211	76.45	intron (NM_032664, intron 1 of 4)	7557	FUT10	0	1	0
chr9	130855250	130855452	76.43	intron (NM_001265614, intron 1 of 10)	1523	SLC25A25	0	0	0
chr16	5289155	5289397	76.43	Intergenic	-141487	FAM86A	0	1	0
chr19	47517928	47518280	76.43	Intergenic	-6039	NPAS1	0	3	0
chr7	55811936	55812185	76.43	Intergenic	-39800	FKBP9L	0	7	1
chr17	52245073	52245250	76.38	Intergenic	344922	KIF2B	0	0	0
chr16	87479275	87479484	76.38	intron (NM_015144, intron 2 of 12)	46081	ZCCHC14	0	2	0
chr6	89678838	89679318	76.36	Intergenic	-5730	RNGTT	3	3	0
chr10	105308111	105308292	76.32	intron (NM_004210, intron 1 of 5)	54466	NEURL	0	2	0
chr2	905665	905994	76.31	Intergenic	-40725	SNTG2	0	5	0
chr7	143169448	143169777	76.31	intron (NR_033897, intron 2 of 4)	-5354	TAS2R41	1	2	1
chr19	6474129	6474342	76.21	intron (NM_024898, intron 14 of 22)	7563	DENND1C	0	1	0
chr2	12372175	12372375	76.2	Intergenic	-395163	MIR4262	0	1	0
chr6	11011055	11011287	76.2	intron (NM_017770, intron 1 of 7)	-32820	LOC100506409	0	1	0
chr16	54663016	54663248	76.2	Intergenic	299558	CRNDE	0	1	0
chr11	46631918	46632134	76.18	intron (NM_173811, intron 2 of 2)	6751	HARBI1	0	1	0
chr4	57024695	57024965	76.17	Intergenic	-11531	KIAA1211	0	2	1
chr8	38607091	38607329	76.17	intron (NM_001146216, intron 1 of 12)	21506	TACC1	0	0	0
chr13	70805085	70805330	76.17	Intergenic	-122582	KLHL1	0	3	0
chr3	5498348	5498606	76.17	Intergenic	-206537	MIR4790	0	1	0
chr2	1833414	1833667	76.17	intron (NM_015025, intron 21 of 24)	-85249	PXDN	0	0	0
chr3	195546567	195546779	76.17	Intergenic	-7829	MUC4	0	0	0
chr9	33152088	33152338	76.17	intron (NM_001497, intron 1 of 5)	15143	B4GALT1	0	1	0
chr6	120679987	120680192	76.17	Intergenic	-867622	LOC285762	1	0	0
chr7	52928726	52928988	76.17	Intergenic	-174492	POM121L12	0	2	0
chr17	55373118	55373366	76.17	intron (NM_138962, intron 5 of 13)	38868	MSI2	1	1	0
chr6	115814430	115814727	76.17	Intergenic	-545316	TPI1P3	0	1	0
chrX	136022869	136023117	76.17	Intergenic	-60054	RBMX	0	2	0
chr13	65049588	65049815	76.17	Intergenic	738133	OR7E156P	0	1	0
chr3	157515035	157515264	76.17	Intergenic	254016	C3orf55	0	0	0
chr1	114572520	114572759	76.17	Intergenic	50609	OLFML3	0	0	0
chr12	120852505	120852720	76.17	Intergenic	-23281	COX6A1	0	2	0
chr4	25193570	25193830	76.17	intron (NR_037934, intron 1 of 1)	31406	LOC285540	0	0	0
chr4	10531059	10531315	76.17	intron (NM_052964, intron 12 of 18)	-72155	ZNF518B	1	0	0
chr12	50645160	50645436	76.17	intron (NM_016357, intron 1 of 10)	-17303	MIR1293	0	1	0
chr3	15160390	15160651	76.17	Intergenic	-19865	ZFYVE20	0	8	0
chr5	81234987	81235243	76.17	Intergenic	-32729	ATG10	0	0	0
chr17	59320339	59320542	76.17	intron (NM_017679, intron 22 of 23)	-156817	TBX2	0	2	0
chr4	121793097	121793322	76.13	intron (NM_018699, intron 2 of 15)	50804	PRDM5	0	1	0
chr9	140779118	140779279	76.11	intron (NM_001243812, intron 3 of 45)	6957	CACNA1B	0	2	0
chrX	2495288	2495491	76.1	Intergenic	-31917	CD99P1	0	1	0
chr18	12319910	12320085	76.1	intron (NM_032525, intron 3 of 3)	11740	TUBB6	0	2	0
chr6	71590441	71590644	76.1	intron (NM_080742, intron 2 of 3)	76246	B3GAT2	0	0	0
chr1	62179991	62180076	76.07	intron (NM_032027, intron 2 of 6)	11062	TM2D1	0	2	0
chr17	1066993	1067232	76.07	intron (NM_001159746, intron 1 of 22)	16054	ABR	0	0	0
chr1	91505032	91505228	76.05	Intergenic	-17318	ZNF644	0	1	0
chr15	41055077	41055393	76.05	Intergenic	-1050	GCHFR	0	4	0
chr5	63854677	63854862	75.99	intron (NM_001029875, intron 2 of 5)	52317	RGS7BP	0	0	0
chr10	105396011	105396193	75.97	intron (NM_014631, intron 8 of 13)	-110435	LOC100505839	0	1	0
chr21	43342582	43342764	75.97	intron (NM_015500, intron 2 of 13)	4126	C2CD2	0	1	0
chr19	48437055	48437674	75.97	promoter-TSS (NR_004435).2	-74	SNAR-A2	1	1	0
chr1	234754256	234754438	75.97	Intergenic	-9076	IRF2BP2	0	1	0
chr21	23226299	23226481	75.97	Intergenic	-116751	LINC00317	0	0	0
chr4	143655794	143656022	75.93	intron (NM_003866, intron 1 of 26)	111696	INPP4B	0	1	0
chr16	68860893	68861119	75.83	intron (NM_004360, intron 13 of 15)	-16503	TMCO7	0	1	0
chr11	2956514	2956808	75.81	Intergenic	-6011	PHLDA2	0	5	0
chr12	67476845	67476987	75.8	Intergenic	-186145	CAND1	0	2	0
chr2	73834835	73834977	75.8	intron (NM_015120, intron 21 of 22)	34631	NAT8	0	0	0
chr4	163997175	163997317	75.8	Intergenic	90827	NAF1	0	1	0
chr10	93991869	93992109	75.77	intron (NM_001178137, intron 2 of 9)	11047	CPEB3	0	2	0
chr17	65271640	65271959	75.75	Intergenic	-30480	HELZ	0	2	0
chr11	124031344	124031426	75.73	Intergenic	45274	VWA5A	0	0	0
chr6	105747287	105747449	75.73	intron (NM_002726, intron 10 of 14)	103631	PREP	0	1	0
chr16	28681552	28681872	75.71	Intergenic	-18167	EIF3C	1	2	0
chr4	69356518	69356698	75.66	intron (NM_014058, intron 9 of 9).2	43441	TMPRSS11E	0	1	0
chr1	149604590	149604809	75.64	intron (NR_046138, intron 2 of 3)	28246	LOC728855	0	1	0
chr1	25530093	25530276	75.62	Intergenic	28829	SYF2	0	1	0
chr20	16172357	16172540	75.62	Intergenic	381631	KIF16B	0	1	0
chr17	45127550	45128255	75.59	Intergenic	-71288	RPRML	0	0	0
chr1	149223068	149223504	75.58	Intergenic	-56190	LOC388692	0	3	0
chr12	131130823	131130964	75.56	Intergenic	-128483	RIMBP2	0	0	0
chr2	13639068	13639356	75.53	Intergenic	-492074	LOC100506474	0	1	0
chr4	1156811	1157038	75.52	Intergenic	9733	SPON2	0	1	0
chr4	152868170	152868515	75.51	Intergenic	-186167	PET112	0	0	0
chr11	9203032	9203266	75.5	intron (NM_001243254, intron 5 of 22)	83724	DENND5A	0	0	0
chr14	24457600	24457842	75.48	promoter-TSS (NM_198083)	-306	DHRS4L2	0	0	0
chr1	224510465	224510626	75.48	intron (NM_001243146, intron 1 of 20)	7346	NVL	0	0	0
chr7	102284428	102284989	75.45	intron (NM_032959, intron 4 of 8)	-1470	UPK3BL	0	3	0
chr16	87772273	87772641	75.43	intron (NM_001184854, intron 3 of 9)	27141	KLHDC4	0	0	0
chr14	21762406	21762703	75.41	intron (NM_020366, intron 1 of 23)	6418	RPGRIP1	0	2	0
chr3	9500593	9500754	75.4	intron (NM_001080517, intron 17 of 22)	61270	SETD5	0	0	0
chr10	70158926	70159088	75.4	intron (NM_017987, intron 3 of 17)	7939	RUFY2	0	0	0
chr6	117912576	117912779	75.4	intron (NM_001017408, intron 1 of 7)	11028	GOPC	0	0	0
chr17	81005352	81005796	75.39	intron (NM_001009905, intron 3 of 12)	4112	B3GNTL1	0	0	0
chr1	107439627	107439770	75.39	Intergenic	-159569	PRMT6	0	2	0
chr7	100996767	100996995	75.36	Intergenic	-9241	EMID2	0	0	0
chr5	32764588	32764751	75.35	intron (NM_001204375, intron 3 of 7)	53231	NPR3	0	4	0
chr16	23872489	23872652	75.35	intron (NM_212535, intron 2 of 16)	25270	PRKCB	0	0	0
chr22	18709098	18709434	75.33	Intergenic	70208	GGT3P	0	1	0
chr2	223712665	223712991	75.32	Intergenic	-12904	ACSL3	0	1	1
chr11	76076081	76076250	75.28	intron (NM_004705, intron 2 of 4)	15715	PRKRIR	0	1	0
chr17	7109391	7109575	75.27	intron (NM_001365, intron 4 of 21)	11445	DLG4	0	1	0
chr14	74339478	74339685	75.27	intron (NM_001146154, intron 3 of 9)	-13737	ZNF410	0	1	0
chr20	62118359	62118543	75.27	TTS (NM_001958)	12217	EEF1A2	0	0	0
chr1	27728607	27728835	75.22	Intergenic	9569	GPR3	0	1	0
chr19	46231957	46232068	75.2	intron (NM_001080469, intron 1 of 1)	2139	FBXO46	0	0	0
chr1	145633945	145634176	75.19	intron (NM_014455, intron 1 of 8)	23024	RNF115	0	1	0
chr21	39491240	39491482	75.17	intron (NM_005867, intron 2 of 2)	2093	DSCR4	0	4	0
chr15	35256411	35256637	75.15	intron (NM_014691, intron 1 of 34)	5471	AQR	0	2	0
chr10	126489417	126489707	75.11	promoter-TSS (NM_032182)	-792	FAM175B	0	5	0
chr3	33783027	33783220	75.07	Intergenic	-23418	CLASP2	0	1	0
chr14	24505099	24505410	75.06	promoter-TSS (NM_001082488)	-456	DHRS4L1	0	0	0
chr13	87684066	87684346	75.03	Intergenic	586789	MIR4500	0	2	0
chr4	148370117	148370311	75	Intergenic	-31855	EDNRA	0	0	0
chr2	69984875	69985122	74.99	intron (NM_001153, intron 1 of 12)	15871	ANXA4	0	2	1
chr13	89966125	89966434	74.93	Intergenic	250388	LINC00353	0	0	0
chr10	81820279	81820464	74.92	intron (NR_027431, intron 2 of 4)	-18055	C10orf57	0	1	0
chr5	103707214	103707443	74.92	Intergenic	-727847	RAB9BP1	0	1	0
chr2	96037629	96037814	74.92	intron (NM_001034914, intron 1 of 7)	24953	KCNIP3	0	1	0
chr2	223535351	223535536	74.92	Intergenic	-1014	MOGAT1	0	1	0
chr2	152885787	152885964	74.88	intron (NM_001005746, intron 2 of 13)	-55390	CACNB4	0	0	0
chr2	61387393	61387541	74.87	intron (NM_001143960, intron 1 of 3)	-2162	C2orf74	0	0	0
chr1	219916107	219916445	74.84	Intergenic	-130343	RNU5F-1	1	2	0
chr1	205654399	205654606	74.8	Intergenic	-4872	SLC45A3	0	1	0
chr14	21572387	21572594	74.8	TTS (NM_001146683)	373	ZNF219	1	5	1
chr1	113548846	113549021	74.78	Intergenic	-49958	SLC16A1	0	1	0
chr14	46757323	46757579	74.77	Intergenic	363577	RPL10L	1	1	0
chr17	42074479	42074708	74.75	intron (NM_004160, intron 1 of 6)	7244	PYY	0	2	0
chr14	101908877	101909156	74.67	Intergenic	112997	DIO3OS	1	6	1
chr1	91852698	91853146	74.66	intron (NM_001017975, intron 4 of 38)	17504	HFM1	0	4	1
chr11	72970280	72970445	74.61	Intergenic	-5208	P2RY6	0	0	0
chr4	184394876	184395041	74.61	Intergenic	29169	CDKN2AIP	0	0	0
chr19	50763470	50763635	74.61	intron (NM_001145809, intron 19 of 42)	56667	MYH14	0	0	0
chr5	173488750	173488936	74.58	intron (NM_015980, intron 2 of 4)	16119	HMP19	0	1	0
chr1	213345710	213345855	74.58	intron (NM_001136138, intron 6 of 13)	121194	RPS6KC1	0	0	0
chr17	32254062	32254248	74.58	intron (NM_001094, intron 1 of 9)	229670	ASIC2	0	0	0
chr12	103734532	103734718	74.58	intron (NM_001099336, intron 4 of 5)	155121	C12orf42	0	0	0
chr14	102897624	102897837	74.53	intron (NM_001172631, intron 7 of 16)	68430	TECPR2	0	2	0
chr7	102282191	102282703	74.52	intron (NM_032959, intron 4 of 8)	791	UPK3BL	0	3	0
chr11	70436494	70436705	74.5	intron (NM_133266, intron 2 of 10)	-40600	SHANK2-AS1	0	2	0
chr6	17766440	17766705	74.5	intron (NM_001105566, intron 37 of 37)	-59754	NUP153	0	2	0
chr15	92873804	92874009	74.5	Intergenic	-63234	ST8SIA2	0	4	0
chr19	8596736	8596979	74.5	intron (NM_012335, intron 19 of 27)	-17809	ZNF414	0	2	0
chr2	25362895	25363143	74.5	intron (NM_014971, intron 16 of 22)	28540	POMC	0	1	0
chr18	4575440	4575687	74.5	Intergenic	-120297	DLGAP1	0	0	0
chr2	45291567	45291796	74.5	Intergenic	-55139	SIX2	1	0	0
chr19	47016016	47016329	74.5	intron (NM_001205281, intron 3 of 3)	-17003	PNMAL2	0	1	0
chr2	102377175	102377408	74.5	intron (NM_145687, intron 2 of 30)	62753	MAP4K4	0	3	0
chr2	11628598	11628845	74.5	Intergenic	-22424	E2F6	0	2	0
chr1	167901774	167902009	74.5	intron (NM_015415, intron 2 of 5)	3548	BRP44	0	0	0
chr15	64109604	64109868	74.5	intron (NM_003922, intron 1 of 77)	16411	HERC1	0	4	0
chr10	49570847	49571081	74.5	Intergenic	-38723	MAPK8	0	2	1
chr11	70752006	70752193	74.5	intron (NM_012309, intron 7 of 22)	-33626	MIR3664	0	2	0
chr5	122493595	122493867	74.5	intron (NM_001136239, intron 4 of 7)	68890	PRDM6	1	2	0
chr19	35367148	35367319	74.5	Intergenic	22614	LOC100652909	0	1	0
chr11	125460132	125460422	74.5	Intergenic	-2462	STT3A	0	3	0
chr2	61043362	61043605	74.5	Intergenic	60118	PAPOLG	0	2	0
chr9	5550725	5550966	74.5	intron (NM_025239, intron 4 of 6)	40300	PDCD1LG2	0	1	0
chr14	96069000	96069263	74.5	Intergenic	-48384	TCL6	0	1	0
chr1	245453799	245454042	74.5	intron (NM_018012, intron 2 of 14)	135633	KIF26B	0	2	0
chr13	45887421	45887668	74.5	Intergenic	24200	SNORA31	0	1	0
chr3	197676336	197676559	74.5	promoter-TSS (NM_000996)	349	IQCG	0	1	0
chr7	158655292	158655524	74.5	intron (NM_018051, intron 1 of 24)	6139	WDR60	0	1	0
chr11	118715639	118715841	74.5	Intergenic	-38735	CXCR5	0	2	1
chr11	67543235	67543519	74.5	Intergenic	29430	FAM86C2P	0	0	0
chr7	123307613	123307831	74.5	Intergenic	11861	LMOD2	0	3	0
chrX	55362259	55362480	74.5	Intergenic	-71204	PAGE3	0	1	0
chr3	7615877	7616128	74.5	intron (NM_181874, intron 7 of 10)	713200	GRM7	0	0	0
chr10	26639498	26639768	74.5	Intergenic	-87633	APBB1IP	0	1	0
chr1	228763529	228764216	74.5	Intergenic	-16522	RHOU	1	19	2
chr21	37772556	37772820	74.5	intron (NM_005441, intron 7 of 13)	14999	CHAF1B	0	1	0
chr17	74617274	74617482	74.5	Intergenic	22516	ST6GALNAC1	0	0	0
chr18	66256497	66256638	74.5	Intergenic	125786	TMX3	0	1	0
chr14	64967526	64967833	74.5	intron (NM_006977, intron 1 of 2)	2875	ZBTB25	0	0	0
chr7	157775625	157775927	74.5	intron (NM_130842, intron 10 of 21)	128499	LOC100506585	0	0	0
chr7	148806172	148806437	74.5	intron (NM_001001661, intron 3 of 3)	17134	ZNF425	0	0	0
chr16	18966328	18966526	74.5	Intergenic	-28701	SMG1	0	0	0
chr1	205616305	205616503	74.5	Intergenic	-14404	ELK4	0	1	0
chr6	90528271	90528562	74.5	intron (NM_014611, intron 1 of 101)	1026	MDN1	0	1	0
chr10	112617967	112618239	74.5	Intergenic	12559	LOC282997	0	0	0
chr3	69323658	69323970	74.5	intron (NM_015123, intron 5 of 22)	111616	FRMD4B	0	0	0
chr10	98579352	98579575	74.5	Intergenic	-12554	LCOR	0	0	0
chr15	71108602	71108856	74.5	Intergenic	37769	LARP6	0	2	0
chr7	22715648	22715890	74.5	Intergenic	-50997	IL6	0	0	0
chr1	28075876	28076089	74.5	intron (NM_152660, intron 6 of 8)	23492	FAM76A	0	0	0
chr2	102885837	102886087	74.5	Intergenic	-42000	IL1RL1	0	1	0
chr17	80067445	80067741	74.5	intron (NM_198082, intron 16 of 16)	-11487	FASN	0	4	0
chr2	8802331	8802559	74.5	Intergenic	-19668	ID2	0	0	0
chr4	139947236	139947489	74.5	intron (NM_012118, intron 1 of 2)	10419	CCRN4L	0	0	0
chr16	28242479	28242802	74.5	Intergenic	-19450	XPO6	0	1	0
chr4	94914577	94914832	74.5	Intergenic	164626	ATOH1	0	0	0
chr3	195361762	195362091	74.48	Intergenic	-22984	SDHAP2	0	12	4
chr16	53374440	53374613	74.48	Intergenic	30515	LOC643802	0	0	0
chr9	123989435	123989643	74.48	Intergenic	-25174	RAB14	0	2	0
chr9	132112804	132112884	74.44	Intergenic	29549	C9orf106	0	0	0
chr21	46020917	46021025	74.39	exon (NM_198689, exon 2 of 2)	474	KRTAP10-7	0	0	0
chr12	56698499	56698705	74.35	Intergenic	-4427	CS	0	0	0
chr1	240348226	240348505	74.33	intron (NM_020066, intron 3 of 17)	93180	FMN2	0	0	0
chr10	89798659	89798890	74.32	Intergenic	175579	PTEN	0	0	0
chr20	52709133	52709359	74.32	Intergenic	-21942	BCAS1	0	1	0
chr17	70937164	70937395	74.32	intron (NM_139177, intron 5 of 9)	151574	SLC39A11	0	2	0
chr11	122923122	122923302	74.31	Intergenic	9689	HSPA8	0	3	0
chr5	116135437	116135617	74.31	Intergenic	-224976	SEMA6A	0	4	1
chr6	139569408	139569609	74.3	intron (NM_153235, intron 7 of 9)	43700	TXLNB	0	1	0
chr18	19965433	19965692	74.28	Intergenic	32316	CTAGE1	0	0	0
chr7	64606511	64607183	74.27	intron (NR_027393, intron 1 of 13)	5244	INTS4L1	0	0	0
chr6	26047514	26047680	74.24	Intergenic	1958	HIST1H3C	0	3	0
chr16	68571939	68572126	74.24	Intergenic	-1629	ZFP90	0	2	0
chr11	44093680	44093867	74.24	intron (NM_032592, intron 3 of 14)	5961	ACCS	0	0	0
chr11	127262306	127262493	74.24	Intergenic	389594	KIRREL3-AS3	0	1	1
chr14	68348758	68348904	74.18	intron (NM_002877, intron 5 of 10)	62335	RAD51B	0	0	0
chr15	99286075	99286221	74.18	intron (NM_000875, intron 2 of 20)	-41507	MIR4714	0	0	0
chr16	24885282	24885428	74.18	intron (NM_001258412, intron 5 of 14)	27803	SLC5A11	0	0	0
chr16	30433780	30434010	74.18	Intergenic	7478	DCTPP1	0	2	0
chr14	99803284	99803430	74.18	Intergenic	-65535	BCL11B	0	2	0
chr21	40362041	40362187	74.18	Intergenic	184359	ETS2	1	0	0
chr6	154685754	154685879	74.15	Intergenic	-7916	IPCEF1	0	1	0
chr19	54233349	54233552	74.15	promoter-TSS (NR_030210)	358	MIR518E	0	0	0
chr1	151152974	151153180	74.12	intron (NM_005997, intron 4 of 5)	-4530	TMOD4	0	1	0
chr13	108964100	108964306	74.12	Intergenic	42226	TNFSF13B	0	0	0
chr7	74569311	74569752	74.08	Intergenic	18285	NCF1C	0	2	0
chr3	181578514	181578674	74.03	Intergenic	148882	SOX2	0	1	0
chr9	84262952	84263184	74.02	intron (NM_005077, intron 6 of 19)	40528	TLE1	0	3	2
chr19	21576608	21576840	74.02	Intergenic	-3197	ZNF493	0	0	0
chr14	69816651	69816883	74.02	intron (NM_001168368, intron 14 of 14)	48254	ERH	0	2	0
chr3	196237959	196238297	74.01	intron (NM_001077657, intron 1 of 2)	4109	C3orf43	0	0	0
chr13	111071691	111072031	74.01	intron (NM_001846, intron 4 of 47)	112230	COL4A2	0	1	0
chr17	42767917	42768233	74.01	promoter-TSS (NM_001099225)	-910	CCDC43	0	5	0
chr7	134716031	134716263	73.92	intron (NM_178563, intron 5 of 16)	44888	AGBL3	0	1	0
chr1	1298150	1298500	73.92	Intergenic	-4410	MXRA8	0	4	0
chr2	18259105	18259463	73.92	Intergenic	199339	KCNS3	0	1	0
chr14	50748560	50748856	73.92	intron (NM_024884, intron 5 of 9)	30239	L2HGDH	0	2	0
chr1	52339172	52339484	73.92	intron (NM_001101662, intron 1 of 30)	4384	NRD1	0	0	0
chr4	135056825	135056930	73.91	Intergenic	66026	PABPC4L	0	0	0
chr1	12216054	12216265	73.91	Intergenic	-10901	TNFRSF1B	0	0	0
chr17	43512222	43512331	73.91	TTS (NR_027782)	-1994	ARHGAP27	0	0	0
chr7	13077321	13077509	73.9	Intergenic	350504	ARL4A	0	0	0
chr6	27799202	27799578	73.89	promoter-TSS (NM_003541)	-85	HIST1H4K	0	8	1
chr6	100073720	100073887	73.88	Intergenic	19153	PRDM13	0	3	0
chr16	79031894	79032061	73.88	intron (NM_016373, intron 8 of 8)	602645	MAF	0	1	0
chr14	48259668	48259835	73.88	intron (NR_039996, intron 1 of 2)	4466	LOC100506433	0	0	0
chr11	86784691	86784910	73.86	intron (NR_033149, intron 3 of 13)	35914	TMEM135	0	1	0
chr16	29250409	29250723	73.85	Intergenic	-63042	SNX29P2	0	3	0
chr3	194235054	194235215	73.85	Intergenic	27265	FLJ34208	0	1	0
chr2	202770266	202770476	73.85	Intergenic	99069	CDK15	0	0	0
chrY	20840641	20840851	73.85	Intergenic	-51022	TTTY9A	0	0	0
chr3	87328093	87328303	73.85	Intergenic	-2461	POU1F1	0	1	0
chr9	36347092	36347183	73.79	intron (NM_022781, intron 9 of 11)	53159	RNF38	0	0	0
chr1	55908403	55908590	73.78	Intergenic	217182	MIR4422	0	1	0
chr6	139705334	139705530	73.76	Intergenic	-9645	CITED2	0	1	0
chr19	49239107	49239340	73.72	intron (NM_017805, intron 3 of 11)	4747	RASIP1	0	3	0
chr12	96007700	96007940	73.69	Intergenic	-62557	USP44	0	1	0
chr5	76227077	76227293	73.57	Intergenic	-21495	CRHBP	0	0	0
chr5	63959180	63959369	73.56	Intergenic	-26861	FAM159B	0	1	0
chr2	37297126	37297338	73.55	intron (NM_019024, intron 7 of 35)	14253	HEATR5B	0	1	0
chr1	235579248	235579459	73.54	intron (NM_003193, intron 4 of 16)	48625	TBCE	0	2	0
chr16	81177927	81178342	73.53	intron (NM_052892, intron 30 of 42)	-48154	GCSH	0	1	0
chr17	45695244	45695522	73.51	intron (NM_006310, intron 19 of 22)	-31892	KPNB1	0	3	0
chr12	12430489	12430687	73.5	Intergenic	-10777	LRP6	0	0	0
chr17	75286778	75286976	73.5	intron (NM_001113492, intron 1 of 11)	2904	2013-09-09	0	1	0
chr12	49196630	49196774	73.43	Intergenic	-11513	CACNB3	0	3	0
chr9	110524946	110525169	73.34	Intergenic	-273010	KLF4	0	0	0
chr11	10746916	10747261	73.34	Intergenic	-25723	CTR9	0	0	0
chr11	113535828	113536058	73.34	Intergenic	41125	TMPRSS5	2	1	0
chr1	216648915	216649031	73.33	Intergenic	-52235	USH2A	0	0	0
chr5	155062599	155062715	73.33	Intergenic	669397	KIF4B	0	1	0
chr3	103072837	103072962	73.33	Intergenic	873206	MIR548A3	0	1	0
chr5	102874359	102874477	73.33	Intergenic	24072	NUDT12	0	0	0
chr17	55550245	55550372	73.33	intron (NM_138962, intron 6 of 13)	215934	MSI2	0	1	0
chr21	33450786	33450936	73.25	Intergenic	7747	LINC00159	0	0	0
chrX	19913256	19913446	73.23	Intergenic	-7607	SH3KBP1	0	2	0
chr3	57705430	57705620	73.23	Intergenic	-26709	FAM116A	0	1	0
chr6	20807518	20807705	73.22	intron (NM_017774, intron 8 of 15)	272923	CDKAL1	0	1	0
chr9	82188454	82188666	73.22	intron (NM_007005, intron 1 of 19)	1682	TLE4	0	2	0
chr4	170344257	170344386	73.2	intron (NM_001199399, intron 28 of 32)	-152072	SH3RF1	0	0	0
chr8	104467405	104467574	73.16	Intergenic	-40021	SLC25A32	0	2	0
chr7	51367797	51367966	73.16	intron (NM_015198, intron 1 of 12)	16634	COBL	0	1	0
chr6	80556533	80556669	73.16	intron (NM_001243308, intron 1 of 3)	23536	C6orf7	0	0	0
chr5	157400796	157401027	73.14	Intergenic	-114728	CLINT1	0	1	0
chr15	69480147	69480357	73.14	intron (NM_015554, intron 1 of 4)	27279	GLCE	0	0	0
chr16	964574	964746	73.14	intron (NM_022773, intron 2 of 10)	56324	LMF1	0	0	0
chr13	30367987	30368209	73.14	intron (NM_007106, intron 1 of 4)	56722	UBL3	0	0	0
chrX	5117690	5117925	73.14	Intergenic	1028081	NLGN4X	0	2	0
chr4	57486614	57486848	73.14	Intergenic	35957	HOPX	0	3	0
chr3	181750275	181750471	73.14	Intergenic	320661	SOX2	0	3	0
chrX	70773294	70773495	73.14	intron (NM_181672, intron 5 of 21)	20482	OGT	0	1	0
chr14	91918949	91919121	73.14	Intergenic	-34847	CCDC88C	0	0	0
chr1	3785150	3785310	73.14	intron (NM_004402, intron 4 of 6)	11385	DFFB	0	1	0
chr1	40153325	40153560	73.14	intron (NM_016257, intron 1 of 3)	3647	HPCAL4	0	1	0
chr20	14053368	14053565	73.14	intron (NM_080676, intron 2 of 16)	77320	MACROD2	0	0	0
chr1	110139046	110139258	73.14	TTS (NM_006496)	-2363	MIR197	0	0	0
chr1	11748449	11748632	73.14	intron (NM_001127325, intron 1 of 8)	3138	MAD2L2	0	0	0
chr2	15841616	15841834	73.14	Intergenic	109980	DDX1	0	1	0
chr2	20691754	20691950	73.14	Intergenic	45017	RHOB	1	1	1
chr16	23101506	23101724	73.14	intron (NM_020718, intron 7 of 15)	58976	USP31	0	1	0
chr2	237209407	237209606	73.14	Intergenic	-36518	ASB18	0	3	1
chr2	231456208	231456437	73.14	Intergenic	108922	LOC151475	0	0	0
chr1	156803121	156803335	73.14	intron (NM_001007792, intron 1 of 16)	-16588	SH2D2A	0	0	0
chr10	119109698	119109934	73.14	intron (NM_173791, intron 1 of 4)	25121	PDZD8	0	0	0
chr14	60033144	60033364	73.14	intron (NM_001164399, intron 4 of 19)	10295	C14orf38	0	0	0
chr18	8294029	8294257	73.14	intron (NM_001105244, intron 19 of 32)	72889	LOC100192426	0	0	0
chr1	166250302	166250547	73.14	Intergenic	-114466	FAM78B	0	3	0
chr7	141323111	141323316	73.14	intron (NM_018238, intron 9 of 15)	72135	AGK	0	1	0
chr16	49983574	49983811	73.14	Intergenic	-75497	CNEP1R1	0	0	0
chr1	212721792	212721972	73.14	Intergenic	-16794	ATF3	0	1	0
chr2	45292210	45292381	73.14	Intergenic	-55753	SIX2	0	0	0
chr3	115132912	115133137	73.14	Intergenic	-209127	GAP43	0	0	0
chr8	139210305	139210517	73.14	intron (NM_015912, intron 7 of 19)	298654	FAM135B	0	0	0
chr11	44593166	44593392	73.14	intron (NM_001024844, intron 1 of 8)	6138	CD82	0	0	0
chr19	11120488	11120730	73.14	intron (NM_001128845, intron 13 of 32)	25781	SMARCA4	0	1	0
chr3	75562476	75562670	73.14	Intergenic	-78307	FAM86DP	0	2	0
chr6	110837613	110837819	73.14	Intergenic	-39872	SLC22A16	0	1	0
chr3	181449558	181449774	73.14	intron (NR_004053, intron 4 of 4)	19954	SOX2	0	2	0
chr14	76008054	76008277	73.14	intron (NM_006399, intron 2 of 2)	19381	BATF	0	1	0
chr10	4191610	4191798	73.14	Intergenic	-364231	KLF6	0	0	0
chr17	3318592	3318813	73.14	Intergenic	-5160	OR3A3	0	1	0
chr18	12142872	12143065	73.14	Intergenic	-57810	C18orf61	0	0	0
chr13	101312996	101313215	73.14	intron (NM_001079669, intron 4 of 17)	13998	TMTC4	0	3	0
chr5	38663947	38664162	73.14	Intergenic	-68547	LIFR	0	0	0
chr6	143038274	143038481	73.14	Intergenic	-79351	LOC153910	0	1	0
chr3	56732413	56732632	73.14	Intergenic	-15387	FAM208A	0	1	0
chr12	32367889	32368091	73.14	intron (NM_001714, intron 1 of 9)	107805	BICD1	0	0	0
chr12	48542557	48542759	73.14	3' UTR (NM_024095, exon 4 of 4)	8719	ASB8	0	0	0
chr19	16139565	16139810	73.14	Intergenic	-4836	FLJ25328	0	2	0
chr12	125412298	125412528	73.07	Intergenic	12320	MIR5188	1	4	1
chr22	41982546	41982776	73.07	intron (NM_002676, intron 1 of 7)	3210	PMM1	0	0	0
chr3	166847905	166848197	73.05	Intergenic	250020	ZBBX	0	1	0
chr3	180489567	180489793	73.04	Intergenic	-92397	CCDC39	1	2	1
chr19	48776356	48776576	73.01	intron (NM_153608, intron 2 of 4)	1812	ZNF114	0	2	0
chr3	40537322	40537471	73	Intergenic	-10134	ZNF620	0	0	0
chr4	75203113	75203262	73	Intergenic	-27673	EREG	0	0	0
chr11	3441522	3441736	72.97	Intergenic	-28484	OR7E12P	0	1	0
chr13	95987106	95987293	72.95	Intergenic	-33512	ABCC4	0	1	0
chr10	20753455	20753683	72.93	Intergenic	-87330	MIR4675	1	1	0
chr1	150012678	150012905	72.91	Intergenic	-26551	VPS45	0	0	0
chr9	86937492	86937705	72.91	intron (NR_037638, intron 1 of 18)	18096	SLC28A3	0	0	0
chr1	36783241	36783454	72.91	intron (NM_024676, intron 7 of 12)	6408	FAM176B	0	1	0
chr5	10610871	10611062	72.9	intron (NM_001164440, intron 1 of 3)	46531	ANKRD33B	0	3	0
chr21	44609489	44609680	72.9	Intergenic	20443	CRYAA	0	0	0
chr22	44451281	44451472	72.9	intron (NM_001243386, intron 1 of 11)	-13621	PARVB	0	3	0
chr4	75344621	75344778	72.88	Intergenic	33846	AREG	0	0	0
chr19	40352811	40353051	72.84	Intergenic	-15877	FBL	0	3	0
chr1	146576805	146577031	72.83	Intergenic	-62319	LOC728989	0	1	0
chr2	193890577	193890791	72.82	Intergenic	276113	PCGEM1	0	0	0
chr9	134599720	134599890	72.8	intron (NM_005312, intron 1 of 23)	13120	RAPGEF1	0	2	0
chrX	9415088	9415258	72.8	Intergenic	-16162	TBL1X	0	2	1
chr10	100397883	100398013	72.78	intron (NM_001166246, intron 7 of 12)	-191244	HPS1	0	0	0
chr2	153181388	153181588	72.78	Intergenic	-10263	FMNL2	0	1	0
chr3	39331346	39331476	72.78	Intergenic	-8185	CX3CR1	0	0	0
chr3	40730736	40730866	72.78	Intergenic	164425	ZNF621	0	0	0
chr15	21327247	21327480	72.77	Intergenic	181596	LOC348120	0	1	0
chr2	222831826	222831932	72.77	Intergenic	-330987	CCDC140	0	1	0
chr10	103860578	103860785	72.76	Intergenic	14042	LDB1	0	3	0
chr12	132410032	132410190	72.74	Intergenic	-3634	PUS1	0	1	0
chr13	45962254	45962479	72.72	intron (NR_024458, intron 9 of 10)	30150	SLC25A30	0	0	0
chr20	32599710	32599908	72.72	intron (NM_007367, intron 1 of 8)	18351	RALY	0	2	0
chr17	78903944	78904319	72.67	intron (NM_001163034, intron 20 of 29)	-61510	CHMP6	0	0	0
chr2	15317157	15317549	72.67	intron (NM_015909, intron 51 of 51)	384101	NBAS	1	2	1
chr14	52858438	52858646	72.66	Intergenic	77526	PTGER2	0	0	0
chr1	36423135	36423323	72.64	intron (NM_177422, intron 2 of 16)	26546	EIF2C3	0	0	0
chr13	93405084	93405288	72.61	intron (NM_004466, intron 7 of 7)	-31319	GPC5-AS1	0	1	1
chr12	51972826	51972953	72.61	Intergenic	-12131	SCN8A	0	1	0
chr19	7329478	7329670	72.57	Intergenic	-35563	INSR	0	1	0
chr1	151149615	151149807	72.57	intron (NM_005997, intron 5 of 5)	-1164	TMOD4	0	1	0
chr8	73364345	73364530	72.57	Intergenic	-85189	KCNB2	0	1	0
chr11	449734	449926	72.57	promoter-TSS (NM_030783)	-450	PTDSS2	0	3	1
chr12	95639840	95640046	72.54	intron (NR_038241, intron 1 of 12)	28421	VEZT	0	0	0
chr2	38114855	38115064	72.51	Intergenic	-37503	FAM82A1	0	0	0
chr13	24802086	24802225	72.5	intron (NM_001166271, intron 2 of 12)	65600	MIR2276	0	0	0
chr11	62561106	62561295	72.5	intron (NM_006362, intron 19 of 20)	-1714	TMEM223	0	1	0
chr15	38409176	38409407	72.49	Intergenic	-135761	SPRED1	0	4	0
chr22	34179383	34179554	72.44	intron (NM_133642, intron 1 of 14)	58496	LOC100506195	0	0	0
chr20	37035491	37035662	72.44	Intergenic	18402	SNORA71B	0	0	0
chr12	119613485	119613656	72.44	Intergenic	-3025	HSPB8	0	0	0
chr17	18273377	18273615	72.41	Intergenic	-6640	SHMT1	0	2	0
chr6	140336235	140336452	72.41	Intergenic	-190046	MIR3668	0	1	0
chr1	204004225	204004460	72.33	intron (NR_027902, intron 4 of 5)	6050	LINC00303	0	3	2
chr15	59658247	59658486	72.31	intron (NM_004998, intron 1 of 27)	6705	MYO1E	0	1	0
chr3	133499966	133500239	72.31	Intergenic	-2775	SRPRB	0	2	0
chr15	83835998	83836240	72.31	intron (NM_016073, intron 1 of 5)	40202	HDGFRP3	0	1	0
chr5	52917552	52917798	72.31	intron (NM_002495, intron 2 of 4)	61210	NDUFS4	0	3	0
chr2	208666972	208667251	72.31	Intergenic	-32968	FZD5	0	1	0
chr15	44724599	44724877	72.31	intron (NM_016396, intron 1 of 12)	5159	CTDSPL2	0	2	0
chr2	232288535	232288791	72.31	Intergenic	28328	B3GNT7	0	2	0
chr3	154904340	154904606	72.31	Intergenic	106394	MME	0	1	0
chr16	19137938	19138171	72.31	Intergenic	12800	ITPRIPL2	0	1	0
chr3	172259019	172259233	72.31	Intergenic	-17829	TNFSF10	0	1	0
chr21	18873710	18873997	72.31	Intergenic	-11371	CXADR	2	0	0
chr6	116900073	116900353	72.31	intron (NM_001007464, intron 2 of 7)	7630	RWDD1	0	1	0
chr5	25719751	25720032	72.31	Intergenic	-879199	LOC340107	0	1	0
chr1	245543084	245543303	72.31	intron (NM_018012, intron 3 of 14)	224906	KIF26B	0	2	1
chr7	15489748	15489993	72.31	intron (NM_001004320, intron 3 of 12)	111770	AGMO	0	4	0
chr1	39524252	39524481	72.31	Intergenic	-22723	MACF1	0	3	0
chr1	205598120	205598345	72.31	intron (NM_021795, intron 1 of 2)	3768	ELK4	0	2	0
chr1	9001646	9001860	72.31	Intergenic	-4169	CA6	0	0	0
chr2	152987686	152987951	72.31	intron (NM_005843, intron 11 of 13)	-32225	CACNB4	0	2	0
chr13	49898239	49898499	72.31	intron (NM_030925, intron 8 of 8)	76322	CDADC1	0	1	0
chr9	98944174	98944458	72.31	Intergenic	-65623	LOC158434	0	2	0
chr7	52942428	52942707	72.31	Intergenic	-160782	POM121L12	0	1	0
chr7	130680250	130680542	72.31	intron (NR_024153, intron 1 of 2)	-82327	LOC646329	1	2	0
chr7	128076969	128077272	72.31	Intergenic	-18764	HILPDA	0	2	0
chr11	61092375	61092590	72.3	intron (NM_001923, intron 6 of 26)	-8172	DAK	0	1	0
chr14	39009905	39010120	72.3	Intergenic	-284437	CLEC14A	0	1	0
chr1	228770354	228771106	72.29	Intergenic	-9664	RHOU	1	21	2
chr16	21565672	21565923	72.26	Intergenic	-34032	SLC7A5P2	0	2	0
chr8	73910246	73910451	72.25	Intergenic	-10749	TERF1	0	1	0
chr11	102260832	102261002	72.25	Intergenic	42951	BIRC2	0	1	0
chr20	33165291	33165496	72.25	intron (NM_080476, intron 10 of 11)	18892	MAP1LC3A	0	1	0
chr1	62213947	62214117	72.25	intron (NM_176877, intron 1 of 42)	5883	INADL	0	0	0
chr22	49393691	49393897	72.25	Intergenic	131212	LOC100128946	0	0	0
chr19	42803006	42803196	72.25	intron (NM_001145939, intron 5 of 5)	-3183	PRR19	0	2	0
chr22	45465478	45465693	72.25	Intergenic	-59776	PHF21B	0	2	0
chr10	78595443	78595633	72.25	Intergenic	802039	KCNMA1	0	2	0
chr17	3400188	3400354	72.25	intron (NM_001128085, intron 6 of 6)	20975	ASPA	0	1	0
chr2	51575602	51575718	72.25	Intergenic	-315986	NRXN1	0	2	0
chr13	49193941	49194137	72.25	Intergenic	-39002	LINC00462	0	0	0
chr1	32531924	32532132	72.25	Intergenic	-6475	TMEM39B	0	2	0
chr17	13317393	13317560	72.25	Intergenic	187768	HS3ST3A1	0	3	0
chr10	29988295	29988490	72.25	intron (NM_003174, intron 1 of 35)	36338	SVIL	0	0	0
chr11	119067115	119067308	72.25	promoter-TSS (NM_001145018)	-627	CCDC153	0	0	0
chr22	18486600	18486752	72.25	intron (NM_001122731, intron 1 of 20)	20649	MICAL3	0	0	0
chr7	72072152	72072301	72.25	intron (NM_001145440, intron 14 of 14)	-90648	MIR4650-2	0	0	0
chrX	101411707	101411883	72.25	promoter-TSS (NM_001012978)	-809	BEX5	0	2	1
chr10	104749316	104749480	72.25	intron (NM_017649, intron 1 of 7)	71323	CNNM2	0	0	0
chr18	48268099	48268286	72.25	Intergenic	78242	MRO	0	2	0
chr11	23111318	23111509	72.25	Intergenic	-229441	LOC100500938	0	0	0
chr6	54696812	54697016	72.25	Intergenic	-14655	FAM83B	0	1	0
chr5	39536632	39536845	72.25	Intergenic	-111403	DAB2	0	0	0
chr1	236200768	236200957	72.25	intron (NM_002508, intron 5 of 19)	27619	NID1	0	0	0
chr14	34714853	34715023	72.25	Intergenic	216530	SPTSSA	0	1	0
chr7	39511635	39511823	72.25	Intergenic	-65784	POU6F2-AS1	0	0	0
chr8	21320887	21321089	72.25	Intergenic	325358	GFRA2	0	1	0
chr15	72659328	72659520	72.25	intron (NM_000520, intron 1 of 13)	-9030	HEXA-AS1	0	1	0
chr5	37774640	37774808	72.25	Intergenic	60869	GDNF	0	0	0
chr5	81361062	81361256	72.25	intron (NM_031482, intron 3 of 7)	93315	ATG10	0	2	0
chr6	37764584	37764760	72.25	Intergenic	-22635	ZFAND3	0	1	0
chr15	43307588	43307785	72.25	intron (NM_174916, intron 29 of 46)	90600	UBR1	1	2	1
chr6	138789602	138789761	72.25	intron (NM_001144060, intron 3 of 7)	30898	NHSL1	0	1	0
chr15	69172486	69172680	72.25	intron (NR_031680, intron 2 of 4)	-50256	SPESP1	0	1	0
chr17	2896304	2896444	72.25	intron (NM_015085, intron 12 of 24)	70527	OR1D5	0	0	0
chr2	7857282	7857434	72.25	Intergenic	259587	LOC339788	0	0	0
chr13	25873884	25874074	72.25	Intergenic	-1687	NUPL1	0	2	0
chr22	47566304	47566467	72.25	intron (NM_014346, intron 12 of 12)	-174936	LOC339685	0	3	0
chr22	33329479	33329682	72.25	intron (NM_133633, intron 2 of 11)	73226	SYN3	0	1	0
chr6	13691944	13692110	72.25	intron (NM_005493, intron 2 of 13)	19769	RANBP9	0	1	0
chr10	129328307	129328522	72.25	Intergenic	-19199	NPS	0	1	0
chr2	242494954	242495128	72.25	intron (NR_033346, intron 1 of 1)	-3105	BOK	0	0	0
chr7	78420920	78421104	72.25	intron (NM_012301, intron 2 of 21)	-426969	MIR548AU	0	2	0
chr4	166071483	166071638	72.25	Intergenic	-37536	TMEM192	0	0	0
chr6	90920611	90920798	72.25	intron (NM_001170794, intron 1 of 6)	85858	BACH2	0	0	0
chr22	38458359	38458548	72.25	intron (NM_001039584, intron 3 of 12)	5191	PICK1	0	0	0
chr8	97003001	97003203	72.25	Intergenic	-42526	LOC100500773	0	0	0
chr14	103487809	103488011	72.25	intron (NM_006035, intron 1 of 36)	35832	CDC42BPB	1	0	0
chr3	139246019	139246215	72.25	3' UTR (NM_001130992, exon 3 of 3)	12554	RBP1	0	0	0
chr14	72362973	72363163	72.25	Intergenic	-35749	RGS6	0	0	0
chr6	153486657	153486814	72.25	Intergenic	-34346	RGS17	0	0	0
chr9	90836895	90837084	72.25	Intergenic	-87089	FAM75C2	0	0	0
chr5	175252160	175252359	72.25	intron (NM_006650, intron 2 of 4)	28649	CPLX2	0	0	0
chr3	127272374	127272572	72.25	Intergenic	26807	TPRA1	0	0	0
chr8	144347528	144347710	72.25	Intergenic	-1988	GLI4	0	1	0
chr5	112272530	112272726	72.25	Intergenic	-14597	REEP5	0	0	0
chr1	32858413	32858621	72.25	intron (NM_018045, intron 2 of 10)	1545	BSDC1	0	1	0
chr5	164726451	164726587	72.25	Intergenic	1793934	MAT2B	0	0	0
chr7	5667122	5667323	72.25	intron (NM_207111, intron 15 of 16)	34786	FSCN1	0	1	0
chr2	196568424	196568607	72.25	intron (NM_001127257, intron 3 of 9)	46663	SLC39A10	0	1	0
chr9	103841922	103842103	72.25	intron (NM_207299, intron 1 of 7)	50981	LPPR1	0	0	0
chr1	64447924	64448119	72.25	intron (NM_001083592, intron 1 of 6)	208331	ROR1	0	1	0
chr9	16550188	16550360	72.25	intron (NM_017637, intron 5 of 6)	320512	BNC2	0	1	0
chr12	112370758	112370939	72.25	intron (NM_001193453, intron 8 of 9)	33981	ADAM1	0	0	0
chr3	46421135	46421291	72.25	Intergenic	9580	CCR5	0	2	0
chr15	65549769	65549962	72.24	TTS (NM_017851)	29153	PARP16	0	1	0
chr8	59822301	59822494	72.24	intron (NM_014729, intron 3 of 8)	209370	TOX	0	0	0
chr11	36823502	36823653	72.24	Intergenic	-203748	RAG2	0	5	0
chr11	58249109	58249302	72.24	Intergenic	26373	OR5B21	0	0	0
chr22	43144569	43144744	72.23	Intergenic	-27780	A4GALT	0	0	0
chr17	77055484	77055663	72.2	Intergenic	-15446	ENGASE	0	0	0
chr20	49358703	49358884	72.18	intron (NM_032521, intron 2 of 2)	10712	PARD6B	0	3	1
chr22	40284439	40284682	72.13	intron (NM_152512, intron 1 of 6)	5234	ENTHD1	0	0	0
chr19	21541058	21541194	72.12	promoter-TSS (NR_027130)	-609	ZNF738	0	1	0
chr16	17503519	17503686	72.12	intron (NM_022166, intron 1 of 11)	61136	XYLT1	0	0	0
chr4	170177779	170177919	72.12	intron (NM_020870, intron 2 of 11)	14400	SH3RF1	0	0	0
chr1	114622945	114623107	72.12	Intergenic	72036	SYT6	0	1	0
chr16	19101560	19101696	72.12	Intergenic	22389	COQ7	0	0	0
chr5	3866244	3866409	72.12	Intergenic	270158	IRX1	0	0	0
chr10	59973324	59973485	72.12	intron (NM_152230, intron 4 of 5)	54290	IPMK	0	1	0
chr4	77198349	77198508	72.12	intron (NM_001136570, intron 5 of 7)	25575	FAM47E	0	2	0
chr10	613225	613394	72.12	intron (NM_014974, intron 1 of 36)	74409	MIR5699	0	0	0
chr5	112945492	112945648	72.12	Intergenic	96179	YTHDC2	0	0	0
chr4	31352932	31353089	72.12	Intergenic	630973	PCDH7	0	2	0
chrX	12571025	12571179	72.12	intron (NM_014728, intron 2 of 16)	-238372	PRPS2	0	0	0
chr14	90753219	90753374	72.12	intron (NM_017970, intron 11 of 13)	30402	PSMC1	0	0	0
chr6	125319802	125319917	72.12	intron (NM_152553, intron 2 of 8)	15345	RNF217	0	0	0
chr17	65578022	65578177	72.12	intron (NM_181671, intron 5 of 9)	-135962	NOL11	0	1	0
chr7	133989794	133989963	72.12	intron (NM_032826, intron 3 of 9)	11949	SLC35B4	0	3	0
chr8	126252516	126252687	72.12	intron (NM_173685, intron 5 of 7)	148518	NSMCE2	0	0	0
chr3	127280151	127280302	72.12	Intergenic	19054	TPRA1	0	2	0
chr8	25214985	25215133	72.12	intron (NM_024940, intron 27 of 51)	67497	GNRH1	0	0	0
chr20	31761419	31761575	72.12	intron (NM_080574, intron 3 of 8)	5537	BPIFA2	0	1	0
chr10	71844457	71844613	72.12	intron (NM_018649, intron 2 of 8)	32178	H2AFY2	0	1	0
chr1	239693276	239693416	72.12	Intergenic	-99027	CHRM3	0	1	0
chr5	174205553	174205724	72.12	Intergenic	26901	MIR4634	0	1	0
chr11	96231184	96231350	72.12	intron (NR_047481, intron 1 of 4)	8774	JRKL-AS1	0	0	0
chr2	228522685	228522843	72.12	Intergenic	-24728	C2orf83	0	0	0
chr7	66934870	66935018	72.12	Intergenic	167319	STAG3L4	0	0	0
chrX	133481505	133481628	72.12	Intergenic	-25776	PHF6	0	0	0
chr1	11830568	11830737	72.12	Intergenic	34510	AGTRAP	0	0	0
chr22	43243170	43243337	72.12	intron (NM_014570, intron 2 of 15)	10155	ARFGAP3	0	1	0
chr2	140073139	140073292	72.12	Intergenic	418321	LOC647012	0	1	0
chr7	128707384	128707539	72.12	Intergenic	12184	TPI1P2	0	0	0
chr1	11853614	11853782	72.12	intron (NM_005957, intron 9 of 11)	-12455	CLCN6	0	1	0
chr6	17294567	17294735	72.12	TTS (NM_001143942)	11719	RBM24	0	1	0
chr4	91435646	91435807	72.12	intron (NM_001145065, intron 5 of 10)	279544	FAM190A	0	1	0
chr9	88269493	88269663	72.12	intron (NM_015239, intron 11 of 25)	87366	AGTPBP1	0	1	0
chrX	35909307	35909456	72.12	Intergenic	-28470	CXorf22	0	2	0
chr14	57237681	57237836	72.12	Intergenic	34587	OTX2	0	0	0
chrX	139810160	139810328	72.12	Intergenic	18320	RP1-177G6.2	0	1	0
chr10	13601888	13602049	72.12	Intergenic	-26971	PRPF18	0	0	0
chr9	44992428	44993641	72.12	Intergenic	2798	FAM27C	0	24	6
chr16	25933166	25933328	72.12	intron (NM_006040, intron 1 of 1)	229900	HS3ST4	0	0	0
chr15	48478873	48479044	72.12	Intergenic	-4909	CTXN2	0	0	0
chr2	54266472	54266704	72.11	Intergenic	-68611	PSME4	0	0	0
chr17	42898995	42899165	72.11	intron (NM_001080383, intron 1 of 2)	8527	GJC1	0	0	0
chr6	170530474	170530690	72.09	Intergenic	41075	LOC154449	0	1	0
chr2	164541376	164541548	72.09	intron (NM_018086, intron 2 of 2)	51051	FIGN	0	0	0
chr5	159787934	159788106	72.09	intron (NM_031908, intron 1 of 2)	9628	C1QTNF2	0	1	0
chr20	17639765	17639937	72.09	intron (NM_001042576, intron 3 of 25)	23077	RRBP1	0	6	0
chr10	94095945	94096122	72.02	intron (NM_017824, intron 2 of 5)	45113	2013-03-05	0	2	0
chr22	29256635	29256871	72	Intergenic	-23002	ZNRF3	0	3	0
chr12	26938995	26939211	71.99	intron (NM_002223, intron 2 of 56)	47028	ITPR2	0	1	0
chr2	70272875	70273091	71.99	intron (NR_033872, intron 6 of 10)	41164	PCBP1-AS1	0	1	0
chr12	71863373	71863594	71.98	intron (NM_003667, intron 1 of 17)	29670	LGR5	0	3	0
chr4	30766342	30766581	71.98	intron (NM_032457, intron 1 of 2)	44424	PCDH7	0	0	0
chr11	131212062	131212492	71.96	Intergenic	-28094	NTM	0	12	0
chr17	17949960	17950145	71.96	intron (NM_024052, intron 2 of 5)	7441	C17orf39	0	0	0
chr19	6873107	6873350	71.96	Intergenic	-14332	EMR1	0	2	0
chrX	77605246	77605412	71.94	Intergenic	-22242	CYSLTR1	0	0	0
chr17	18677870	18678087	71.92	intron (NM_031456, intron 12 of 13)	-6604	FAM18B1	0	2	0
chr16	4846400	4846594	71.91	TTS (NM_001253790)	1118	LOC440335	0	4	0
chr21	45531714	45531908	71.91	intron (NM_005049, intron 2 of 20)	4603	PWP2	0	1	0
chr1	30100230	30100424	71.91	Intergenic	537299	PTPRU	0	0	0
chr12	123948878	123949072	71.91	intron (NM_180699, intron 1 of 1)	4589	SNRNP35	0	3	0
chr2	98292681	98292833	71.86	intron (NR_038386, intron 5 of 9)	6551	LOC728537	0	0	0
chr8	12046527	12046872	71.85	intron (NR_003494, intron 3 of 5)	4925	FAM86B1	0	1	0
chr18	13682525	13682897	71.85	intron (NM_152352, intron 1 of 3)	43880	FAM210A	0	1	0
chr2	11485334	11485686	71.85	promoter-TSS (NM_004850)	-799	ROCK2	0	7	1
chr7	128948862	128949053	71.85	intron (NM_001130720, intron 1 of 16)	-59007	AHCYL2	0	2	1
chr19	46674029	46674351	71.85	Intergenic	22690	IGFL2	0	1	0
chr5	177162955	177163272	71.82	intron (NM_173663, intron 11 of 19)	44392	FAM153A	0	0	0
chr14	50995048	50995279	71.78	intron (NM_006575, intron 2 of 31)	4213	MAP4K5	0	0	0
chr1	119936300	119936552	71.78	exon (NM_016527, exon 8 of 8)	-21128	HSD3B2	0	1	0
chr16	16446265	16446772	71.78	Intergenic	35052	PKD1P1	0	2	0
chr6	31461805	31461966	71.75	Intergenic	-3970	MICB	0	3	2
chrX	135990899	135991072	71.74	Intergenic	-28046	RBMX	0	0	0
chr1	246654551	246654724	71.74	intron (NM_001167740, intron 1 of 11)	16007	SMYD3	0	4	0
chr8	30252753	30252926	71.74	intron (NM_001008711, intron 1 of 9)	-9922	LOC100128750	0	2	1
chr17	27010847	27011020	71.74	intron (NM_003170, intron 17 of 36)	21631	SUPT6H	0	0	0
chr13	35566829	35567004	71.74	intron (NM_015678, intron 1 of 57)	50492	NBEA	0	1	0
chr7	991211	991384	71.74	intron (NM_006869, intron 1 of 10)	2992	ADAP1	0	0	0
chr20	6604720	6604960	71.7	Intergenic	-143905	BMP2	1	0	0
chr1	105506458	105506675	71.69	Intergenic	890921	LOC100129138	0	0	0
chr17	50068883	50069100	71.69	intron (NM_020178, intron 2 of 8)	167141	CA10	0	0	0
chrX	15328934	15329151	71.69	intron (NM_080873, intron 1 of 6)	3639	ASB11	0	1	0
chr11	102265673	102265890	71.69	Intergenic	47815	BIRC2	0	0	0
chr9	111910315	111910484	71.68	intron (NM_014334, intron 2 of 4)	19172	FRRS1L	0	0	0
chr16	74477249	74477412	71.68	Intergenic	-21962	CLEC18B	0	1	0
chr2	61470291	61470561	71.59	intron (NM_014709, intron 51 of 79)	65871	AHSA2	0	3	0
chr19	1538446	1538641	71.59	Intergenic	14470	PLK5	0	2	0
chr10	110338669	110338887	71.59	Intergenic	-591637	RNU6-53	0	1	0
chr4	128068942	128069137	71.59	Intergenic	-485048	INTU	0	1	0
chr20	602276	602471	71.59	Intergenic	-11463	TCF15	0	1	0
chr22	37645502	37645697	71.59	Intergenic	-5294	RAC2	0	1	0
chr1	228780109	228780817	71.57	promoter-TSS (NR_037962)	69	RHOU	0	8	4
chr18	18897394	18897561	71.56	intron (NM_001142966, intron 1 of 32)	75274	GREB1L	0	0	0
chr12	70944766	70945007	71.54	intron (NM_001109754, intron 21 of 33)	58738	PTPRB	0	3	0
chrX	184907	185473	71.53	Intergenic	-7801	PLCXD1	0	0	0
chr18	51619801	51619934	71.53	Intergenic	128915	SNORA37	0	0	0
chr2	42592495	42592709	71.51	Intergenic	-4246	COX7A2L	0	0	0
chr2	39677213	39677432	71.49	intron (NR_037875, intron 1 of 5)	12765	LOC728730	0	1	0
chr17	1158951	1159104	71.48	Intergenic	-14831	BHLHA9	0	0	0
chr19	381828	382151	71.47	Intergenic	-5976	THEG	0	7	0
[truncated: 10,997 more rows]

## Sheet: WT 0hrs 
Chr	Start	End	Peak Score	Annotation	Distance to TSS	Gene Name	CTTTGWWS	RCCG	RCCGCC
chr16	33962995	33964169	214.21	Intergenic	-1079	LINC00273	1	15	2
chr20	2423669	2424209	203.11	Intergenic	19754	SNORD119	0	0	0
chr21	9826843	9827675	183.32	TTS (NR_037458)	1056	MIR3687	0	16	3
chr1	2258447	2258883	164.81	intron (NM_024848, intron 12 of 13)	25435	LOC100129534	0	0	0
chr3	197553876	197554376	161.31	intron (NM_032773, intron 5 of 18)	35981	LRCH3	0	1	0
chr7	56437928	56440873	160.74	Intergenic	76668	LOC650226	2	87	10
chr15	99618636	99618920	156.15	Intergenic	-26508	SYNM	0	0	0
chr1	91852689	91853235	144.68	intron (NM_001017975, intron 4 of 38)	17464	HFM1	1	4	1
chr1	224199308	224204609	143.85	Intergenic	-99831	FBXO28	0	2	0
chr21	10084917	10088184	143.46	Intergenic	-117957	TEKT4P2	0	2	0
chr2	905350	905936	139.7	Intergenic	-40911	SNTG2	0	9	0
chr11	1092690	1093540	133.84	exon (NM_002457, exon 30 of 50)	18240	MUC2	0	20	0
chr20	45417466	45418167	133.4	Intergenic	79537	SLC2A10	0	0	0
chr16	33237201	33241292	131.95	Intergenic	-22269	TP53TG3	0	17	0
chr3	184220426	184220965	129.46	Intergenic	-58892	EPHB3	0	2	0
chr11	131735591	131735923	122.23	intron (NM_001048209, intron 1 of 7)	-44955	NTM	0	0	0
chr4	190512898	190513142	121.97	Intergenic	118721	HSP90AA4P	0	0	0
chr11	66189093	66189401	120.59	intron (NM_178864, intron 1 of 7)	772	NPAS4	0	10	0
chr2	3289407	3289732	118.08	intron (NM_003310, intron 3 of 8)	92084	TSSC1	0	9	0
chr16	544676	545075	117.47	intron (NM_001142272, intron 3 of 11)	20025	RAB11FIP3	1	6	0
chr3	196105541	196105969	117.24	intron (NM_015562, intron 5 of 10)	-40464	TM4SF19	0	0	0
chrY	10036003	10036698	115.05	Intergenic	287943	TTTY23	1	3	0
chr8	142117564	142117955	114.53	Intergenic	-20961	DENND3	0	0	0
chr7	157959149	157959366	111.7	intron (NM_130842, intron 5 of 21)	311980	LOC100506585	0	5	2
chr1	241777939	241778174	111.26	intron (NM_014322, intron 1 of 3)	21176	CHML	0	0	0
chr10	3272690	3273122	109.99	Intergenic	-57873	PITRM1	0	0	0
chr19	16044627	16044901	109.81	intron (NM_001128932, intron 2 of 12)	912	CYP4F11	0	0	0
chrY	13472380	13476329	109.28	Intergenic	1059035	GYG2P1	0	10	4
chr2	240202454	240202764	108.99	intron (NM_006037, intron 2 of 26)	-24548	MIR4269	0	0	0
chr16	1075234	1075733	104.23	Intergenic	43675	SOX8	0	14	0
chr10	6641766	6642057	103.64	Intergenic	19524	LOC439949	0	0	0
chr10	38817111	38818839	103.1	Intergenic	100901	LOC399744	0	1	0
chr7	1311741	1312768	101.72	Intergenic	39600	UNCX	0	0	0
chr7	157275154	157275391	99.86	Intergenic	91842	MIR153-2	0	0	0
chr16	89700945	89701210	99.59	intron (NM_001128141, intron 2 of 10)	14077	DPEP1	0	0	0
chr13	114544507	114544986	98.65	intron (NM_000820, intron 4 of 14)	-5729	GAS6	0	1	0
chr22	49029300	49029379	98.16	intron (NM_015381, intron 1 of 3)	57221	FAM19A5	0	0	0
chr13	103342493	103342726	97.91	intron (NM_001010977, intron 2 of 3)	4245	METTL21C	0	1	0
chr7	157939607	157941903	97.88	intron (NM_130842, intron 5 of 21)	293478	LOC100506585	0	1	0
chrY	135480	137465	97.41	Intergenic	-6519	PLCXD1	0	0	0
chr10	127257902	127258138	96.76	Intergenic	-4920	LOC100169752	0	3	0
chr9	111663038	111663274	96.76	intron (NM_003640, intron 18 of 36)	33452	IKBKAP	0	0	0
chr1	195690059	195690375	95.34	Intergenic	861394	MIR4735	0	0	0
chr14	97179007	97179253	95.29	Intergenic	-84554	VRK1	0	0	0
chr18	26246088	26246259	95.03	Intergenic	-488728	CDH2	0	0	0
chr18	9327611	9328041	94.73	Intergenic	-6939	TWSG1	0	0	0
chr3	134722833	134722996	94.6	intron (NM_004441, intron 3 of 15)	208815	EPHB1	0	0	0
chr11	1315225	1315814	93.78	intron (NM_019009, intron 2 of 5)	15373	TOLLIP	0	6	0
chr16	89607417	89607681	93.32	intron (NM_003119, intron 9 of 16)	-19516	RPL13	0	5	0
chr19	15726960	15727206	93.05	intron (NM_007253, intron 2 of 12)	1054	CYP4F8	0	0	0
chr16	77873234	77873431	91.11	intron (NM_020927, intron 3 of 8)	50849	VAT1L	0	2	0
chr9	8774689	8774836	91.07	intron (NM_002839, intron 11 of 45)	-40816	PTPRD	0	1	0
chr8	98080653	98080861	90.93	intron (NM_016134, intron 7 of 7)	209419	TSPYL5	0	2	1
chr2	1833116	1833314	90.7	intron (NM_015025, intron 21 of 24)	-84924	PXDN	0	0	0
chr11	964748	965350	90.15	intron (NM_001242837, intron 2 of 21)	39240	AP2A2	0	0	0
chrY	28809158	28814233	89.53	Intergenic	937058	TTTY3B	0	10	0
chr2	179246089	179246348	88.51	promoter-TSS (NR_031666)	-587	MIR548N	0	1	0
chr3	195830260	195830565	88.44	Intergenic	-21380	TFRC	0	0	0
chr18	46593464	46593807	88.36	intron (NM_017653, intron 16 of 16)	-17497	MIR4744	0	0	0
chrX	80857715	80858000	86.58	Intergenic	-400416	HMGN5	2	0	0
chr21	10774118	10774802	86.36	Intergenic	216460	TPTE	0	1	0
chr8	143052011	143052278	85.85	Intergenic	-205556	MIR4472-1	0	9	0
chr16	24423771	24424038	85.85	Intergenic	-127004	RBBP6	0	1	0
chr6	20810549	20810760	85.62	intron (NM_017774, intron 8 of 15)	275966	CDKAL1	0	0	0
chr2	86726857	86727288	85.45	Intergenic	58488	KDM3A	0	1	0
chr13	36442940	36443170	85.43	intron (NM_004734, intron 5 of 17)	-13057	DCLK1	0	0	0
chr16	2861002	2861331	85.37	Intergenic	-5998	PRSS21	0	5	0
chr12	27385955	27386257	84.55	Intergenic	-10972	STK38L	0	0	0
chr3	51890280	51890580	84	Intergenic	-5215	IQCF2	0	0	0
chr4	191001321	191001853	83.59	promoter-TSS (NM_001177376).2	-392	DUX4L4	0	11	1
chr2	63952423	63953029	83.59	Intergenic	-115372	UGP2	0	1	0
chr21	10781999	10782838	83.35	Intergenic	208502	TPTE	0	1	0
chrX	22305082	22305281	83.28	Intergenic	14151	ZNF645	0	1	0
chr13	100711714	100711925	82.88	Intergenic	-29450	PCCA	0	0	0
chr19	8839046	8839231	81.75	Intergenic	-2253	OR2Z1	0	0	0
chr21	9684115	9686408	81.43	Intergenic	-140571	MIR3648	0	5	0
chr1	11582657	11582932	81.36	intron (NM_020780, intron 10 of 20)	43499	PTCHD2	0	0	0
chr13	29877226	29877470	81.36	intron (NM_001033602, intron 4 of 13)	-125429	MTUS2	1	0	0
chr13	113805801	113806088	81.36	Intergenic	-7024	PROZ	0	6	0
chr17	164262	164889	81.16	intron (NM_001190411, intron 4 of 8)	-16421	LOC100506388	0	0	0
chr11	125518333	125518553	81.08	intron (NM_001244846, intron 11 of 11)	22192	CHEK1	0	3	0
chr5	171911778	171912018	80.98	Intergenic	-30371	SH3PXD2B	0	0	0
chr13	113592374	113592580	80.86	Intergenic	30475	MCF2L-AS1	0	0	0
chr6	74476798	74476968	80.7	intron (NM_133493, intron 13 of 32)	71369	CD109	0	1	0
chr1	228744333	228746271	80.39	Intergenic	-35092	RHOU	1	45	9
chr8	137280744	137280898	80.21	Intergenic	811105	KHDRBS3	0	0	0
chr9	138711369	138711655	79.94	intron (NM_015447, intron 11 of 16)	87493	CAMSAP1	0	2	0
chr1	9030732	9030870	79.93	intron (NM_001215, intron 6 of 7)	24879	CA6	0	1	0
chr7	94709112	94709259	79.91	intron (NM_001166161, intron 1 of 17)	169975	PPP1R9A	0	2	0
chr7	70485962	70486122	79.91	Intergenic	-111747	WBSCR17	0	0	0
chr15	70172499	70172746	79.65	Intergenic	45049	LINC00593	0	0	0
chr6	4067607	4067746	79.47	TTS (NM_173563)	-11764	C6orf201	0	0	0
chr1	18604940	18605127	79.1	intron (NM_032880, intron 2 of 9)	170793	IGSF21	0	1	0
chr4	77446354	77446575	79.08	intron (NM_020859, intron 1 of 10)	-48257	MIR4450	0	0	0
chr1	150130668	150130842	79.07	intron (NM_016274, intron 5 of 5)	8585	PLEKHO1	0	0	0
chr2	242765442	242765969	79.05	Intergenic	13675	NEU4	0	0	0
chr7	158995710	158996098	79.05	Intergenic	-58255	VIPR2	0	10	0
chr20	42243460	42243736	78.86	intron (NM_016004, intron 7 of 13)	24019	IFT52	0	0	0
chr18	66942891	66943121	78.85	Intergenic	-125278	DOK6	0	0	0
chr19	56628656	56628887	78.52	intron (NM_001002836, intron 1 of 2)	3878	ZNF787	0	0	0
chr3	195440621	195441108	78.47	Intergenic	-6889	MUC20	0	8	0
chr2	59299829	59300156	78.43	Intergenic	552104	FLJ30838	0	0	0
chr1	28139112	28139254	78.09	intron (NM_177424, intron 6 of 8)	-18069	PPP1R8	0	2	0
chr6	110321593	110321817	78.03	Intergenic	21407	GPR6	1	0	0
chr2	3344656	3344889	77.85	intron (NM_003310, intron 2 of 8)	36881	TSSC1	0	2	0
chr19	55258909	55259373	77.46	intron (NM_015868, intron 5 of 7)	9167	KIR2DL3	0	2	0
chr18	10150769	10151043	77.45	Intergenic	236951	VAPA	0	0	0
chrX	22491586	22491750	77.4	Intergenic	200638	ZNF645	0	0	0
chr9	44992264	44993641	77.33	Intergenic	2716	FAM27C	0	25	6
chr2	49312049	49312267	77.21	intron (NM_000145, intron 1 of 9)	69508	FSHR	1	0	0
chr1	84776874	84777079	77.13	intron (NM_001134663, intron 2 of 3)	8642	SAMD13	0	0	0
chr4	148210876	148211131	77.1	Intergenic	-191066	EDNRA	0	0	0
chr1	217946231	217946486	77.1	intron (NM_138796, intron 6 of 10)	-119884	LINC00210	0	0	0
chr19	381090	381742	76.93	Intergenic	-5403	THEG	0	15	0
chr1	240348189	240348507	76.75	intron (NM_020066, intron 3 of 17)	93163	FMN2	0	0	0
chr2	147374808	147375201	76.75	Intergenic	30379	PABPC1P2	0	1	0
chr10	73563447	73563745	76.46	intron (NM_001171933, intron 8 of 22)	-8044	CDH23	0	0	0
chr16	75471032	75471243	76.44	Intergenic	-3750	CFDP1	0	2	0
chr5	90135029	90135305	76.35	intron (NM_032119, intron 77 of 89)	280550	GPR98	0	3	0
chr2	81877544	81877751	76.33	Intergenic	-1206280	LOC1720	0	0	0
chr22	20867605	20867843	76.21	intron (NM_001003891, intron 1 of 17)	5838	MED15	0	1	0
chr12	21600680	21600903	76.12	intron (NM_024854, intron 3 of 11)	10253	PYROXD1	0	3	0
chr7	4883244	4883573	76.09	intron (NM_018059, intron 2 of 14)	18217	PAPOLB	1	2	0
chr14	77175605	77175830	76.05	Intergenic	-52518	VASH1	0	0	0
chr17	1117822	1118060	76.05	Intergenic	-27325	ABR	0	0	0
chr10	6346738	6346972	76.05	intron (NR_040079, intron 1 of 6)	27205	LOC399715	0	1	0
chr7	157901919	157902151	76.05	intron (NM_130843, intron 9 of 21)	254758	LOC100506585	0	0	0
chr17	33478036	33478348	75.87	intron (NM_001267052, intron 4 of 19)	3356	UNC45B	0	3	0
chr12	3236539	3236759	75.74	intron (NM_006675, intron 2 of 8)	50128	TSPAN9	0	3	0
chr16	88455059	88455370	75.58	Intergenic	-38665	ZNF469	0	4	0
chr1	183118800	183119139	75.58	Intergenic	-36205	LAMC2	0	0	0
chr20	801044	801360	75.58	Intergenic	-13154	FAM110A	0	0	0
chr16	25933102	25933355	75.45	intron (NM_006040, intron 1 of 1)	229881	HS3ST4	0	0	0
chr11	1105108	1105394	75.45	TTS (NM_002457)	30376	MUC2	0	1	0
chr2	125781910	125782186	75.34	Intergenic	999184	CNTNAP5	1	1	0
chr17	40311095	40311368	75.34	intron (NM_012285, intron 16 of 16)	-4169	RAB5C	0	2	0
chr11	22917306	22917547	75.25	Intergenic	-35454	LOC100500938	0	0	0
chr6	134392325	134392452	75.19	Intergenic	-18599	SLC2A12	0	0	0
chr12	131130585	131130865	75.07	Intergenic	-128315	RIMBP2	0	0	0
chr2	203210962	203211150	75.07	Intergenic	-29994	BMPR2	0	1	0
chr19	10533859	10534044	74.82	intron (NM_001111307, intron 1 of 14)	2618	PDE4A	0	0	0
chr5	157090290	157090549	74.68	Intergenic	-8142	C5orf52	0	0	0
chr1	227891151	227891545	74.65	Intergenic	-5940	ZNF847P	0	1	0
chr8	103398439	103398598	74.54	intron (NM_015902, intron 1 of 58)	26399	UBR5	0	0	0
chr4	177833385	177833655	74.34	Intergenic	-119625	VEGFC	0	0	0
chr8	609167	609586	74.26	Intergenic	71850	ERICH1	0	9	0
chr3	163695532	163695751	73.96	Intergenic	-674552	LOC647107	0	0	0
chr14	19247326	19247529	73.9	Intergenic	-130167	OR11H12	0	0	0
chr7	12524732	12525420	73.87	Intergenic	-81224	VWDE	0	0	0
chr1	2610132	2611209	73.86	intron (NM_001242672, intron 4 of 6)	-46189	MMEL1	0	8	0
chr5	22919111	22919274	73.79	Intergenic	-65461	CDH12	0	0	0
chr20	15114974	15115212	73.44	intron (NM_080676, intron 5 of 16)	-62411	MACROD2	0	1	0
chr8	122669868	122670191	73.24	Intergenic	-16399	HAS2	0	0	0
chr12	128327519	128327623	73.2	Intergenic	-38591	FLJ37505	0	0	0
chr4	177091486	177091714	73.1	intron (NM_181265, intron 23 of 28)	25222	SPATA4	0	0	0
chr5	86871771	86872002	72.87	Intergenic	-163036	CCNH	0	0	0
chr16	14962698	14963051	72.86	intron (NM_014287, intron 16 of 30)	-32491	MIR3179-3	0	1	0
chr10	37937181	37937353	72.85	Intergenic	-45408	MTRNR2L7	0	0	0
chr9	88219272	88219607	72.81	intron (NM_015239, intron 17 of 25)	137505	AGTPBP1	1	0	0
chr11	7615717	7616077	72.81	intron (NM_003621, intron 4 of 23)	-2520	PPFIBP2	0	0	0
chr13	74037428	74037693	72.69	Intergenic	404418	KLF5	0	1	0
chr3	15335297	15335507	72.62	intron (NM_004844, intron 3 of 8)	38734	SH3BP5	0	2	0
chr1	174930735	174931036	72.54	intron (NM_001243765, intron 3 of 8)	-3020	RABGAP1L	0	1	0
chr8	109050493	109050648	72.51	intron (NM_178565, intron 2 of 5)	45343	RSPO2	0	0	0
chr3	48103551	48103812	72.43	intron (NM_030885, intron 1 of 3)	27088	MAP4	0	1	0
chr5	126859548	126859890	72.26	intron (NM_130809, intron 2 of 8)	6410	PRRC1	0	1	0
chr11	77597413	77597850	72.17	intron (NM_033547, intron 21 of 22)	65423	C11orf67	0	3	0
chr6	138387195	138387369	72.09	Intergenic	41378	PERP	0	0	0
chr4	190909398	190909695	71.88	Intergenic	38866	LOC100288255	0	0	0
chrX	152774479	152774560	71.87	3' UTR (NM_001711, exon 8 of 8)	14172	BGN	0	0	0
chr4	149632191	149632272	71.87	Intergenic	-268559	NR3C2	0	0	0
chr7	30519489	30519740	71.86	Intergenic	-1221	NOD1	0	2	0
chr3	58301396	58301622	71.83	non-coding (NR_049756, exon 3 of 6)	9537	RPP14	0	2	0
chr5	147388487	147388821	71.83	Intergenic	-54881	SPINK5	0	0	0
chr13	112198288	112198411	71.65	Intergenic	225334	TEX29	0	0	0
chr10	135479695	135480204	71.6	promoter-TSS (NM_012147)	-419	DUX4L2	0	11	1
chr12	125156895	125157128	71.51	Intergenic	-105001	NCOR2	0	0	0
chr3	13231908	13232066	71.31	Intergenic	-117370	IQSEC1	0	0	0
chr5	1136777	1136991	71.29	Intergenic	-24712	SLC12A7	0	0	0
chr15	20480040	20480441	71.26	Intergenic	-7757	CHEK2P2	1	1	0
chr7	157958911	157959145	71.2	intron (NM_130842, intron 5 of 21)	311751	LOC100506585	0	6	2
chr20	26189922	26190224	71.06	promoter-TSS (NR_040095)	-204	LOC284801	0	10	1
chr12	124807711	124808002	70.98	Intergenic	34146	FAM101A	0	0	0
chr16	86709211	86709492	70.98	Intergenic	97236	FOXL1	0	2	0
chrX	108297343	108297898	70.92	Intergenic	-318013	IRS4	0	11	1
chr12	104926656	104926871	70.91	intron (NM_018413, intron 1 of 2)	-58648	MIR3922	0	0	0
chr7	97014857	97015070	70.91	Intergenic	269058	ACN9	0	3	1
chr5	124813931	124814146	70.91	Intergenic	-733233	ZNF608	0	3	0
chr13	112612036	112612195	70.91	Intergenic	-109798	SOX1	0	0	0
chr2	176771922	176772116	70.91	Intergenic	94999	KIAA1715	0	0	0
chr9	75049596	75049792	70.91	Intergenic	-69531	ZFAND5	0	1	0
chr13	50254753	50254969	70.64	intron (NM_032565, intron 1 of 3)	10762	EBPL	0	0	0
chr9	79675099	79675276	70.63	Intergenic	40616	FOXB2	1	1	0
chr13	19711927	19712526	70.51	Intergenic	-4896	RNU6-52	17	26	0
chr8	146194907	146195044	70.49	Intergenic	-18701	ZNF16	0	0	0
chr21	47709729	47710043	70.47	intron (NM_058181, intron 2 of 4)	3619	YBEY	1	0	0
chr17	76111696	76112023	70.46	intron (NM_007267, intron 18 of 19)	-3979	LOC100131096	0	0	0
chr17	153380	153926	70.44	intron (NM_001190411, intron 4 of 8)	-27343	LOC100506388	0	8	0
chr3	64104736	64104928	70.33	intron (NM_198859, intron 7 of 7)	15686	PRICKLE2-AS2	0	0	0
chr16	89701231	89701448	70.31	intron (NM_001128141, intron 2 of 10)	14339	DPEP1	0	0	0
chr12	41475944	41476186	70.3	Intergenic	-106185	PDZRN4	0	0	0
chr4	190943008	190944012	70.24	Intergenic	4902	LOC100288255	0	28	6
chr4	190197614	190198946	70.21	Intergenic	-196019	HSP90AA4P	0	3	0
chr17	70988960	70989246	70.14	intron (NM_139177, intron 4 of 9)	99750	SLC39A11	0	0	0
chr4	41915489	41915840	70.14	Intergenic	-21473	TMEM33	1	0	0
chr10	21948530	21948722	70.12	intron (NM_004641, intron 9 of 23)	125052	MLLT10	0	0	0
chrX	106281033	106281216	69.98	Intergenic	-37650	MORC4	0	0	0
chr18	5361551	5361776	69.98	Intergenic	-64611	ZFP161	0	0	0
chr2	174668456	174668661	69.98	Intergenic	160389	SP3	0	0	0
chr17	26494602	26494810	69.98	intron (NM_016231, intron 5 of 10)	-58883	PYY2	0	0	0
chr11	186438	187017	69.91	Intergenic	-6353	LOC653486	0	17	0
chr4	7579207	7579492	69.84	intron (NM_020777, intron 3 of 26)	117594	MIR4274	0	0	0
chr12	63878441	63878640	69.84	Intergenic	183814	DPY19L2	0	0	0
chr2	208342281	208342533	69.69	Intergenic	-52209	CREB1	0	1	0
chr13	113225405	113225583	69.69	intron (NM_006322, intron 1 of 21)	16987	TUBGCP3	0	0	0
chr12	110009052	110009271	69.67	intron (NR_038118, intron 2 of 9)	2197	MMAB	0	0	0
chr2	47115198	47115480	69.56	Intergenic	27668	MCFD2	0	0	0
chr20	50096539	50096720	69.51	intron (NM_001258296, intron 3 of 10)	-27115	MIR3194	0	1	0
chr11	11268413	11268722	69.48	Intergenic	106337	CSNK2A1P	0	0	0
chr8	113168648	113168793	69.43	Intergenic	-487002	MIR2053	0	0	0
chr15	100339913	100340471	69.23	non-coding (NR_003260, exon 4 of 5)	6940	DNM1P46	0	10	0
chr16	8480066	8480248	69.15	Intergenic	142069	TMEM114	0	0	0
chr12	101276558	101276799	69.06	intron (NM_178826, intron 1 of 26)	88304	ANO4	0	1	0
chr3	194735360	194735524	68.97	Intergenic	256453	XXYLT1	0	4	0
chr20	37118665	37118898	68.83	intron (NM_020336, intron 2 of 29)	17295	RALGAPB	0	1	0
chr6	50590459	50590829	68.71	Intergenic	-90613	TFAP2D	1	1	0
chr1	217048085	217048242	68.65	intron (NM_001243507, intron 2 of 7)	64852	ESRRG	0	0	0
chr4	112574082	112574229	68.62	Intergenic	-492398	C4orf32	0	0	0
chr13	24003455	24003614	68.59	intron (NM_014363, intron 1 of 9)	4307	SACS	0	1	0
chr11	1160218	1160480	68.55	Intergenic	-83946	MUC5B	0	0	0
chr12	21956342	21956545	68.5	intron (NM_020297, intron 37 of 37)	-28688	KCNJ8	0	2	0
chr8	37712874	37713072	68.5	Intergenic	-5542	BRF2	0	1	0
chr12	98541590	98541793	68.5	Intergenic	-152465	MIR4303	0	0	0
chr2	54759182	54759454	68.46	intron (NM_003128, intron 2 of 35)	2959	RPL23AP32	0	3	0
chr6	14554771	14554955	68.44	Intergenic	436998	CD83	0	1	1
chr2	9038959	9039416	68.39	intron (NM_138799, intron 4 of 12)	-61432	KIDINS220	0	1	0
chr8	100302540	100302758	68.35	intron (NM_152564, intron 19 of 61)	246309	MIR599	0	0	0
chr8	56953761	56953927	68.22	Intergenic	32616	SNORD54	0	1	0
chr2	146560796	146561031	68.21	Intergenic	-783712	PABPC1P2	0	2	0
chr11	46266600	46266785	68.09	Intergenic	-32536	CREB3L1	0	1	0
chr7	45851805	45852573	67.96	Intergenic	-43572	SEPT7P2	1	18	4
chr12	115562429	115562684	67.94	Intergenic	-440587	TBX3	0	3	0
chr6	158303707	158304129	67.92	intron (NM_016224, intron 4 of 17)	59624	SNX9	0	0	0
chr6	167055107	167055312	67.84	intron (NM_001006932, intron 2 of 21)	-14483	RPS6KA2	1	1	0
chr12	133412827	133413052	67.78	Intergenic	-7513	GOLGA3	0	12	0
chr19	35662375	35662561	67.75	Intergenic	16623	FXYD5	0	1	0
chr19	49046179	49046357	67.65	Intergenic	-9161	SULT2B1	0	0	0
chr6	158376395	158376600	67.52	Intergenic	-26391	SYNJ2	0	1	0
chr5	155226751	155226919	67.48	Intergenic	-526932	SGCD	0	0	0
chr21	10852320	10853347	67.45	Intergenic	138087	TPTE	0	0	0
chr16	25353468	25353655	67.4	Intergenic	-84706	ZKSCAN2	0	1	0
chr16	68214722	68215046	67.36	intron (NM_004555, intron 6 of 10)	55252	ESRP2	0	0	0
chr17	80629318	80629541	67.3	intron (NM_006822, intron 1 of 5)	-23018	WDR45L	0	0	0
chr1	177501701	177501875	67.27	Intergenic	361155	FAM5B	1	0	0
chr18	61000472	61000605	67.2	intron (NM_002035, intron 9 of 9)	-13925	BCL2	0	0	0
chr14	44039793	44040020	67.17	Intergenic	936593	FSCB	0	2	0
chr4	169818643	169818831	67.06	intron (NM_001166108, intron 13 of 21)	65581	PALLD	1	1	0
chr16	22791465	22791762	67	intron (NR_037517, intron 1 of 3)	11750	MIR548AA2	0	0	0
chr1	154119315	154119534	66.8	intron (NM_207308, intron 2 of 39)	8168	NUP210L	1	2	0
chr22	20869719	20869951	66.78	intron (NM_001003891, intron 1 of 17)	7949	MED15	0	0	0
chrX	112706998	112707132	66.77	Intergenic	-623022	AMOT	0	0	0
chrY	437953	439257	66.76	Intergenic	-96474	SHOX	0	0	0
chr6	8632493	8632663	66.75	intron (NR_038980, intron 3 of 4)	-19864	HULC	0	1	1
chr7	56440983	56442535	66.74	Intergenic	74309	LOC650226	2	43	7
chr6	3998934	3999035	66.72	Intergenic	-22585	PRPF4B	0	0	0
chr6	128944314	128944682	66.68	Intergenic	-102628	PTPRK	0	0	0
chr12	86067518	86067670	66.63	Intergenic	162724	RASSF9	0	0	0
chr3	100816820	100816972	66.63	Intergenic	-104562	ABI3BP	0	0	0
chr14	88925351	88925626	66.57	Intergenic	73500	SPATA7	0	1	0
chr5	148509270	148509441	66.39	Intergenic	-11699	ABLIM3	0	2	0
chrY	13195653	13196530	66.36	Intergenic	1337298	GYG2P1	0	1	0
chr14	28340202	28340320	66.35	Intergenic	258467	LOC100505967	0	1	0
chr8	138053196	138053355	66.3	Intergenic	1455790	FAM135B	0	3	0
chr15	86429270	86429480	66.23	Intergenic	-91186	KLHL25	0	1	1
chr13	114493425	114493635	66.23	intron (NM_182614, intron 3 of 8)	-25053	GAS6-AS1	0	4	0
chr5	27763139	27763245	66.19	Intergenic	290793	LOC643401	0	1	0
chrX	114968539	114968868	66.16	Intergenic	140884	PLS3	0	5	0
chr11	11128403	11128738	66.16	Intergenic	246334	CSNK2A1P	1	0	0
chr14	78276083	78276245	66.15	intron (NM_020421, intron 1 of 10)	9738	ADCK1	0	1	0
chr15	52457064	52457243	66.12	intron (NM_006578, intron 1 of 10)	15009	GNB5	0	0	0
chr18	46022335	46022506	66.05	Intergenic	-43007	CTIF	0	0	0
chr2	73117564	73117733	66.05	intron (NM_003124, intron 2 of 2)	3136	SPR	0	2	0
chr4	4297043	4297207	66.05	intron (NM_145291, intron 1 of 7)	5201	ZBTB49	0	0	0
chr17	76014376	76014513	66.05	intron (NM_001142640, intron 2 of 21)	14126	TNRC6C	0	2	0
chr9	690073	690242	66.05	intron (NM_001256877, intron 3 of 12)	-16649	KANK1	0	0	0
chr8	29841228	29841353	66.05	Intergenic	-26426	MIR3148	0	0	0
chr8	70469162	70469325	66.05	intron (NM_001128206, intron 2 of 21)	64215	SULF1	0	0	0
chr15	64509775	64509925	66.05	intron (NM_022048, intron 4 of 11)	-54496	PPIB	0	0	0
chr19	18523054	18523226	66.03	Intergenic	-7006	SSBP4	0	2	0
chr8	42137387	42137559	66.03	intron (NM_001242778, intron 2 of 20)	8653	IKBKB	0	0	0
chr1	207360388	207360643	66	Intergenic	82908	C4BPA	0	0	0
chr16	2109122	2109333	65.91	intron (NM_001114382, intron 10 of 40)	11237	TSC2	0	0	0
chr5	117157263	117157564	65.88	Intergenic	406205	LOC728342	0	0	0
chr13	114493686	114493840	65.86	intron (NM_182614, intron 3 of 8)	-24820	GAS6-AS1	0	3	0
chr6	82360096	82360260	65.84	Intergenic	102250	FAM46A	0	0	0
chr19	754190	754443	65.67	intron (NM_173481, intron 1 of 4)	3170	C19orf21	0	3	0
chr6	160547891	160548064	65.67	intron (NM_153187, intron 1 of 9)	5114	SLC22A1	0	0	0
chr6	149464204	149464377	65.67	Intergenic	-175146	TAB2	0	0	0
chr2	90476697	90477354	65.66	Intergenic	1365141	MIR4436A	0	6	0
chr12	127317554	127317673	65.62	Intergenic	41623	LOC440117	0	0	0
chr8	132265176	132265580	65.58	Intergenic	-212543	ADCY8	1	0	0
chr20	56371679	56371834	65.48	Intergenic	-85164	PMEPA1	0	0	0
chr9	32428584	32428739	65.48	intron (NM_002197, intron 12 of 20)	44060	ACO1	0	2	0
chr20	47131439	47132679	65.45	Intergenic	143405	LINC00494	0	6	0
chr13	51985063	51985191	65.42	intron (NM_001039937, intron 5 of 18)	42148	INTS6	0	0	0
chr19	19743901	19744075	65.32	intron (NM_016573, intron 19 of 20)	-4949	LPAR2	0	1	0
chr6	15806289	15806438	65.28	Intergenic	-143074	DTNBP1	0	0	0
chr1	143437985	143438498	65.22	Intergenic	-248889	LOC100130000	0	0	0
chr10	38869693	38870050	65.22	Intergenic	-119856	ACTR3BP5	0	0	0
chrY	13702886	13709670	65.19	Intergenic	827111	GYG2P1	0	5	0
chr5	122861001	122861169	65.19	intron (NM_001044722, intron 1 of 11)	13292	CSNK1G3	0	1	0
chr4	161496344	161496617	65.15	Intergenic	1307482	RAPGEF2	0	1	0
chr2	150574684	150574840	65.1	Intergenic	-130432	MMADHC	0	2	0
chr11	42975276	42975432	65.1	Intergenic	315565	HNRNPKP3	0	0	0
chr14	27595903	27596059	65.1	Intergenic	218133	MIR4307	0	1	0
chr1	72778512	72778633	65.01	Intergenic	-30295	NEGR1	0	0	0
chr14	75495217	75495419	65.01	intron (NM_001040108, intron 9 of 12)	22917	MLH3	0	0	0
chr12	65387522	65387786	64.99	Intergenic	110100	FLJ41278	0	0	0
chr1	117364003	117364178	64.96	Intergenic	67004	CD2	0	0	0
chr5	24464462	24464637	64.96	Intergenic	180536	CDH10	0	1	0
chr5	112274677	112274829	64.94	Intergenic	-16722	REEP5	0	1	0
chr12	77036635	77036866	64.87	Intergenic	-83161	OSBPL8	0	3	0
chr6	6375571	6375836	64.87	intron (NR_026970, intron 4 of 7)	-54779	F13A1	0	0	0
chr1	77687976	77688111	64.83	Intergenic	-2911	PIGK	0	0	0
chr5	173059355	173059512	64.73	Intergenic	-15767	BOD1	0	2	0
chr19	41498510	41498757	64.71	intron (NM_000767, intron 1 of 8)	1429	CYP2B6	0	3	0
chr11	81485131	81485324	64.62	Intergenic	116651	MIR4300	0	1	0
chr4	6728197	6728411	64.62	Intergenic	10462	CNO	0	0	0
chr1	25127236	25127408	64.62	intron (NM_013943, intron 2 of 5)	55562	CLIC4	0	0	0
chr3	45722255	45722436	64.62	3' UTR (NM_014240, exon 8 of 8)	8029	LOC644714	0	0	0
chr10	50867651	50867838	64.62	intron (NM_020985, intron 14 of 15)	-19940	C10orf53	0	1	0
chr5	913581	913788	64.62	intron (NM_004237, intron 10 of 12)	20715	TRIP13	0	1	0
chr3	192615470	192615671	64.62	intron (NM_178496, intron 1 of 1)	20380	MB21D2	0	1	0
chr14	43407424	43407608	64.62	Intergenic	1330752	LRFN5	0	0	0
chr3	187489425	187489637	64.62	Intergenic	-26018	BCL6	0	1	0
chr15	36199001	36199181	64.62	Intergenic	-19966	MIR4510	0	1	0
chr4	28916765	28916964	64.62	Intergenic	95660	MIR4275	0	0	0
chr2	239685113	239685263	64.62	Intergenic	-71485	TWIST2	0	0	0
chr5	129051983	129052144	64.62	intron (NM_133638, intron 21 of 22)	-31821	KIAA1024L	0	0	0
chr2	217440960	217441163	64.62	Intergenic	-57066	IGFBP2	0	3	1
chr8	19049255	19049439	64.62	intron (NR_038919, intron 3 of 4)	53685	LOC100128993	0	0	0
chr4	1783702	1783878	64.61	Intergenic	-11249	FGFR3	0	1	0
chr11	67965662	67965838	64.61	intron (NM_017635, intron 1 of 10)	15034	SUV420H1	0	0	0
chr8	66126114	66126290	64.61	Intergenic	-33627	LINC00251	0	0	0
chr6	87680695	87680871	64.61	intron (NM_000865, intron 1 of 1)	33759	HTR1E	1	0	0
chr2	72914048	72914224	64.61	intron (NM_015189, intron 6 of 21)	139041	EXOC6B	0	1	0
chr2	1484451	1484652	64.5	intron (NM_175721, intron 7 of 14)	66371	TPO	0	0	0
chr9	1114044	1114272	64.5	Intergenic	63538	DMRT2	0	0	0
chr15	90651555	90651833	64.5	Intergenic	-5986	IDH2	0	3	0
chr3	49722218	49722466	64.5	intron (NM_020998, intron 14 of 17)	3854	MST1	0	1	0
chr1	246395864	246396088	64.5	intron (NM_022743, intron 5 of 11)	184738	SMYD3	0	0	0
chr1	5693745	5694040	64.5	Intergenic	69761	MIR4417	0	0	0
chr11	68074990	68075213	64.5	Intergenic	-5007	LRP5	0	1	0
chr4	76492775	76492926	64.47	Intergenic	11592	C4orf26	0	0	0
chr18	25598530	25598706	64.43	intron (NM_001792, intron 2 of 15)	158827	CDH2	0	0	0
chr1	179153432	179153620	64.42	intron (NM_001168237, intron 1 of 12)	-41302	ABL2	1	0	0
chrX	47353081	47353239	64.35	Intergenic	-10815	ZNF41	0	2	0
chr21	46765362	46765551	64.34	Intergenic	-40284	LINC00315	0	0	0
chr12	78963524	78963752	64.31	Intergenic	-294135	SYT1	0	0	0
chr14	75246264	75246464	64.29	intron (NM_019589, intron 2 of 20)	16295	YLPM1	0	0	0
chr11	1649582	1649759	64.27	intron (NM_053005, intron 1 of 5)	-1363	KRTAP5-5	0	0	0
chr19	14483708	14483885	64.27	Intergenic	-8160	CD97	0	0	0
chr6	24896979	24897156	64.27	intron (NM_014722, intron 1 of 22)	14128	FAM65B	0	0	0
chr7	55234325	55234502	64.27	intron (NM_005228, intron 15 of 27)	22229	LOC100507500	0	0	0
chr6	43162473	43162710	64.2	intron (NM_015089, intron 9 of 40)	12669	CUL9	0	1	0
chr4	103772847	103773103	64.1	intron (NM_181890, intron 1 of 7)	17028	UBE2D3	0	0	0
chr1	246397224	246397437	64.1	intron (NM_022743, intron 5 of 11)	183384	SMYD3	0	0	0
chr22	45652795	45653045	64.1	Intergenic	-16270	KIAA0930	0	0	0
chr6	99938114	99938351	64.1	intron (NM_001080481, intron 5 of 17)	25020	USP45	0	1	0
chr5	72473935	72474169	64.1	Intergenic	5029	TMEM174	0	1	0
chr22	26368605	26368820	64.08	intron (NM_032608, intron 39 of 43)	-196728	SEZ6L	0	4	0
chr17	15837562	15837807	64.08	Intergenic	-10547	ADORA2B	0	0	0
chr14	84299897	84300123	64.08	Intergenic	-1696478	FLRT2	0	2	0
chr9	8891130	8891319	64.08	intron (NM_002839, intron 11 of 45)	-157278	PTPRD	0	0	0
chr8	138138732	138138939	64.08	Intergenic	1370230	FAM135B	0	0	0
chr5	111307150	111307349	64.08	intron (NR_046678, intron 2 of 3)	5379	NREP	1	0	0
chr1	40093945	40094160	64.08	intron (NM_014571, intron 4 of 4)	11296	HEYL	0	0	0
chr14	89598177	89598411	64.08	Intergenic	285160	FOXN3	0	2	0
chr10	102234337	102234544	64.08	intron (NM_003393, intron 1 of 5)	11628	WNT8B	0	0	0
chr11	9923281	9923474	64.04	intron (NM_030962, intron 16 of 39)	-142297	LOC440028	0	0	0
chr6	116304010	116304265	63.99	intron (NM_002031, intron 2 of 7)	-55757	TPI1P3	0	0	0
chr15	71900477	71900655	63.92	intron (NM_024817, intron 6 of 16)	-202328	NR2E3	0	2	1
chr5	157404608	157404846	63.91	Intergenic	-118544	CLINT1	0	0	0
chr14	48313594	48313808	63.84	Intergenic	-49484	LOC100506433	0	0	0
chr2	127303882	127304054	63.75	Intergenic	-109543	GYPC	0	0	0
chr8	140971321	140971519	63.74	intron (NM_031466, intron 19 of 22)	-256121	KCNK9	0	0	0
chr15	99587103	99587301	63.74	Intergenic	-36178	PGPEP1L	0	0	0
chr5	64270181	64270379	63.74	intron (NM_005869, intron 12 of 13)	205525	CWC27	0	0	0
chr2	1703247	1703478	63.7	intron (NM_012293, intron 1 of 22)	44929	PXDN	0	1	0
chr10	50709714	50709935	63.64	intron (NM_000124, intron 6 of 20)	22535	PGBD3	0	1	0
chrX	46400241	46400519	63.59	intron (NM_001190417, intron 3 of 5)	4512	ZNF674	0	3	0
chr2	3639462	3639678	63.58	Intergenic	-2852	COLEC11	0	6	1
chr11	118294476	118294680	63.58	Intergenic	-5048	LOC100131626	0	2	0
chr15	83258291	83258470	63.58	intron (NM_030594, intron 2 of 11)	-17807	CPEB1	0	2	0
chr2	54021876	54022088	63.56	intron (NM_001127397, intron 2 of 12)	-7836	ASB3	0	2	0
chr2	1218208	1218535	63.52	intron (NM_018968, intron 9 of 16)	-198862	TPO	0	0	0
chr20	17639708	17639927	63.45	intron (NM_001042576, intron 3 of 25)	23111	RRBP1	0	6	0
chr10	42805073	42806050	63.43	Intergenic	57932	LOC441666	0	3	0
chr21	44933738	44933937	63.42	Intergenic	-35734	LINC00313	0	0	0
chr15	76348489	76348662	63.4	Intergenic	-3724	C15orf27	0	2	0
chr12	111298697	111298805	63.34	intron (NM_152591, intron 4 of 11)	13940	CCDC63	0	0	0
chr7	100736950	100737129	63.27	Intergenic	8253	TRIM56	0	1	0
chr1	202594286	202594524	63.25	intron (NM_177402, intron 1 of 8)	18176	SYT2	0	0	0
chr7	2693209	2693389	63.24	intron (NM_025250, intron 9 of 13)	21696	TTYH3	0	2	0
chr12	130967352	130967532	63.24	intron (NM_015347, intron 2 of 18)	34968	RIMBP2	0	0	0
chrX	19981053	19981233	63.24	intron (NM_198279, intron 3 of 10)	7239	CXorf23	0	0	0
chrX	10734843	10734986	63.13	intron (NM_033290, intron 1 of 9)	-89135	MID1	0	0	0
chr4	181040042	181040242	63.11	Intergenic	1040160	LINC00290	0	1	0
chr2	47538749	47539007	63.09	Intergenic	-57409	EPCAM	0	2	0
chr2	68633164	68633695	63.06	Intergenic	41107	PLEK	1	0	0
chr1	228751097	228752003	62.98	Intergenic	-28844	RHOU	0	12	4
chrX	149909163	149909344	62.91	intron (NM_003828, intron 11 of 15)	47384	MTMR1	0	1	0
chr6	3436461	3436642	62.91	intron (NM_021945, intron 1 of 10)	8667	SLC22A23	0	0	0
chr4	166377914	166378095	62.91	intron (NM_001873, intron 1 of 8)	70610	MIR578	0	1	0
chr5	178319592	178319773	62.91	Intergenic	-3234	ZFP2	0	1	0
chr13	27151274	27151455	62.91	intron (NM_006646, intron 1 of 9)	19524	WASF3	0	1	0
chrX	118033358	118033539	62.91	Intergenic	-75265	LONRF3	0	0	0
chr2	80270310	80270491	62.91	intron (NM_004389, intron 7 of 17)	261087	LRRTM1	0	1	0
chr18	30486963	30487144	62.91	Intergenic	-134079	KLHL14	0	1	0
chr5	124150914	124151075	62.88	Intergenic	-70189	ZNF608	0	1	0
chr10	108805694	108805849	62.88	intron (NM_001013031, intron 1 of 26)	118695	SORCS1	0	1	0
chr4	49300119	49300931	62.87	Intergenic	312260	CWH43	0	2	1
chr17	14874198	14874470	62.82	Intergenic	-59958	CDRT7	0	0	0
chr7	28433408	28433552	62.74	intron (NM_182899, intron 1 of 9)	-18664	CREB5	0	1	0
chr1	183057066	183057310	62.62	intron (NM_002293, intron 1 of 27)	64593	LAMC1	1	0	0
chr11	128051728	128051907	62.62	Intergenic	340388	ETS1	0	2	0
chr2	16534632	16534872	62.59	Intergenic	312382	FAM49A	0	1	0
chr9	33178056	33178238	62.57	Intergenic	-10791	B4GALT1	0	0	0
chr7	45570703	45570885	62.57	Intergenic	-43331	ADCY1	0	1	0
chr3	96385472	96385694	62.56	Intergenic	-147842	EPHA6	0	3	0
chr1	80343651	80343796	62.56	Intergenic	-871228	ELTD1	0	0	0
chr19	54392277	54392440	62.54	intron (NM_002739, intron 3 of 17)	6891	PRKCG	0	2	0
chr11	877719	877882	62.54	intron (NM_023947, intron 10 of 12)	33074	CHID1	0	3	3
chr17	28136012	28136261	62.51	intron (NM_033389, intron 1 of 14)	-120738	EFCAB5	0	0	0
chr2	62590756	62590918	62.5	Intergenic	142767	TMEM17	0	0	0
chr22	24619879	24620035	62.49	intron (NM_001099781, intron 11 of 11)	21153	GGT5	0	2	0
chr2	136274815	136274992	62.44	intron (NM_032143, intron 1 of 20)	13903	ZRANB3	0	0	0
chr2	133038529	133038730	62.38	Intergenic	-23087	ANKRD30BL	1	1	0
chr12	50852872	50853026	62.37	intron (NM_001170803, intron 9 of 13)	-45819	DIP2B	0	0	0
chr1	217864469	217864645	62.36	intron (NM_138796, intron 5 of 10)	59862	SPATA17	0	0	0
chr4	136448495	136448664	62.33	Intergenic	-1325676	PABPC4L	0	0	0
chr22	30264714	30265019	62.3	Intergenic	-14292	MTMR3	0	0	0
chrX	16405009	16405337	62.3	Intergenic	-263108	S100G	0	1	0
chr16	34222891	34223114	62.26	Intergenic	181760	UBE2MP1	0	1	0
chr12	62412480	62412690	62.26	intron (NM_178539, intron 1 of 4)	174035	FAM19A2	0	0	0
chr14	85401143	85401416	62.26	Intergenic	-595209	FLRT2	0	0	0
chr10	134285498	134285681	62.24	Intergenic	26875	C10orf91	0	1	0
chr19	49964516	49964699	62.24	intron (NM_001145396, intron 5 of 15)	8134	ALDH16A1	0	0	0
chr2	106644069	106644227	62.19	Intergenic	-37965	C2orf40	0	1	0
chr2	242871458	242871622	62.18	Intergenic	59654	CXXC11	0	0	0
chr19	33733380	33733544	62.18	Intergenic	-16706	SLC7A10	0	1	0
chr3	20356613	20356816	62.17	Intergenic	-128990	SGOL1	0	2	0
chr10	36437436	36437599	62.13	Intergenic	-507155	FZD8	1	0	0
chr7	15983440	15983668	62.11	Intergenic	-257246	MEOX2	0	0	0
chr1	80543339	80543561	62.04	Intergenic	-1070955	ELTD1	0	0	0
chr1	228231731	228231859	62.02	intron (NM_033131, intron 2 of 3)	37072	WNT3A	0	1	0
chr5	14008467	14008637	61.97	Intergenic	-63963	DNAH5	0	1	0
chr12	50585331	50585559	61.96	intron (NM_001243775, intron 3 of 4)	9871	LIMA1	0	4	0
chr4	189191042	189191226	61.91	Intergenic	130536	TRIML1	0	2	0
chr11	48364125	48364478	61.87	Intergenic	9698	OR4C45	0	0	0
chr7	144058281	144059046	61.86	intron (NM_005435, intron 1 of 14)	6174	ARHGEF5	0	2	0
chr7	101552410	101552614	61.86	intron (NM_181552, intron 1 of 23)	91630	CUX1	0	4	0
chr3	133401292	133401602	61.84	Intergenic	-20710	TOPBP1	1	0	0
chr22	41628137	41628302	61.83	TTS (NM_031488)	8716	CHADL	0	2	0
chr13	112198100	112198279	61.78	Intergenic	225174	TEX29	0	0	0
chr17	3245236	3245630	61.77	Intergenic	31894	OR3A4P	2	3	0
chr22	51241544	51242078	61.74	Intergenic	19654	RPL23AP82	0	0	0
chr3	113032521	113032771	61.74	intron (NM_001164496, intron 28 of 34)	-90199	WDR52-AS1	0	0	0
chr8	53907110	53907217	61.74	Intergenic	54695	NPBWR1	0	0	0
chr14	30933730	30933849	61.74	Intergenic	-94540	G2E3	0	0	0
chr10	39107808	39110914	61.73	Intergenic	119634	ACTR3BP5	0	3	0
chrX	105388219	105388377	61.72	Intergenic	-24000	MUM1L1	0	0	0
chr8	90963327	90963505	61.67	intron (NM_002485, intron 11 of 15)	33483	NBN	0	0	0
chr15	96304136	96304375	61.61	Intergenic	327933	LOC145820	0	0	0
chr20	6492390	6492629	61.61	Intergenic	-256236	BMP2	0	0	0
chr17	41686391	41686567	61.6	Intergenic	52452	MEOX1	0	0	0
chr9	122682282	122682467	61.58	Intergenic	324954	MIR147A	0	1	0
chr16	82851129	82851314	61.58	intron (NM_001220488, intron 2 of 14)	190822	CDH13	0	1	0
chr9	137983589	137983774	61.58	intron (NM_006334, intron 2 of 3)	16578	OLFM1	0	0	0
chrX	149649632	149649744	61.52	intron (NM_005491, intron 4 of 6)	35968	MAMLD1	0	1	0
chr4	129551166	129551347	61.43	Intergenic	-179523	PHF17	0	1	0
chr1	109185834	109185999	61.39	Intergenic	17828	HENMT1	0	0	0
chr17	63358346	63358525	61.34	Intergenic	199305	AXIN2	0	2	0
chr2	747742	748177	61.33	Intergenic	-70520	TMEM18	0	1	0
chr8	77019837	77019985	61.31	Intergenic	567708	HNF4G	1	0	0
chr8	69183945	69184169	61.29	Intergenic	-58900	C8orf34	0	0	0
chr3	30600251	30600437	61.26	Intergenic	-47650	TGFBR2	0	1	0
chr22	44995788	44995974	61.26	Intergenic	25418	LINC00229	0	1	0
chr12	132401588	132401774	61.26	intron (NM_003565, intron 21 of 27)	-12064	PUS1	0	1	0
chr11	62941381	62941673	61.26	intron (NM_199352, intron 6 of 8)	-29834	SLC22A24	0	1	0
chr3	171296909	171297178	61.25	Intergenic	-118846	TNIK	0	2	0
chr17	62320344	62320492	61.22	intron (NM_018469, intron 1 of 11)	20235	TEX2	0	1	0
chr19	33574714	33575024	61.17	intron (NM_018025, intron 1 of 19)	3083	GPATCH1	0	3	0
chr17	1020763	1021043	61.17	intron (NM_001159746, intron 2 of 22)	-8563	ABR	0	0	0
chr1	202086213	202086540	61.17	Intergenic	-5653	GPR37L1	0	2	0
chr1	215571731	215571844	61.07	Intergenic	-168948	KCTD3	0	0	0
chr8	72579323	72579498	61.03	Intergenic	-175948	LOC100132891	1	1	0
chr8	66770312	66770478	61.03	Intergenic	-16426	PDE7A	0	1	0
chr2	194685298	194685505	60.94	Intergenic	1070830	PCGEM1	1	0	0
chr10	17072636	17072823	60.93	intron (NM_001081, intron 27 of 66)	99087	CUBN	0	2	0
chr13	95776765	95776952	60.93	intron (NM_005845, intron 19 of 30)	176829	ABCC4	0	0	0
chr5	14866157	14866344	60.93	intron (NM_054027, intron 1 of 11)	5637	ANKH	0	1	0
chr19	49641995	49642182	60.93	intron (NM_003660, intron 16 of 29)	16593	HRC	0	0	0
chr1	59217574	59217761	60.93	Intergenic	32118	JUN	0	1	0
chr15	69938722	69938909	60.93	Intergenic	84756	LOC145837	0	1	0
chr8	139157253	139157440	60.93	intron (NM_015912, intron 15 of 19)	351719	FAM135B	0	0	0
chr4	146234874	146235061	60.93	Intergenic	-134135	OTUD4	0	1	0
chr3	99079927	99080181	60.83	Intergenic	-277386	COL8A1	0	1	0
chr21	23389438	23389569	60.8	Intergenic	-81433	LINC00308	0	0	0
chr3	172658622	172658790	60.79	intron (NM_031955, intron 6 of 10)	190231	ECT2	0	1	0
chr2	80857590	80857758	60.79	intron (NM_004389, intron 17 of 17)	-326187	LRRTM1	0	2	0
chrX	139777989	139778157	60.79	Intergenic	-13851	RP1-177G6.2	0	0	0
chr8	17831018	17831186	60.79	intron (NM_006197, intron 23 of 38)	50736	PCM1	0	1	0
chr2	150989554	150989722	60.79	Intergenic	354571	RND3	0	1	0
chr17	38998115	38998297	60.7	Intergenic	-19343	KRT10	0	0	0
chr6	90586886	90587099	60.65	Intergenic	-17196	GJA10	0	2	0
chr3	195439828	195440479	60.58	Intergenic	-7600	MUC20	0	11	0
chr22	46616655	46616829	60.57	intron (NM_005036, intron 7 of 8)	29451	C22orf40	0	0	0
chr1	10572148	10572322	60.57	intron (NM_004565, intron 2 of 8)	37232	PEX14	0	3	0
chr5	111414617	111414822	60.55	Intergenic	-81504	EPB41L4A-AS1	0	0	0
chr9	121522240	121522469	60.53	Intergenic	609385	DBC1	0	2	0
chr4	105503995	105504224	60.53	Intergenic	-88051	CXXC4	0	2	0
chr7	114360273	114360423	60.48	Intergenic	66948	MIR3666	0	0	0
chr6	116812431	116812722	60.48	Intergenic	-20232	FAM26E	0	1	0
chr20	53518925	53519212	60.44	Intergenic	426802	DOK5	1	0	0
chr7	77077452	77077734	60.44	Intergenic	-31876	PION	0	1	0
chr5	177568240	177568461	60.44	intron (NM_022762, intron 3 of 10)	10322	RMND5B	0	0	0
chr10	35159584	35159786	60.41	Intergenic	-55432	PARD3	0	1	0
chr4	84307072	84307233	60.38	Intergenic	-50846	HPSE	0	0	0
chr6	155067180	155067362	60.34	intron (NM_014892, intron 1 of 19)	12759	SCAF8	0	1	0
chr5	145910601	145910788	60.32	Intergenic	-15018	GPR151	0	2	0
chr5	84156244	84156433	60.29	Intergenic	-475727	EDIL3	0	1	0
chr10	22054632	22054794	60.26	intron (NM_022365, intron 10 of 11)	231139	MLLT10	0	1	0
chr5	9566120	9566350	60.25	Intergenic	17296	SNORD123	0	0	0
chr8	86726448	86728170	60.21	non-coding (NR_003594, exon 1 of 1).3	236	REXO1L2P	0	34	7
chr1	96129424	96129662	60.16	Intergenic	189250	FLJ31662	0	0	0
chr14	43385368	43385690	60.16	Intergenic	1308765	LRFN5	1	0	0
chr4	129125583	129125861	60.16	intron (NM_018078, intron 17 of 19)	84262	PGRMC2	0	1	0
chr20	30359724	30359959	60.16	intron (NM_012112, intron 7 of 17)	32937	TPX2	0	0	0
chr19	19507429	19507723	60.16	intron (NM_017660, intron 1 of 11)	10934	GATAD2A	0	1	0
chr2	4337544	4337828	60.16	Intergenic	-316064	LOC100505964	0	0	0
chr1	161436221	161439475	60.14	Intergenic	-37357	FCGR2A	0	35	7
chr10	100937841	100938188	60.13	intron (NM_001166246, intron 2 of 12)	57618	HPSE2	0	0	0
chr20	44287823	44288215	60.13	intron (NM_147197, intron 2 of 4)	10859	WFDC11	0	0	0
chr13	110369571	110369928	60.13	Intergenic	69165	IRS2	0	0	0
chr14	51949478	51949648	60.11	intron (NR_051990, intron 2 of 2)	-6276	FRMD6	0	1	0
chr1	239806931	239807146	60.09	intron (NM_000740, intron 2 of 4)	14665	CHRM3	0	2	0
chr15	102297289	102297537	60.04	Intergenic	-32768	TARSL2	0	3	0
chrX	37510171	37510381	60.04	intron (NM_198511, intron 1 of 5)	-34857	XK	1	0	0
chr12	63892809	63892992	60.01	Intergenic	169454	DPY19L2	0	0	0
chr5	97720600	97720723	60	Intergenic	-384338	RGMB	0	0	0
chr1	142885265	142886252	60	Intergenic	-172153	ANKRD20A12P	0	3	0
chrX	119549357	119549547	59.98	Intergenic	53512	ATP1B4	0	0	0
chr19	35570419	35570609	59.98	non-coding (NR_024561, exon 3 of 4)	26661	LOC100128675	0	2	0
chr6	129010862	129011052	59.98	Intergenic	-169087	PTPRK	0	1	0
chr6	15105464	15105654	59.98	Intergenic	-140647	JARID2	0	1	0
chr7	146571600	146571746	59.93	intron (NM_014141, intron 3 of 23)	-72235	MIR548AQ	0	1	0
chr5	60925669	60925880	59.89	Intergenic	-7862	C5orf64	0	0	0
chr17	4177330	4177506	59.88	intron (NM_003342, intron 5 of 5)	-10144	ANKFY1	0	2	0
chr12	28252154	28252330	59.88	Intergenic	-127326	PTHLH	0	0	0
chr5	125275407	125275578	59.77	Intergenic	-420296	GRAMD3	0	0	0
chr10	81364500	81364652	59.76	Intergenic	-6119	SFTPA1	0	0	0
chr19	8668163	8668315	59.76	intron (NM_030957, intron 5 of 25)	7349	ADAMTS10	0	0	0
chr19	21250998	21251185	59.72	Intergenic	-13862	ZNF714	0	5	1
chr15	49400597	49400770	59.72	Intergenic	47171	COPS2	0	1	0
chr5	99652084	99652281	59.66	Intergenic	71776	LOC100133050	0	0	0
chr9	79669572	79669706	59.62	Intergenic	35068	FOXB2	0	1	0
chr16	10945103	10945291	59.62	Intergenic	-25858	CIITA	0	2	0
chr6	83857960	83858094	59.62	intron (NM_015018, intron 26 of 38)	44985	PGM3	0	2	0
chrX	99283403	99283498	59.58	Intergenic	-88609	LOC442459	0	0	0
chr1	100319517	100319721	59.54	intron (NM_000646, intron 2 of 33)	3088	AGL	0	0	0
chr15	79098423	79098570	59.52	intron (NM_014272, intron 1 of 23)	5277	ADAMTS7	0	0	0
chr21	9938626	9939211	59.49	intron (NR_038329, intron 2 of 2)	29675	TEKT4P2	0	1	0
chr10	2525368	2525525	59.46	Intergenic	-168178	LOC399708	0	1	0
chr10	94110082	94110249	59.46	intron (NM_017824, intron 5 of 5)	59245	2013-03-05	1	0	0
chr22	25219423	25219567	59.46	intron (NM_001098498, intron 2 of 23)	17359	SGSM1	0	1	0
chr6	86683140	86683305	59.46	Intergenic	-294771	SNHG5	0	1	0
chr16	72452708	72452878	59.46	Intergenic	-246444	PMFBP1	0	0	0
chr21	38371552	38371712	59.46	Intergenic	-7231	DSCR6	0	0	0
chr7	129046933	129047095	59.46	intron (NM_001130723, intron 10 of 16)	-27260	FAM40B	0	0	0
chr21	44593773	44593920	59.46	TTS (NM_000394)	4705	CRYAA	0	0	0
chr15	26254864	26255022	59.46	intron (NR_040082, intron 1 of 4)	-106017	LOC503519	0	0	0
chr5	6818146	6818298	59.46	Intergenic	9812	MIR4278	0	1	0
chr12	29710539	29710674	59.46	intron (NM_001193451, intron 9 of 17)	-59987	OVCH1	0	1	0
chr14	89964699	89964861	59.46	intron (NM_001085471, intron 1 of 6)	-77780	PRO1768	0	1	0
chr12	13131127	13131293	59.46	intron (NM_015987, intron 3 of 3)	-1561	LOC100506314	0	1	0
chr2	79229681	79229832	59.46	Intergenic	-23070	REG3G	0	0	0
chr12	69266207	69266347	59.46	intron (NM_198320, intron 3 of 8)	60702	CPM	0	1	0
chr1	9095938	9096104	59.46	TTS (NM_003039)	-9617	SLC2A7	0	0	0
chr4	159550263	159550419	59.46	intron (NR_045582, intron 11 of 15)	42861	C4orf46	0	1	0
chr7	128707403	128707559	59.46	Intergenic	12204	TPI1P2	0	0	0
chr1	119572861	119573023	59.46	TTS (NM_015836)	-40763	TBX15	0	1	0
chr1	37911360	37911525	59.46	Intergenic	28602	LOC728431	0	1	0
chr5	115757320	115757478	59.46	Intergenic	153152	SEMA6A	0	0	0
chr4	69002646	69002791	59.46	Intergenic	-7131	TMPRSS11F	0	1	0
chr12	103734604	103734771	59.46	intron (NM_001099336, intron 4 of 5)	155059	C12orf42	0	0	0
chr16	87421138	87421307	59.46	intron (NR_024568, intron 2 of 9)	-3828	FBXO31	0	2	0
chr4	39196767	39196938	59.46	intron (NM_025132, intron 5 of 36)	12828	WDR19	0	2	1
chr4	108422006	108422163	59.46	Intergenic	219335	PAPSS1	0	1	0
chr22	45233952	45234101	59.46	intron (NM_181334, intron 10 of 14)	85588	ARHGAP8	0	0	0
chr9	111692812	111692979	59.46	intron (NM_003640, intron 2 of 36)	3713	IKBKAP	0	2	0
chr6	145529137	145529303	59.46	Intergenic	-526785	LOC100507557	0	1	0
chr15	89607503	89607668	59.46	Intergenic	-23796	ABHD2	0	2	0
chr5	24256351	24256504	59.4	Intergenic	388658	CDH10	0	0	0
chr17	19360825	19360978	59.4	Intergenic	46410	RNF112	0	0	0
chr17	26593020	26593295	59.4	Intergenic	18687	PPY2	0	0	0
chr9	131205263	131205406	59.36	Intergenic	-12100	ODF2	0	0	0
chr1	18896991	18897183	59.35	Intergenic	-60413	PAX7	0	0	0
chr9	119698397	119698589	59.35	intron (NM_014010, intron 9 of 21)	244987	SNORA70C	0	0	0
chrX	91716525	91716787	59.31	intron (NM_001168363, intron 4 of 4)	626196	PCDH11X	1	0	0
chr11	12942765	12943017	59.31	intron (NM_021961, intron 10 of 12)	68204	LOC100506305	0	1	0
chr6	42522179	42522405	59.31	Intergenic	-9468	UBR2	0	0	0
chr5	1272720	1272973	59.31	intron (NM_001193376, intron 6 of 14)	22316	TERT	0	7	7
chr10	86389100	86389359	59.31	Intergenic	300819	FAM190B	0	1	0
chr20	33318820	33319009	59.29	intron (NM_014071, intron 13 of 14)	26766	TP53INP2	0	1	0
chr2	207159378	207159636	59.28	intron (NM_020923, intron 3 of 4)	19984	ZDBF2	0	0	0
chr9	107438533	107438769	59.25	Intergenic	-18052	OR13D1	0	0	0
chrX	40831651	40831786	59.23	Intergenic	-113170	USP9X	0	0	0
chrY	59236017	59236176	59.23	intron (NM_001185183, intron 5 of 6).2	22147	VAMP7	0	0	0
chr7	141813862	141813997	59.23	intron (NR_003715, intron 1 of 12)	2380	LOC93432	0	1	0
chr5	137214386	137214534	59.18	intron (NM_001135940, intron 4 of 9)	-10665	PKD2L2	0	0	0
chr21	9486990	9487230	59.15	Intergenic	-338722	MIR3648	0	0	0
chr22	17785754	17785927	59.1	Intergenic	-38217	CECR3	0	1	0
chr17	7665756	7665929	59.1	intron (NM_020877, intron 17 of 84)	8204	RPL29P2	0	0	0
chr2	165015880	165016053	59.1	Intergenic	-423453	FIGN	0	2	0
chr21	9825908	9826223	59.09	promoter-TSS (NR_037458)	-138	MIR3687	0	13	3
chr11	124726749	124727084	59.05	Intergenic	-8389	ROBO3	0	2	0
chr3	102416253	102416603	59.05	Intergenic	262569	ZPLD1	1	1	0
chr5	17259178	17259371	59.04	intron (NM_006317, intron 1 of 1)	41524	BASP1	0	0	0
chr3	69594993	69595147	59.04	Intergenic	-159640	FRMD4B	0	0	0
chr1	212346109	212346302	59.04	Intergenic	95250	MIR3122	0	1	0
chr3	176176767	176176960	59.04	Intergenic	738185	TBL1XR1	0	0	0
chr20	33728065	33728219	59.04	intron (NM_001145025, intron 3 of 9)	7019	EDEM2	0	0	0
chr10	1266079	1266208	59.03	intron (NM_018702, intron 6 of 9)	60435	LINC00200	0	0	0
chr6	121879768	121879935	59	Intergenic	123106	GJA1	0	1	0
chrX	88152960	88153061	58.94	Intergenic	150784	CPXCR1	0	0	0
chr9	125138590	125138684	58.94	intron (NM_080591, intron 2 of 10)	5408	PTGS1	0	0	0
chr1	11283888	11284069	58.94	intron (NM_004958, intron 19 of 57)	34580	ANGPTL7	0	1	0
chr5	124497602	124497878	58.92	Intergenic	-416935	ZNF608	0	0	0
chr1	142854900	142856266	58.87	Intergenic	-141978	ANKRD20A12P	0	3	0
chr22	50467383	50467882	58.87	Intergenic	-16577	IL17REL	0	7	0
chr2	235665118	235665299	58.85	Intergenic	-195420	SH3BP4	0	0	0
chr19	14205174	14205310	58.85	intron (NM_207518, intron 8 of 9)	-4010	SAMD1	0	1	0
chr19	28338316	28338490	58.77	Intergenic	-53555	LOC148189	0	1	0
chr7	117260945	117261119	58.77	intron (NM_000492, intron 21 of 26)	141015	CFTR	0	0	0
chr1	153418429	153418601	58.77	Intergenic	-6012	S100A7L2	0	0	0
chr19	51849035	51849209	58.77	intron (NM_001014763, intron 4 of 4)	-3744	VSIG10L	0	0	0
chr18	45615688	45615882	58.73	intron (NM_001039360, intron 1 of 2)	47895	ZBTB7C	0	2	0
chr18	45018398	45018585	58.71	Intergenic	-315746	IER3IP1	0	0	0
chr3	28643131	28643286	58.69	intron (NR_038840, intron 2 of 4)	26439	LOC645206	0	1	0
chr8	31761191	31761346	58.69	intron (NM_013962, intron 1 of 4)	264000	NRG1	0	1	0
chr8	67415058	67415249	58.68	intron (NM_152765, intron 2 of 5)	9662	C8orf46	1	0	0
chr2	104210448	104210681	58.68	Intergenic	814226	LOC100287010	0	0	0
chr15	50898760	50898985	58.68	intron (NM_017672, intron 20 of 38)	-59970	USP50	0	1	1
chr6	29551311	29551476	58.68	Intergenic	1364	SNORD32B	0	0	0
chr1	182926544	182926785	58.68	Intergenic	-4111	SHCBP1L	0	2	0
chr6	151030279	151030527	58.68	intron (NM_001029884, intron 2 of 16)	109404	PLEKHG1	0	3	0
chr5	161962143	161962381	58.68	Intergenic	467614	GABRG2	0	3	0
chr19	45726954	45727188	58.68	intron (NM_138568, intron 6 of 9)	10398	EXOC3L2	0	1	0
chr11	55346127	55346420	58.65	Intergenic	6669	OR4C16	0	0	0
chr7	128611386	128611548	58.62	intron (NM_012470, intron 19 of 22)	30695	IRF5	0	0	0
chr6	134621427	134621625	58.6	intron (NM_001143676, intron 1 of 13)	17670	SGK1	0	2	0
chrY	19375857	19376093	58.59	Intergenic	-236863	FAM41AY1	0	0	0
chr14	77396807	77397022	58.58	Intergenic	98128	IRF2BPL	0	3	1
chr3	3157967	3158136	58.56	Intergenic	-5993	IL5RA	0	1	0
chr11	75751637	75751806	58.56	intron (NM_003369, intron 12 of 14)	165853	WNT11	0	2	0
chr17	26713871	26714051	58.54	intron (NM_015077, intron 6 of 9)	14974	SARM1	0	1	0
chr1	163893538	163893735	58.53	Intergenic	601913	NUF2	0	0	0
chr1	5751371	5751574	58.53	Intergenic	127341	MIR4417	0	0	0
chr7	8672796	8673008	58.53	intron (NM_152745, intron 2 of 2)	199317	NXPH1	0	1	0
chr1	149136732	149136904	58.53	Intergenic	-142658	LOC388692	0	1	0
chr13	107122497	107122692	58.53	Intergenic	64794	EFNB2	0	1	0
chr15	70100833	70101007	58.53	Intergenic	-26653	LINC00593	0	2	0
chr15	45501306	45501488	58.53	Intergenic	-8024	SHF	0	1	0
chr22	38725203	38725394	58.53	Intergenic	-11209	CSNK1E	0	0	0
chr7	127305339	127305531	58.53	intron (NM_014390, intron 1 of 23)	13233	SND1	0	3	0
chr16	13536226	13536435	58.53	Intergenic	-477684	ERCC4	0	0	0
chr15	90691256	90691432	58.53	Intergenic	-36808	SEMA4B	0	0	0
chr19	50965397	50965591	58.53	intron (NM_004533, intron 26 of 27)	-14242	EMC10	0	0	0
chr20	29520720	29520853	58.53	Intergenic	-91093	FRG1B	0	0	0
chr11	72118706	72118902	58.53	intron (NM_030813, intron 2 of 16)	26920	CLPB	0	2	0
chr17	19355586	19355732	58.53	Intergenic	41168	RNF112	0	1	0
chr2	236553515	236553729	58.53	intron (NM_001037131, intron 1 of 17)	150889	AGAP1	0	1	0
chr11	119539936	119540136	58.53	intron (NM_002855, intron 5 of 5)	59399	PVRL1	0	0	0
chr19	46397358	46397563	58.53	intron (NM_001012643, intron 2 of 2)	-8084	IRF2BP1	0	2	0
chrX	26662863	26663014	58.53	Intergenic	86484	VENTXP1	0	0	0
chr6	31027679	31027890	58.53	TTS (NR_003948)	5800	HCG22	0	1	0
chr21	21929559	21929678	58.51	Intergenic	245808	LINC00320	0	0	0
chr10	113864722	113864975	58.48	Intergenic	78689	GPAM	0	1	0
chr2	16075035	16075288	58.48	Intergenic	-5522	MYCN	0	2	0
chr17	77978866	77979003	58.46	intron (NM_019020, intron 3 of 11)	30713	TBC1D16	0	0	0
chr12	115319096	115319233	58.46	Intergenic	-197195	TBX3	0	1	0
chr11	76879566	76879703	58.46	intron (NM_001127180, intron 15 of 48)	40318	MYO7A	0	0	0
chr18	43463447	43463622	58.44	intron (NM_020964, intron 30 of 43)	57989	SIGLEC15	0	0	0
chr1	245361739	245361914	58.44	intron (NM_018012, intron 2 of 14)	43539	KIF26B	0	2	0
chr2	5946662	5946837	58.44	Intergenic	113950	SOX11	0	2	0
chrX	48629791	48629966	58.44	intron (NM_001080489, intron 3 of 3)	9724	GLOD5	0	1	0
chr5	156590753	156590948	58.43	intron (NM_130899, intron 1 of 1)	2429	FAM71B	0	0	0
chr22	36131176	36131343	58.4	Intergenic	17340	APOL5	0	0	0
chr14	74749602	74749764	58.39	Intergenic	20084	ABCD4	0	1	0
chr2	112801376	112801679	58.39	Intergenic	-11273	TMEM87B	0	0	0
chr17	546869	547091	58.38	intron (NM_001128159, intron 7 of 21)	71116	VPS53	0	1	0
chr12	127871753	127872002	58.37	Intergenic	-494285	FLJ37505	0	0	0
chr15	65101558	65101760	58.37	Intergenic	16179	PIF1	0	0	0
chr1	197046625	197046800	58.37	Intergenic	-10315	F13B	0	0	0
chr8	132033843	132034041	58.37	intron (NM_001115, intron 1 of 17)	18893	ADCY8	0	0	0
chr7	75334013	75334188	58.37	intron (NM_001243198, intron 1 of 28)	34183	HIP1	0	1	0
chr7	52349969	52350165	58.37	Intergenic	-753282	POM121L12	0	0	0
chr15	66114295	66114510	58.37	Intergenic	-29771	DENND4A	0	2	0
chr8	120461832	120462027	58.37	Intergenic	33377	NOV	0	0	0
chr21	33160134	33160343	58.37	Intergenic	-55807	SCAF4	0	1	0
chr4	118581507	118581668	58.37	Intergenic	-373913	NDST3	1	0	0
chr16	53453658	53453823	58.37	Intergenic	-14611	RBL2	0	0	0
chr1	115597368	115597597	58.37	intron (NM_005725, intron 6 of 7)	25067	TSHB	0	3	0
chr5	39980656	39980874	58.37	Intergenic	-555430	DAB2	0	0	0
chr9	130910056	130910258	58.37	Intergenic	-1575	LCN2	0	1	0
chrX	147484275	147484498	58.37	Intergenic	-97753	AFF2	0	0	0
chr9	130839598	130839744	58.35	intron (NM_001006641, intron 1 of 9)	9192	SLC25A25	0	3	0
chr1	54748689	54748845	58.34	intron (NM_145716, intron 4 of 17)	82927	MRPL37	0	0	0
chr2	229447759	229447915	58.34	Intergenic	-401476	SPHKAP	0	0	0
chr7	121067713	121067882	58.32	Intergenic	-31375	FAM3C	0	0	0
chr12	87168032	87168269	58.32	intron (NM_013244, intron 1 of 6)	64531	MGAT4C	0	0	0
chr7	29143927	29144096	58.32	intron (NM_031311, intron 3 of 12)	42142	CPVL	0	0	0
chr10	74296251	74296407	58.29	intron (NM_006077, intron 4 of 11)	-12585	MICU1	0	3	0
chr3	520039	520224	58.26	Intergenic	158765	CHL1	1	0	0
chrX	393502	393683	58.21	Intergenic	-45902	PPP2R3B	0	5	0
chr10	120700733	120700863	58.18	Intergenic	-88430	NANOS1	1	0	0
chr3	1032559	1032735	58.12	Intergenic	-101982	CNTN6	0	0	0
chr4	149884459	149884655	58.12	Intergenic	-520885	NR3C2	0	1	0
chr15	91625352	91625528	58.12	Intergenic	-17742	SV2B	0	0	0
chr18	4927491	4927687	58.12	Intergenic	269666	C18orf42	0	1	0
chrX	87845804	87845980	58.12	Intergenic	-156334	CPXCR1	0	1	0
chr1	242237442	242237618	58.12	Intergenic	-75145	MAP1LC3C	0	1	0
chr15	52670484	52670660	58.12	intron (NM_000259, intron 18 of 40)	-82577	MYO5C	0	0	0
chrX	122785060	122785322	58.09	intron (NM_001081550, intron 12 of 38)	81713	THOC2	1	0	0
chr8	95745460	95745712	58.09	intron (NM_181787, intron 2 of 18)	13483	DPY19L4	0	3	0
chr5	85613851	85613970	58.08	Intergenic	35648	NBPF22P	0	1	0
chr21	38406667	38406835	58.04	Intergenic	27888	DSCR6	0	0	0
chr17	42363339	42363583	58.04	Intergenic	-17959	SLC4A1	0	0	0
chr11	43121061	43121585	58	Intergenic	169596	HNRNPKP3	1	2	0
chr8	81793918	81794075	57.99	Intergenic	-6980	ZNF704	0	2	0
chr17	79572161	79572318	57.99	intron (NM_017921, intron 7 of 16)	31899	NPLOC4	0	0	0
chr3	58402484	58402641	57.99	intron (NM_017771, intron 17 of 17)	17004	PDHB	0	1	0
chr5	573102	573259	57.99	Intergenic	-37183	MIR4456	0	0	0
chr3	112819212	112819403	57.96	Intergenic	-80752	C3orf17	0	1	0
chr5	101680208	101680375	57.96	Intergenic	-48038	SLCO4C1	0	0	0
chr8	60795425	60795653	57.89	Intergenic	398415	CA8	1	0	0
chr11	99908430	99908658	57.89	intron (NM_001243270, intron 8 of 23)	481668	CNTN5	0	2	1
chr8	22809176	22809406	57.87	Intergenic	-23870	PEBP4	0	2	0
chrX	23372742	23372939	57.82	intron (NM_173495, intron 1 of 2)	19855	PTCHD1	0	0	0
chr1	187938197	187938374	57.8	Intergenic	1140253	PLA2G4A	0	0	0
chr3	54917157	54917334	57.8	intron (NM_018398, intron 21 of 37)	18037	CACNA2D3-AS1	0	1	0
chr2	153808499	153808676	57.8	Intergenic	234180	ARL6IP6	0	2	0
chr3	130837767	130838222	57.79	intron (NM_024800, intron 5 of 17)	92300	NEK11	1	3	0
chr1	78704755	78704945	57.77	intron (NR_027310, intron 1 of 5)	9567	MGC27382	0	1	0
chr4	190991487	190991980	57.77	promoter-TSS (NM_001127388).10	-360	DUX4L3	0	11	1
chr12	54463427	54463721	57.73	intron (NR_026655, intron 1 of 1)	11536	FLJ12825	0	0	0
chr3	114730325	114730522	57.73	intron (NM_015642, intron 1 of 9)	59838	ZBTB20	0	0	0
chr8	39998583	39998872	57.73	Intergenic	-12260	C8orf4	0	0	0
chr5	174881289	174881580	57.73	Intergenic	-10271	DRD1	0	0	0
chr1	61600996	61601207	57.71	intron (NM_001134673, intron 2 of 10)	53121	NFIA	0	0	0
chrX	147021595	147021734	57.71	intron (NR_033699, intron 12 of 15)	-17988	FMR1-AS1	0	1	0
chr8	9277436	9277575	57.71	Intergenic	94944	LOC157273	0	0	0
chr5	3660045	3660340	57.7	Intergenic	64024	IRX1	0	2	0
chr4	76807109	76807338	57.7	intron (NM_006239, intron 7 of 16)	16458	PPEF2	0	2	0
chr1	191008771	191008892	57.69	Intergenic	414811	LOC440704	0	1	0
chr7	72514912	72515331	57.68	TTS (NR_003614)	-14812	SPDYE8P	0	1	0
chrX	185558	187015	57.66	Intergenic	-6705	PLCXD1	0	0	0
chr6	30844887	30845045	57.64	Intergenic	-6895	DDR1	0	1	0
chr10	37198044	37198234	57.61	Intergenic	-216646	ANKRD30A	1	0	0
chr1	44975009	44975272	57.6	intron (NM_018150, intron 2 of 14)	-36025	MIR5584	0	0	0
chr8	88819083	88819286	57.55	Intergenic	67112	DCAF4L2	1	0	0
chr4	9214753	9214935	57.55	TTS (NM_001256852)	-2287	LOC100287441	0	0	0
chr1	244883641	244883817	57.54	Intergenic	67377	DESI2	1	1	0
chr13	57656746	57656922	57.54	Intergenic	-58218	PRR20C	0	1	0
chr18	72185240	72185416	57.54	intron (NM_018235, intron 9 of 11)	-16364	CNDP1	0	2	0
chr8	96584536	96584734	57.52	intron (NR_038207, intron 2 of 2)	-303173	C8orf37	0	2	0
chr20	2262087	2262285	57.52	Intergenic	-14427	TGM3	0	3	0
chr16	72023729	72023927	57.52	intron (NM_181536, intron 4 of 29)	10049	PKD1L3	0	0	0
chr12	80007910	80008108	57.52	intron (NM_002583, intron 3 of 6)	76781	PAWR	0	1	0
chr16	28298652	28298874	57.51	Intergenic	-5077	SBK1	0	1	0
chrX	69604344	69604522	57.48	intron (NM_012310, intron 18 of 30)	-38448	GDPD2	0	1	0
chr2	117934420	117934598	57.48	Intergenic	-637746	DDX18	0	0	0
chr12	108283783	108283941	57.48	Intergenic	13686	LOC728739	0	0	0
chr17	47116367	47116545	57.48	intron (NM_006546, intron 6 of 14)	41682	IGF2BP1	0	2	1
chr10	836530	836708	57.48	Intergenic	95083	LARP4B	0	1	0
chr14	103521471	103521649	57.48	intron (NM_006035, intron 1 of 36)	2182	CDC42BPB	0	2	0
chr9	89899609	89899787	57.48	Intergenic	136139	C9orf170	0	1	0
chr11	121636357	121636535	57.48	Intergenic	313534	SORL1	0	0	0
chr6	35682364	35682542	57.48	intron (NM_001145775, intron 2 of 11)	13907	FKBP5	0	0	0
chr13	80840886	80841059	57.47	Intergenic	74114	SPRY2	0	1	0
chr7	140317244	140317417	57.47	Intergenic	-14988	DENND2A	0	2	0
chr10	76382609	76382820	57.44	intron (NM_001123, intron 9 of 10)	-203457	KAT6B	0	2	0
chr11	44642343	44642562	57.44	Intergenic	55311	CD82	0	1	0
chrX	80788209	80788302	57.44	Intergenic	-330814	HMGN5	0	0	0
chr4	56832740	56832881	57.43	intron (NM_025009, intron 8 of 25)	17773	CEP135	0	0	0
chr4	28407516	28407677	57.39	Intergenic	-413608	MIR4275	0	0	0
chr21	19078155	19078382	57.38	Intergenic	86558	C21orf91-OT1	1	0	0
chr8	9116965	9117105	57.34	Intergenic	-65526	LOC157273	0	0	0
chr5	161181782	161181954	57.32	Intergenic	69210	GABRA6	0	0	0
chr2	118642794	118643021	57.31	Intergenic	70652	DDX18	0	0	0
chr18	11853878	11854037	57.3	3' UTR (NM_020412, exon 1 of 1)	2568	CHMP1B	0	1	0
chr11	123306817	123306952	57.3	Intergenic	-54664	MIR4493	0	0	0
chr3	40438731	40438890	57.3	intron (NR_040100, intron 3 of 3)	10137	ENTPD3	0	0	0
chr16	25061521	25061685	57.3	Intergenic	18541	LOC554206	0	0	0
chr6	151495725	151495884	57.3	Intergenic	-65330	AKAP12	0	0	0
chr14	67905417	67905576	57.3	Intergenic	-26668	PLEK2	0	0	0
chr1	184739861	184740049	57.27	Intergenic	-15914	EDEM3	0	0	0
chr12	27268707	27269265	57.25	Intergenic	-33531	C12orf71	0	1	0
chrY	4366123	4366322	57.22	Intergenic	-502045	PCDH11Y	0	0	0
chr5	136072409	136072650	57.2	Intergenic	-371365	TRPC7	0	0	0
chr11	70687087	70687266	57.16	intron (NM_012309, intron 8 of 22)	31297	MIR3664	0	0	0
chr10	114003988	114004167	57.16	Intergenic	-39416	TECTB	0	0	0
chrX	22994153	22994373	57.16	Intergenic	-23815	DDX53	1	0	0
chr10	24273386	24273565	57.16	intron (NM_001098500, intron 1 of 18)	-224245	KIAA1217	0	0	0
chr4	186582276	186582455	57.16	intron (NM_021069, intron 5 of 20)	-4242	SORBS2	0	2	0
chrX	12823944	12824123	57.16	intron (NM_001039091, intron 2 of 6)	14559	PRPS2	0	0	0
chr5	177506667	177506846	57.16	Intergenic	-33800	N4BP3	0	2	0
chr9	90302209	90302401	57.15	intron (NM_004938, intron 21 of 25)	-38669	CTSL1	0	0	0
chr2	111129595	111130191	57.14	Intergenic	12209	LOC440894	0	0	0
chr7	147776258	147776363	57.13	intron (NM_014141, intron 15 of 23)	149625	MIR548T	0	0	0
chr3	81012689	81012794	57.13	Intergenic	798209	GBE1	0	1	0
chr2	47478178	47478463	57.12	Intergenic	-74580	CALM2	0	2	0
chr1	51704483	51704608	57.11	intron (NM_014372, intron 1 of 2)	2600	RNF11	0	0	0
chr2	52705227	52705413	57.11	Intergenic	-1289609	CHAC2	0	0	0
chr1	97083197	97083292	57.1	Intergenic	-103931	PTBP2	0	0	0
chr14	89327214	89327430	57.07	intron (NM_144596, intron 9 of 14)	36344	TTC8	0	1	0
chr11	40504061	40504292	57.06	intron (NM_020929, intron 2 of 4)	-189496	LRRC4C	0	0	0
chr2	174124811	174124952	56.97	intron (NM_016653, intron 17 of 19)	21883	MLK7-AS1	0	0	0
chr8	31652470	31652630	56.96	intron (NM_013962, intron 1 of 4)	155282	NRG1	0	1	0
chr15	86706663	86706823	56.96	intron (NM_152336, intron 4 of 23)	21501	AGBL1	0	0	0
chr13	38411595	38411755	56.96	intron (NM_003306, intron 1 of 10)	32264	TRPC4	0	0	0
chr22	47000927	47001087	56.96	Intergenic	-21651	GRAMD4	0	0	0
chrX	41554563	41554723	56.96	intron (NM_005300, intron 2 of 2)	6417	GPR34	0	0	0
chr1	21967426	21967586	56.96	intron (NM_001145657, intron 3 of 26)	10842	RAP1GAP	0	2	0
chr18	56788330	56788478	56.95	Intergenic	-18721	SEC11C	0	0	0
chr12	65764914	65765114	56.93	intron (NM_198080, intron 4 of 5)	92247	MSRB3	0	1	0
chr1	78507978	78508178	56.93	Intergenic	-3511	GIPC2	0	1	0
chr10	56386224	56386424	56.93	intron (NM_001142763, intron 2 of 34)	174727	PCDH15	0	0	0
chr16	68645454	68645639	56.92	Intergenic	-32605	CDH3	0	3	0
chr2	173257551	173257729	56.87	Intergenic	-34674	ITGA6	0	1	0
chr9	36469437	36469639	56.87	Intergenic	-68343	RNF38	0	0	0
chr8	43119984	43120389	56.86	Intergenic	-27399	POTEA	0	2	1
chr4	9876734	9877042	56.86	intron (NM_001001290, intron 11 of 12)	93630	DRD5	0	0	0
chr8	2329225	2329531	56.86	Intergenic	336220	MYOM2	0	0	0
chr2	70892967	70893147	56.84	intron (NM_001617, intron 15 of 15)	101790	ADD2	0	1	0
chr19	5345802	5345982	56.84	Intergenic	-5078	PTPRS	0	0	0
chr14	94452704	94452884	56.84	Intergenic	-9718	ASB2	0	0	0
chr22	28007125	28007305	56.84	Intergenic	190271	MN1	0	0	0
chr19	40021907	40022122	56.81	3' UTR (NM_152361, exon 1 of 1)	1480	EID2B	0	2	0
chr21	45793378	45793543	56.75	intron (NR_038257, intron 5 of 31)	19976	TRPM2	0	0	0
chr3	56544193	56544432	56.73	Intergenic	-41921	ERC2	0	1	0
chr10	38779090	38780978	56.71	Intergenic	62960	LOC399744	0	1	0
chr17	37415950	37416155	56.7	3' UTR (NM_001184906, exon 14 of 14)	-34012	STAC2	0	2	0
chr8	75136923	75137162	56.69	Intergenic	96520	JPH1	0	0	0
chr7	54194042	54194202	56.68	Intergenic	75992	HPVC1	1	0	0
chr19	36708100	36708274	56.66	intron (NM_001099638, intron 1 of 2)	-2201	ZNF565	0	5	0
chr19	48473044	48473218	56.66	intron (NM_001128326, intron 5 of 5)	14192	SNAR-C2	0	0	0
chr4	1072918	1073119	56.63	intron (NM_001131034, intron 8 of 9)	34334	RNF212	0	0	0
chr6	34257093	34257294	56.63	intron (NM_006703, intron 4 of 4)	-40289	C6orf1	0	1	0
chrX	8642558	8642759	56.63	intron (NM_000216, intron 2 of 13)	57569	KAL1	0	3	0
chr12	10035080	10035241	56.62	intron (NM_001190765, intron 1 of 5)	1072	KLRF2	0	1	0
chr8	96016724	96016885	56.62	Intergenic	-20410	NDUFAF6	0	0	0
chr2	143184476	143184637	56.62	Intergenic	-295286	LRP1B	0	1	0
chr2	75713969	75714159	56.62	Intergenic	74028	FAM176A	0	1	0
chr13	21248970	21249131	56.62	intron (NM_175605, intron 26 of 27)	-28432	IL17D	0	2	0
chr9	108910070	108910212	56.61	Intergenic	453316	TMEM38B	1	1	0
chr7	49306743	49306885	56.61	Intergenic	342657	CDC14C	0	0	0
chr5	25759529	25759671	56.61	Intergenic	-918908	LOC340107	0	0	0
chr19	22681454	22681676	56.6	Intergenic	-76417	ZNF98	0	0	0
chr20	45899570	45899792	56.6	intron (NM_183048, intron 11 of 21)	-47565	LOC100131496	0	3	1
chr4	151587464	151587613	56.58	intron (NM_006726, intron 37 of 57)	84461	MAB21L2	0	0	0
chr2	113312878	113313057	56.54	intron (NM_019014, intron 7 of 14)	13475	POLR1B	0	2	0
chr12	31961579	31961777	56.53	Intergenic	-16503	H3F3C	0	1	0
chr4	23429262	23429443	56.53	intron (NR_039674, intron 1 of 2)	35374	MIR548AJ2	0	0	0
chrX	35510306	35510487	56.53	Intergenic	-306063	MAGEB16	0	1	0
chr9	90412102	90412283	56.53	Intergenic	24362	CTSL3	0	0	0
chrX	120159967	120160148	56.53	Intergenic	-21405	GLUD2	0	1	0
chr19	57649221	57649402	56.53	intron (NM_052882, intron 3 of 4)	7259	ZIM3	0	0	0
chrX	114518376	114518557	56.53	Intergenic	-5826	LUZP4	0	1	0
chr2	37205104	37205321	56.52	Intergenic	-11597	STRN	0	1	0
chr17	8758398	8758553	56.5	intron (NM_001010855, intron 1 of 19)	12519	PIK3R6	0	0	0
chr11	77946838	77947086	56.48	intron (NM_012296, intron 3 of 9)	47104	USP35	0	0	0
chr1	81563968	81564222	56.47	Intergenic	-701987	LPHN2	1	0	0
chr16	89275584	89275815	56.47	Intergenic	-8412	ZNF778	0	0	0
chr12	56059452	56059776	56.47	Intergenic	-15716	METTL7B	0	0	0
chr3	3713740	3714019	56.47	Intergenic	-127242	LRRN1	0	0	0
chr15	63913054	63913377	56.47	intron (NM_003922, intron 74 of 77)	-20189	LOC100130855	0	0	0
chr3	53145153	53145482	56.47	intron (NM_052859, intron 7 of 12)	19153	RFT1	0	1	0
chr6	154853162	154853409	56.44	Intergenic	-21532	CNKSR3	0	0	0
chr15	69106268	69106466	56.42	intron (NM_006305, intron 1 of 6)	6894	ANP32A	0	4	0
chr1	228773435	228774655	56.42	Intergenic	-6349	RHOU	0	28	6
chr5	72022518	72022811	56.42	Intergenic	-89754	TNPO1	1	0	0
chr3	126309131	126309523	56.38	intron (NM_001039783, intron 2 of 3)	18071	TXNRD3NB	0	0	0
chr8	110849564	110849969	56.38	Intergenic	137193	KCNV1	0	1	0
chr2	238612759	238612934	56.34	intron (NM_004735, intron 1 of 9)	12039	LRRFIP1	0	1	0
chr2	175288255	175288387	56.34	intron (NM_024583, intron 6 of 7)	27864	SCRN3	0	0	0
chr8	125190717	125190940	56.33	Intergenic	-137805	FER1L6-AS1	0	1	0
chr2	120762598	120762756	56.32	Intergenic	-7927	EPB41L5	0	1	0
chr2	16375000	16375156	56.32	Intergenic	-293233	MYCNOS	0	1	0
chr6	13550259	13550417	56.32	Intergenic	-24423	SIRT5	0	0	0
chr2	103917026	103917206	56.3	Intergenic	538626	TMEM182	0	0	0
chr22	27949490	27949652	56.29	Intergenic	247915	MN1	0	0	0
chr12	62178689	62178851	56.29	intron (NM_178539, intron 2 of 4)	407850	FAM19A2	0	0	0
chr7	71061148	71061310	56.29	intron (NM_022479, intron 6 of 10)	-288473	MIR3914-1	0	0	0
chrX	99824181	99824343	56.29	Intergenic	-15528	TNMD	0	0	0
chr6	170394288	170394450	56.29	Intergenic	177288	LOC154449	0	4	0
chr2	133012165	133013056	56.28	intron (NR_027020, intron 1 of 4)	2043	MIR663B	1	8	2
chr17	53092070	53092287	56.26	intron (NM_178509, intron 8 of 17)	46052	STXBP4	0	0	0
chr4	42377031	42377138	56.26	Intergenic	-22772	SHISA3	0	0	0
chr2	203785878	203786021	56.25	intron (NM_001104586, intron 2 of 15)	8832	ALS2CR8	0	1	0
chr10	111724855	111724998	56.25	intron (NR_038943, intron 2 of 4)	-40800	ADD3	0	1	0
chr6	109143233	109143420	56.24	Intergenic	-26293	ARMC2	0	2	0
chr4	166275409	166275609	56.24	Intergenic	-24588	CPE	0	0	0
chr7	43583117	43583274	56.2	intron (NM_015052, intron 26 of 29)	-21054	LOC100506895	0	0	0
chr16	87178731	87179031	56.19	Intergenic	172145	C16orf95	0	0	0
chr15	80674046	80674323	56.19	Intergenic	-22508	ARNT2	0	0	0
chr4	46165762	46166091	56.19	Intergenic	-39844	GABRG1	0	0	0
chr3	156612976	156613171	56.18	intron (NM_001193283, intron 3 of 4)	68925	LEKR1	0	0	0
chr6	156598951	156599169	56.16	Intergenic	-500004	ARID1B	0	0	0
chr6	112142693	112143202	56.15	intron (NM_002037, intron 2 of 13)	51708	FYN	1	0	0
chr16	11383612	11383771	56.13	Intergenic	-8499	PRM1	0	0	0
chr2	95766855	95767054	56.11	intron (NM_031902, intron 8 of 11)	20800	MRPS5	0	2	0
chr6	51659011	51659266	56.11	intron (NM_138694, intron 52 of 66)	293285	PKHD1	0	0	0
chr12	83534325	83534450	56.1	Intergenic	453453	TMTC2	0	0	0
chr6	34160014	34160211	56.08	Intergenic	-36713	GRM4	0	3	0
chr4	71160882	71161085	56.05	Intergenic	-39688	CABS1	0	1	0
chr3	182479638	182479820	56.05	Intergenic	-31562	ATP11B	0	1	0
chr8	100876595	100876798	56.05	intron (NM_152564, intron 58 of 61)	29546	COX6C	0	0	0
chr6	117097020	117097236	56	Intergenic	-10242	FAM162B	0	0	0
chr16	71202025	71202263	55.97	intron (NM_001198542, intron 5 of 18)	62425	HYDIN	0	0	0
chr10	105311150	105311313	55.96	intron (NM_004210, intron 1 of 5)	57496	NEURL	0	0	0
chr7	26291786	26291948	55.95	Intergenic	-39648	SNX10	0	3	0
chr18	61013045	61013228	55.91	intron (NM_002035, intron 6 of 9)	21370	KDSR	0	0	0
chr1	207592804	207592987	55.91	Intergenic	-34750	CR2	0	0	0
chr5	80485277	80485460	55.91	intron (NM_006909, intron 18 of 26)	-16094	RNU5E-1	0	0	0
chr15	62201493	62201676	55.91	intron (NM_020821, intron 64 of 84)	151080	VPS13C	0	1	0
chr6	163945527	163945710	55.91	intron (NM_006775, intron 3 of 7)	109943	QKI	0	2	0
chr14	100106088	100106271	55.91	Intergenic	-5301	HHIPL1	0	2	0
chr13	42878997	42879180	55.91	intron (NM_016248, intron 8 of 12)	32799	AKAP11	0	1	0
chr18	54807404	54807587	55.91	Intergenic	-6798	BOD1L2	0	1	0
chr2	34024040	34024248	55.9	Intergenic	-70860	MYADML	0	2	0
chr22	21773223	21773367	55.89	intron (NM_015094, intron 1 of 2)	1602	HIC2	0	0	0
chr22	21870102	21870246	55.89	intron (NR_003700, intron 1 of 16)	1606	PI4KAP2	0	0	0
chr22	20426125	20426269	55.89	Intergenic	-27502	PI4KAP1	0	0	0
chr6	8016788	8016991	55.87	intron (NM_201280, intron 4 of 4)	30554	PIP5K1P1	0	1	0
chr12	92295621	92295772	55.86	Intergenic	239793	LOC256021	0	0	0
chr3	191224125	191224329	55.76	Intergenic	45275	PYDC2	0	0	0
chr2	219019199	219019403	55.76	Intergenic	12415	CXCR1	0	0	0
chr2	196242858	196243081	55.74	Intergenic	-278563	SLC39A10	1	0	0
chr6	37883090	37883246	55.72	intron (NM_021943, intron 1 of 5)	95861	ZFAND3	0	0	0
chr17	21109561	21109725	55.63	intron (NM_003876, intron 1 of 1)	8265	TMEM11	0	0	0
chr1	241701045	241701209	55.63	intron (NM_003679, intron 1 of 14)	5693	KMO	0	1	0
chr7	97803071	97803235	55.63	intron (NM_014916, intron 7 of 13)	-38413	BHLHA15	0	5	0
chr21	22325468	22325632	55.63	Intergenic	-45083	NCAM2	0	0	0
chr4	110405719	110405912	55.62	intron (NM_006323, intron 4 of 23)	-50842	SEC24B-AS1	0	0	0
chr3	144779248	144779432	55.6	Intergenic	1087173	C3orf58	0	0	0
chr6	31435499	31435683	55.6	Intergenic	-3415	HCG26	0	0	0
chr13	26360888	26361072	55.6	intron (NM_016529, intron 27 of 36)	264218	SHISA2	0	1	0
chr4	165182359	165182508	55.6	intron (NM_001166373, intron 1 of 7)	-63570	ANP32C	0	0	0
chr17	48378013	48378197	55.6	Intergenic	26317	TMEM92	0	1	0
chr2	152229663	152229892	55.57	intron (NM_007115, intron 4 of 5)	-4852	MIR4773-2	0	1	0
chr6	75246485	75246667	55.57	Intergenic	669047	COL12A1	0	0	0
chr20	30762320	30762555	55.57	Intergenic	15726	TSPY26P	0	0	0
chr6	129027108	129027284	55.55	Intergenic	-177090	LAMA2	0	0	0
chr18	37845872	37846017	55.54	Intergenic	-513985	LOC647946	0	2	0
chr7	151678891	151679036	55.54	intron (NM_145292, intron 3 of 8)	25499	GALNTL5	0	0	0
chr10	133635818	133635963	55.54	Intergenic	-13355	FLJ46300	0	2	0
chr4	40328392	40328537	55.54	Intergenic	-8882	CHRNA9	0	0	0
chrX	28963433	28963578	55.54	intron (NM_014271, intron 2 of 10)	357824	IL1RAPL1	0	1	0
chr5	96202714	96202923	55.52	Intergenic	-8826	ERAP2	0	0	0
chr19	10354863	10355048	55.52	Intergenic	-7685	MRPL4	0	0	0
chr6	100108788	100108947	55.52	Intergenic	54217	PRDM13	0	0	0
chr8	40567255	40567481	55.51	intron (NM_001135731, intron 3 of 5)	187975	ZMAT4	0	2	0
chr7	25176905	25177057	55.51	intron (NM_138811, intron 9 of 9)	-12001	CYCS	0	0	0
chr2	155699018	155699444	55.5	intron (NM_002239, intron 2 of 2)	144138	KCNJ3	1	1	0
chr10	822316	822521	55.47	Intergenic	-86810	DIP2C	0	4	0
chrX	17292990	17293195	55.47	Intergenic	-100451	NHS	1	1	0
chr14	103790277	103790441	55.46	Intergenic	-9980	EIF5	0	0	0
chr5	96952357	96952521	55.46	Intergenic	-433434	RIOK2	0	1	0
chr10	38870058	38870575	55.44	Intergenic	-119411	ACTR3BP5	0	0	0
chr2	20268557	20268756	55.43	Intergenic	-16867	LAPTM4A	0	0	0
chrY	10021405	10021964	55.43	Intergenic	273277	TTTY23	0	3	0
chrX	44761293	44761402	55.41	intron (NM_021140, intron 2 of 28)	28924	KDM6A	0	0	0
chr17	52491228	52491415	55.36	Intergenic	-486731	TOM1L1	0	0	0
chr8	99015294	99015421	55.33	intron (NM_030583, intron 7 of 18)	39088	SNORA72	0	1	0
chr5	151695939	151696066	55.33	Intergenic	88838	NMUR2	0	0	0
chr7	27488870	27489113	55.31	Intergenic	206827	EVX1	0	1	0
chr17	37395259	37395507	55.31	Intergenic	-13343	STAC2	0	0	0
chr11	106425470	106425728	55.31	Intergenic	463572	GUCY1A2	0	1	0
chr4	17749477	17749780	55.31	intron (NM_015688, intron 1 of 17)	33507	FAM184B	0	1	0
chr6	124270113	124270208	55.31	intron (NM_001040214, intron 1 of 6)	145091	NKAIN2	0	0	0
chr20	5567998	5568270	55.31	intron (NM_019593, intron 4 of 19)	23538	GPCPD1	0	2	0
chr5	33860976	33861212	55.31	intron (NM_030955, intron 2 of 23)	31030	ADAMTS12	0	1	0
chr21	38156669	38156936	55.31	intron (NM_001242784, intron 7 of 11)	84811	SIM2	0	2	0
chr5	126663425	126663715	55.31	intron (NM_032446, intron 2 of 25)	37114	MEGF10	0	0	0
chr15	42574221	42574477	55.31	intron (NM_198141, intron 3 of 23)	7983	GANC	0	3	0
chr12	52383798	52384034	55.31	intron (NM_020328, intron 8 of 9)	-16832	GRASP	0	3	0
chr7	55234898	55235141	55.31	intron (NM_005228, intron 15 of 27)	21623	LOC100507500	0	1	0
chr14	72346719	72346950	55.31	Intergenic	-51983	RGS6	1	1	0
chr14	77855864	77856098	55.31	intron (NM_001010860, intron 2 of 2)	12219	SAMD15	0	1	0
chrX	87544638	87544906	55.31	Intergenic	-457454	CPXCR1	0	0	0
chr4	17704840	17705151	55.31	intron (NM_015688, intron 5 of 17)	78140	FAM184B	0	0	0
chr2	133036848	133037011	55.31	Intergenic	-21387	ANKRD30BL	0	1	0
chr15	72196758	72197016	55.31	intron (NM_006901, intron 20 of 41)	93993	NR2E3	0	1	0
chr18	23717179	23717460	55.31	intron (NM_001025096, intron 1 of 6)	3503	PSMA8	0	1	0
chr8	70027401	70027684	55.31	Intergenic	-11117	LOC100505718	0	0	0
chr17	47240951	47241110	55.3	intron (NM_153446, intron 7 of 10)	30701	B4GALNT2	0	1	0
chr5	18166321	18166506	55.3	Intergenic	-778994	LOC401177	0	0	0
chr4	47006053	47006218	55.3	Intergenic	-9711	GABRA4	0	3	1
chr3	40476041	40476206	55.3	intron (NR_040100, intron 2 of 3)	18676	ENTPD3-AS1	0	0	0
chr18	47940404	47940625	55.29	Intergenic	39122	SKA1	0	0	0
chr5	171598932	171599159	55.24	intron (NM_005990, intron 1 of 18)	16301	STK10	0	0	0
chr7	23709113	23709326	55.23	Intergenic	-10530	FAM221A	0	0	0
chr6	149875585	149875813	55.23	Intergenic	-8461	PPIL4	0	0	0
chr1	244377044	244377250	55.19	Intergenic	-138790	C1orf100	0	2	0
chr3	157837685	157837820	55.19	intron (NM_016625, intron 1 of 9)	9860	RSRC1	0	1	0
chr3	113810545	113810715	55.19	Intergenic	35048	QTRTD1	0	0	0
chr3	194650731	194650877	55.18	Intergenic	221654	LOC100507391	0	1	0
chr7	4262045	4262191	55.18	intron (NM_001079653, intron 14 of 19)	92801	SDK1	0	2	0
chr1	245353320	245353466	55.18	intron (NM_018012, intron 2 of 14)	35106	KIF26B	0	1	0
chr19	15663858	15664005	55.18	TTS (NM_173483)	44595	CYP4F22	0	0	0
chrY	3052785	3052931	55.18	Intergenic	181821	LINC00278	0	0	0
chr20	33172366	33172512	55.18	intron (NM_080476, intron 9 of 11)	25938	MAP1LC3A	0	0	0
chr11	118649659	118649837	55.15	intron (NM_001257191, intron 4 of 13)	11909	DDX6	0	2	0
chr11	16159341	16159534	55.15	intron (NM_033326, intron 6 of 15)	264976	SOX6	0	0	0
chr9	116232999	116233206	55.14	intron (NM_017790, intron 1 of 17)	7093	RGS3	0	0	0
chr2	58832216	58832390	55.11	intron (NR_033873, intron 1 of 13)	84415	FLJ30838	0	0	0
chr13	114463524	114463989	55.09	intron (NM_182614, intron 1 of 8)	1540	FAM70B	0	0	0
chr15	64740005	64740179	55.04	intron (NM_016213, intron 12 of 12)	-51527	ZNF609	0	0	0
chr14	71770256	71770442	55.02	Intergenic	-94705	SNORD56B	1	0	0
chr21	46819761	46819947	55	Intergenic	-5243	COL18A1	0	0	0
chr4	21269532	21269718	55	intron (NM_147182, intron 2 of 8)	35904	KCNIP4	0	0	0
chr13	51176030	51176216	55	Intergenic	-205868	DLEU7-AS1	0	1	0
chr8	91787108	91787218	54.99	Intergenic	-16758	NECAB1	0	0	0
chr15	45452181	45452347	54.98	intron (NM_175940, intron 28 of 33)	30072	DUOX1	0	0	0
chr2	171682824	171683052	54.98	intron (NM_000817, intron 3 of 16)	9738	GAD1	0	2	0
chr9	99306785	99306962	54.97	intron (NM_033331, intron 5 of 13)	22330	CDC14B	0	1	0
chr3	88621225	88621353	54.95	Intergenic	-422273	CGGBP1	0	0	0
chr6	90155375	90155595	54.93	intron (NM_001242813, intron 1 of 14)	12588	ANKRD6	0	2	0
chr17	47263404	47263711	54.93	Intergenic	23186	GNGT2	0	0	0
chr17	8757100	8757307	54.91	intron (NM_001010855, intron 1 of 19)	13791	PIK3R6	0	0	0
chr3	23997103	23997314	54.89	intron (NM_005126, intron 2 of 7)	9596	NR1D2	0	0	0
chr12	705869	706032	54.87	intron (NM_016533, intron 1 of 3)	66805	NINJ2	0	2	1
chr19	14255151	14255298	54.84	intron (NR_045214, intron 1 of 2)	7260	LOC100507373	0	0	0
chr1	182685407	182685554	54.84	Intergenic	-43413	RGS8	0	0	0
chr14	93742335	93742482	54.84	intron (NM_001002860, intron 3 of 10)	56977	BTBD7	0	0	0
chr8	36624469	36624616	54.84	Intergenic	-17300	KCNU1	0	1	0
chr11	92490080	92490227	54.84	intron (NM_001008781, intron 3 of 24)	-212636	MTNR1B	0	0	0
chr3	139013586	139013733	54.84	Intergenic	-49202	MRPS22	0	1	0
chr7	146177739	146177886	54.84	intron (NM_014141, intron 1 of 23)	364359	CNTNAP2	0	1	0
chr2	10879173	10879346	54.8	intron (NM_144583, intron 3 of 12)	17484	ATP6V1C2	0	0	0
chr9	13122518	13122718	54.75	intron (NM_001261407, intron 35 of 44)	156945	MPDZ	0	0	0
chr9	120639604	120639796	54.74	Intergenic	173247	TLR4	0	0	0
chr6	124540348	124540537	54.71	intron (NM_001040214, intron 1 of 6)	415373	NKAIN2	0	1	0
chrX	65340045	65340232	54.7	Intergenic	-42295	HEPH	2	0	0
chr4	8993637	8993970	54.7	Intergenic	36576	LOC100288392	0	0	0
chr12	42415156	42415343	54.7	Intergenic	123424	GXYLT1	0	0	0
chr13	99347623	99347810	54.7	intron (NM_005073, intron 18 of 22)	57213	SLC15A1	0	0	0
chr6	151995769	151995896	54.68	Intergenic	-15799	ESR1	0	1	0
chr15	92450543	92450645	54.68	intron (NM_001145044, intron 1 of 10)	53656	SLCO3A1	0	0	0
chr22	33023750	33023874	54.68	intron (NM_133633, intron 5 of 11)	152588	FBXO7	0	0	0
chr4	120783198	120783322	54.68	Intergenic	204753	MAD2L1	0	0	0
chrX	112182672	112182797	54.68	Intergenic	-98691	AMOT	0	0	0
chr10	95318626	95318799	54.68	Intergenic	-7710	O3FAR1	0	0	0
chr9	117626497	117626617	54.68	Intergenic	-58149	TNFSF15	0	0	0
chr8	64641217	64641326	54.68	Intergenic	-40717	LOC286184	0	0	0
chr17	71446	71693	54.67	intron (NM_001190412, intron 6 of 8)	-40149	DOC2B	0	0	0
chr2	86095815	86095982	54.65	intron (NM_003896, intron 1 of 6)	-1105	ST3GAL5	0	0	0
chr6	132509447	132509606	54.65	Intergenic	54408	LOC100507254	0	0	0
chr3	7514824	7514991	54.65	intron (NM_181874, intron 7 of 10)	612105	GRM7	1	0	0
chr6	65158621	65158811	54.64	intron (NM_001142800, intron 26 of 42)	802285	PHF3	1	0	0
chr18	68985478	68985686	54.63	Intergenic	260610	LOC100505776	0	0	0
chr17	28519660	28519821	54.63	Intergenic	43214	SLC6A4	0	1	0
chr6	83027601	83027845	54.62	Intergenic	-45200	TPBG	2	1	0
chr17	16430223	16430405	54.61	Intergenic	-34809	FAM211A	0	0	0
chr7	80691056	80691226	54.54	Intergenic	-142474	SEMA3C	0	0	0
chr1	147855678	147855844	54.52	Intergenic	-49083	MIR5087	0	0	0
chr7	79853671	79853877	54.51	Intergenic	88703	GNAI1	0	0	0
chr1	155373692	155373864	54.51	intron (NM_018489, intron 6 of 27)	-29193	POU5F1P4	0	0	0
chr10	70162666	70162902	54.51	intron (NM_017987, intron 2 of 17)	4162	RUFY2	0	0	0
chr22	29080651	29081078	54.5	Intergenic	-5011	TTC28	0	0	0
chr3	147602257	147602405	54.49	Intergenic	475150	ZIC1	0	0	0
chr6	127827776	127827924	54.49	intron (NM_001012279, intron 4 of 11)	12650	SOGA3	0	1	0
chrX	96899265	96899413	54.49	Intergenic	760432	RPA4	0	0	0
chr13	87971972	87972120	54.49	Intergenic	298949	MIR4500	0	1	0
chr22	30988577	30988778	54.46	promoter-TSS (NM_014303)	-750	PES1	0	1	0
chr2	121449924	121450154	54.45	Intergenic	-104828	GLI2	0	1	0
chr16	31776864	31777091	54.42	Intergenic	52427	ZNF720	1	0	0
chr1	86828441	86828649	54.42	intron (NM_001184766, intron 10 of 15)	33480	ODF2L	0	0	0
chr11	127788449	127788591	54.41	Intergenic	603685	ETS1	0	0	0
chr5	175022031	175022219	54.4	Intergenic	-62915	HRH2	0	1	0
chr2	191402602	191402800	54.39	Intergenic	-3233	TMEM194B	0	0	0
chr19	12409628	12409873	54.39	Intergenic	-4036	ZNF44	0	0	0
chr6	169240072	169240280	54.39	Intergenic	398345	SMOC2	0	7	0
chr11	7029941	7030263	54.38	intron (NM_013249, intron 1 of 2)	11484	ZNF214	0	0	0
chr20	22819322	22819535	54.37	Intergenic	-196629	SSTR4	0	0	0
chr2	197911866	197912027	54.37	intron (NM_001195144, intron 16 of 27)	-120492	PGAP1	0	1	0
chr12	132338103	132338312	54.35	Intergenic	25266	MMP17	0	0	0
chr7	98352307	98352516	54.35	Intergenic	105814	NPTX2	0	1	0
chr3	170418140	170418308	54.33	Intergenic	-114361	SLC7A14	0	0	0
chr4	106341071	106341239	54.33	intron (NM_176867, intron 1 of 5)	54072	PPA2	0	0	0
chr11	63995471	63995639	54.33	intron (NM_032344, intron 3 of 5)	1817	NUDT22	0	0	0
chr10	122117346	122117525	54.32	Intergenic	-99031	PPAPDC1A	0	0	0
chr14	45862245	45862395	54.31	Intergenic	-139715	MIS18BP1	0	0	0
chr14	99336166	99336388	54.29	Intergenic	158327	C14orf177	0	0	0
chr3	180111853	180112089	54.29	Intergenic	-207947	TTC14	0	1	0
chr14	100394164	100394403	54.29	intron (NM_001008707, intron 18 of 22)	134538	EML1	0	1	1
chr1	215348275	215348531	54.29	intron (NM_001017424, intron 5 of 6)	91843	KCNK2	0	0	0
chr6	150829460	150829675	54.29	Intergenic	-91432	PLEKHG1	0	2	0
chr18	29323410	29323689	54.29	Intergenic	17294	SLC25A52	0	3	0
chr2	62577484	62577701	54.29	Intergenic	144631	MIR5192	0	1	0
chr4	125205698	125205944	54.29	Intergenic	428066	ANKRD50	0	3	0
chr21	47272411	47272669	54.29	intron (NM_020528, intron 1 of 13)	2665	PCBP3	0	2	0
chr5	31275479	31275688	54.29	intron (NM_004932, intron 2 of 11)	81821	CDH6	0	0	0
chr19	7466232	7466483	54.29	intron (NM_015318, intron 1 of 20)	6358	ARHGEF18	0	0	0
chr5	143633766	143633952	54.29	intron (NM_020768, intron 3 of 3)	83422	KCTD16	0	0	0
chr5	33059511	33059735	54.29	Intergenic	112074	LOC340113	0	0	0
chr7	23716648	23716904	54.29	Intergenic	-2973	FAM221A	0	0	0
chr4	92384360	92384575	54.28	intron (NM_001145065, intron 10 of 10)	-841083	GRID2	1	0	0
chr6	144874830	144874974	54.26	intron (NM_007124, intron 47 of 73)	262029	UTRN	0	1	0
chr5	173444278	173444422	54.26	Intergenic	28188	C5orf47	0	1	0
chr11	50554289	50554420	54.26	Intergenic	186036	LOC646813	0	0	0
chr5	81237732	81237866	54.26	Intergenic	-30045	ATG10	0	0	0
chr2	32392165	32392394	54.25	intron (NM_001193515, intron 1 of 12)	1369	SLC30A6	0	1	0
chr20	41448832	41448969	54.23	intron (NM_133170, intron 2 of 31)	369657	PTPRT	0	0	0
chr4	88252555	88252780	54.23	Intergenic	-8611	HSD17B13	0	0	0
chr8	60263544	60263680	54.2	Intergenic	-231845	TOX	0	1	0
chr1	76528203	76528342	54.19	Intergenic	-12117	ST6GALNAC3	0	0	0
chr1	86838355	86838485	54.19	intron (NM_001184765, intron 8 of 16)	23605	ODF2L	0	0	0
chr8	54495868	54495998	54.19	Intergenic	259669	ATP6V1H	0	1	0
chr15	48603228	48603377	54.15	Intergenic	-20319	DUT	0	0	0
chr13	72597802	72597951	54.15	Intergenic	-156546	DACH1	0	0	0
chr4	40285506	40285652	54.15	Intergenic	-51767	CHRNA9	0	1	0
chr3	126766430	126766624	54.14	Intergenic	59090	PLXNA1	1	2	0
chr6	128122495	128122704	54.12	intron (NM_001164687, intron 4 of 5)	99627	THEMIS	0	0	0
chr19	48787068	48787257	54.1	intron (NM_153608, intron 4 of 4)	12508	ZNF114	0	1	0
chr7	12892959	12893148	54.1	Intergenic	166142	ARL4A	0	2	0
chr3	42599735	42599924	54.1	intron (NM_001201572, intron 4 of 6)	23691	SEC22C	0	0	0
chr12	120088466	120088655	54.1	Intergenic	-17201	PRKAB1	0	0	0
chr2	137033865	137034054	54.1	Intergenic	-158234	CXCR4	0	0	0
chr5	23746412	23746562	54.1	Intergenic	238763	PRDM9	0	0	0
chrX	17077997	17078207	54.07	intron (NM_004726, intron 8 of 17)	113288	REPS2	0	0	0
chr4	141921035	141921245	54.07	intron (NM_020724, intron 1 of 6)	133476	RNF150	0	1	0
chr5	129979492	129979613	54.07	Intergenic	521474	HINT1	0	0	0
chr2	15582530	15582737	54.05	intron (NM_015909, intron 21 of 51)	118821	NBAS	1	0	0
chr1	119512700	119512875	54.04	intron (NM_152380, intron 1 of 7)	19392	TBX15	0	0	0
chr7	47960464	47960863	54.04	intron (NM_138295, intron 7 of 56)	27408	PKD1L1	1	0	0
chr2	177416448	177416617	54.02	Intergenic	49248	MIR1246	0	0	0
chr1	228242053	228242222	54.02	intron (NM_033131, intron 3 of 3)	-28224	ARF1	0	2	0
chr6	13956615	13956784	54.02	intron (NM_001165033, intron 1 of 1)	31275	RNF182	0	1	0
chr14	95742114	95742276	54.02	intron (NM_024734, intron 1 of 12)	44050	CLMN	0	0	0
chr1	154122625	154122790	53.99	intron (NM_207308, intron 2 of 39)	4885	NUP210L	0	0	0
chr1	202136653	202136797	53.99	promoter-TSS (NR_002930)	-454	PTPRVP	0	1	0
chr16	253453	253578	53.89	intron (NM_201412, intron 5 of 9)	23182	HBQ1	0	0	0
chr19	43727609	43727928	53.86	intron (NR_033888, intron 5 of 8)	-17978	PSG4	0	0	0
chr11	38466800	38466980	53.83	Intergenic	-1847061	RAG2	0	1	0
chr13	39426931	39427099	53.83	intron (NM_207361, intron 11 of 23)	137981	STOML3	0	0	0
chr4	87049538	87049688	53.81	intron (NM_138980, intron 4 of 13)	-20807	MAPK10	0	1	0
chrX	96143064	96143214	53.81	intron (NM_006729, intron 5 of 26)	4232	RPA4	0	1	0
chr4	190512632	190512822	53.81	Intergenic	118428	HSP90AA4P	0	0	0
chrX	20102132	20102282	53.81	intron (NM_001168466, intron 1 of 14)	32549	MAP7D2	0	1	0
chr15	53484321	53484511	53.81	Intergenic	-402207	ONECUT1	0	0	0
chr4	57302951	57303162	53.79	intron (NM_001079525, intron 1 of 9)	787	PAICS	0	1	0
chr16	4476951	4477124	53.79	intron (NM_005147, intron 1 of 11)	1231	DNAJA3	0	1	0
chr1	161151617	161151921	53.78	Intergenic	-4011	B4GALT3	0	4	0
chr7	66710863	66711172	53.77	Intergenic	56412	PMS2P4	0	1	0
chr10	59478014	59478250	53.77	Intergenic	-413813	MIR3924	0	0	0
chr6	16009830	16009989	53.75	Intergenic	-119408	MYLIP	0	0	0
chr20	35651633	35651784	53.75	intron (NM_183404, intron 16 of 20)	-71462	SAMHD1	0	0	0
chr6	113921989	113922146	53.73	Intergenic	-256460	MARCKS	0	0	0
chr5	178012391	178012778	53.73	intron (NM_173465, intron 1 of 28)	4972	COL23A1	0	1	0
chr2	186701250	186701426	53.72	Intergenic	97983	FSIP2	0	0	0
chr3	165379282	165379381	53.72	Intergenic	175922	BCHE	0	0	0
chr4	57136960	57137130	53.7	intron (NM_020722, intron 2 of 10)	100684	KIAA1211	0	1	0
chr1	71863130	71863300	53.7	Intergenic	316208	ZRANB2-AS2	0	0	0
chr10	82534172	82534389	53.67	Intergenic	233705	SH2D4B	0	1	0
chr2	219312172	219312351	53.67	intron (NM_007127, intron 19 of 19)	28423	VIL1	0	0	0
chr3	49815806	49816126	53.65	intron (NM_153273, intron 1 of 5)	7661	IP6K1	0	3	0
chr11	9105142	9105384	53.65	intron (NM_001170690, intron 2 of 17)	6663	MIR5691	0	1	0
chr11	48762787	48763739	53.62	Intergenic	239984	TRIM51GP	0	1	0
chr13	77491294	77491465	53.61	Intergenic	-11206	BTF3P11	0	0	0
chr2	195145353	195145516	53.6	Intergenic	-1376098	SLC39A10	1	1	0
chr10	6614173	6614385	53.52	intron (NM_001242413, intron 1 of 16)	7975	PRKCQ	0	0	0
chr11	46956366	46956573	53.49	Intergenic	-1782	C11orf49	0	1	0
chr1	228911629	228911780	53.47	Intergenic	40880	RHOU	0	0	0
chr8	92113390	92113541	53.47	Intergenic	-1382	LRRC69	0	0	0
chr5	133920681	133920832	53.47	Intergenic	47777	SAR1B	0	0	0
chr18	67491734	67491866	53.46	intron (NM_152721, intron 7 of 7)	132432	CD226	0	0	0
chr7	148674350	148674546	53.44	Intergenic	51334	PDIA4	0	1	0
chr15	64075329	64075495	53.44	intron (NM_003922, intron 1 of 77)	50735	HERC1	0	0	0
chr20	11096537	11096781	53.44	Intergenic	157372	LOC339593	0	0	0
chr21	31983737	31983983	53.44	Intergenic	2363	KRTAP6-1	0	1	0
chr19	53869579	53869791	53.44	intron (NR_003699, intron 1 of 3)	717	ZNF525	0	0	0
chr7	6349602	6349775	53.44	Intergenic	-37446	CYTH3	0	2	0
chr13	50417038	50417264	53.44	Intergenic	-47394	CTAGE10P	0	0	0
chr9	132778861	132779097	53.44	intron (NM_015033, intron 1 of 16)	26494	FNBP1	0	1	0
chr4	120087755	120087979	53.44	intron (NM_016599, intron 5 of 5)	30928	MYOZ2	0	0	0
chr22	41456663	41456891	53.44	Intergenic	-31740	MIR1281	0	0	0
chr12	29910657	29910874	53.44	intron (NM_001193451, intron 3 of 17)	25978	TMTC1	0	1	1
chr8	38521249	38521399	53.44	Intergenic	-62549	RNF5P1	0	1	0
chr19	7274543	7274765	53.44	intron (NM_000208, intron 1 of 21)	19357	INSR	0	1	0
chr13	67135598	67135845	53.44	intron (NM_203487, intron 4 of 4)	-263580	PCDH9-AS2	0	1	0
chr9	132278502	132278726	53.44	Intergenic	27675	LOC100506190	0	0	0
chr3	173311595	173311772	53.41	intron (NM_014932, intron 2 of 6)	195439	NLGN1	0	1	1
chr11	18277803	18277974	53.39	Intergenic	-7667	SAA2-SAA4	0	1	0
chr10	84859799	84859970	53.39	Intergenic	-1039301	GHITM	0	0	0
chr7	100009001	100009172	53.39	intron (NM_017984, intron 8 of 17)	-17327	MEPCE	0	0	0
chr6	169019071	169019242	53.39	intron (NM_001166412, intron 9 of 12)	177325	SMOC2	0	0	0
chr1	240912616	240912787	53.39	Intergenic	-137239	GREM2	0	1	0
chr6	158859909	158860067	53.38	intron (NM_001007466, intron 3 of 12)	-97480	TMEM181	0	2	0
chr6	129100620	129100809	53.34	Intergenic	-103572	LAMA2	0	1	0
chr1	148346952	148347341	53.34	Intergenic	-144610	PPIAL4D	0	1	0
chr9	107446411	107446619	53.32	Intergenic	-10188	OR13D1	0	2	0
chr16	10148821	10148986	53.32	intron (NM_001134408, intron 2 of 13)	127021	GRIN2A	0	0	0
chr7	98408860	98409091	53.29	Intergenic	58698	TMEM130	0	0	0
chr9	140223834	140224288	53.28	intron (NM_017820, intron 17 of 21)	-27358	NRARP	0	0	0
chr12	96941035	96941268	53.25	Intergenic	-146785	CDK17	0	2	0
chr2	235106897	235107114	53.25	Intergenic	147659	SPP2	0	0	0
chr19	19277848	19278045	53.25	intron (NR_027307, intron 5 of 12)	3152	MEF2B	0	0	0
chr6	138236877	138237108	53.23	Intergenic	-47622	LOC100130476	0	1	0
chr12	778642	778834	53.23	Intergenic	-5983	NINJ2	0	0	0
chrX	144457500	144457692	53.23	Intergenic	128489	SPANXN1	0	1	0
chr8	48149345	48149537	53.23	Intergenic	-24048	KIAA0146	0	2	0
chr13	92233255	92233447	53.23	intron (NM_004466, intron 2 of 7)	182416	GPC5	0	0	0
chr12	123894269	123894530	53.21	TTS (NM_020382)	25695	SETD8	0	1	0
chr11	55319297	55319450	53.2	Intergenic	-2410	OR4C15	0	0	0
chr9	88035146	88035366	53.2	Intergenic	321688	AGTPBP1	0	1	0
chr4	37026420	37026584	53.14	Intergenic	217111	MIR4801	0	3	0
chr10	30099336	30099545	53.14	Intergenic	-74710	SVIL	0	0	0
chr5	106259720	106259872	53.13	Intergenic	746800	EFNA5	0	0	0
chr8	3010808	3010960	53.13	intron (NM_033225, intron 39 of 69)	1017726	MYOM2	0	0	0
chrX	17476746	17476898	53.13	intron (NM_198270, intron 1 of 7)	32818	MIR4768	0	0	0
chrX	153791367	153791519	53.13	intron (NM_001099857, intron 7 of 9)	-8036	LINC00204B	0	2	1
chr4	155067717	155068031	53.11	Intergenic	244575	DCHS2	0	0	0
chr16	11440258	11440399	53.1	intron (NM_152308, intron 1 of 1)	1017	RMI2	0	2	0
chr11	881347	881476	53.1	intron (NM_023947, intron 10 of 12)	29463	CHID1	0	3	3
chr8	107847886	107848052	53.1	Intergenic	-65497	ABRA	0	2	0
chr6	162783970	162784141	53.1	intron (NM_013987, intron 2 of 10)	-364109	PACRG	0	1	0
chr3	181656271	181656420	53.1	Intergenic	226633	SOX2	0	0	0
chr3	175283587	175283745	53.1	intron (NM_207015, intron 9 of 13)	196337	MIR4789	0	1	0
chr2	202744201	202744359	53.1	intron (NM_001261435, intron 11 of 13)	72978	CDK15	0	0	0
chr12	55565983	55566148	53.1	Intergenic	42512	OR9K2	0	0	0
chr14	72362939	72363097	53.1	Intergenic	-35799	RGS6	0	0	0
chr1	241963806	241963950	53.1	intron (NM_144625, intron 26 of 26)	-47615	EXO1	0	0	0
chr5	161338165	161338321	53.1	Intergenic	60540	GABRA1	0	0	0
chr12	8874374	8874528	53.1	intron (NM_020734, intron 3 of 6)	23933	RIMKLB	0	0	0
chr20	33633348	33633506	53.1	intron (NM_015638, intron 6 of 18)	47191	TRPC4AP	0	0	0
chr7	29064149	29064285	53.1	intron (NM_031311, intron 12 of 12)	44634	LOC100506497	0	0	0
chr1	232738072	232738226	53.1	Intergenic	-86906	SIPA1L2	0	0	0
chr5	149567256	149567423	53.1	Intergenic	-2181	SLC6A7	0	0	0
chr18	9699561	9699730	53.1	Intergenic	-8583	RAB31	0	0	0
chr2	148256373	148256542	53.1	Intergenic	-346113	ACVR2A	0	1	0
chr12	28491888	28492054	53.1	intron (NM_018318, intron 5 of 11)	81838	CCDC91	0	1	0
chr11	62357667	62357834	53.1	intron (NM_022830, intron 1 of 8)	1359	TUT1	0	1	0
chr4	42229979	42230143	53.1	Intergenic	-75166	BEND4	0	0	0
chr5	14852111	14852249	53.1	intron (NM_054027, intron 1 of 11)	19707	ANKH	0	0	0
chr8	134481562	134481718	53.1	intron (NM_173344, intron 5 of 9)	102543	ST3GAL1	0	1	0
chr18	63340364	63340509	53.1	Intergenic	-77052	CDH7	0	0	0
chr15	43566065	43566202	53.1	Intergenic	-7078	TGM5	0	1	1
chr6	21950637	21950785	53.1	intron (NR_015410, intron 5 of 11)	196711	LOC729177	0	5	0
chr1	211787055	211787215	53.1	Intergenic	-35036	SLC30A1	0	0	0
chr16	7862435	7862592	53.1	Intergenic	479762	RBFOX1	0	0	0
chrX	23715922	23716072	53.1	Intergenic	30352	PRDX4	0	1	0
chr6	20863062	20863221	53.1	intron (NM_017774, intron 9 of 15)	328453	CDKAL1	0	0	0
chr22	27259527	27259686	53.1	Intergenic	206160	MIAT	1	1	0
chr1	220902803	220902957	53.1	Intergenic	-18796	2013-03-02	0	0	0
chr1	213070251	213070401	53.1	3' UTR (NM_014053, exon 10 of 10)	38729	FLVCR1	0	0	0
chr13	57854911	57855081	53.1	Intergenic	113665	PRR20E	0	0	0
chr15	78511236	78511401	53.1	intron (NM_015162, intron 1 of 13)	15731	ACSBG1	0	1	0
chr17	64843480	64843642	53.1	Intergenic	-29830	CACNG5	0	0	0
chr7	47269215	47269365	53.1	Intergenic	352452	TNS3	0	1	0
chr1	145525775	145525929	53.1	intron (NM_003637, intron 1 of 29)	862	ITGA10	0	0	0
chrX	46455404	46455574	53.1	intron (NM_019886, intron 1 of 1)	22297	CHST7	0	1	0
chr5	164392422	164392581	53.1	Intergenic	1459916	MAT2B	0	0	0
chr5	167865393	167865550	53.1	intron (NM_001161662, intron 15 of 22)	-47992	RARS	0	1	0
chr7	64359745	64359901	53.1	Intergenic	-3797	ZNF273	0	1	0
chr11	60938727	60938890	53.1	Intergenic	-9892	VPS37C	0	2	2
chr11	80206125	80206276	53.1	Intergenic	-1054505	ODZ4	1	0	0
chr2	203267635	203267791	53.1	intron (NM_001204, intron 1 of 12)	26663	BMPR2	0	1	0
chr3	100283375	100283535	53.1	intron (NM_018004, intron 4 of 5)	-44978	GPR128	0	0	0
chr16	23818905	23819072	53.1	Intergenic	-28312	PRKCB	0	0	0
chr1	26077704	26077873	53.1	intron (NM_020379, intron 4 of 11)	-48879	SEPN1	0	0	0
chr21	21273582	21273714	53.1	Intergenic	901778	LINC00320	0	0	0
chr4	5422930	5423086	53.1	intron (NM_018401, intron 6 of 11)	-103875	C4orf6	0	1	0
chr19	10878995	10879128	53.09	intron (NM_001005360, intron 2 of 20)	-11869	MIR4748	0	1	0
chr12	102790825	102790997	53.08	3' UTR (NM_000618, exon 4 of 4)	81518	IGF1	0	2	0
chr20	32558581	32558753	53.08	Intergenic	-22791	RALY	0	0	0
chr7	133310656	133310828	53.08	intron (NM_021807, intron 9 of 17)	372919	EXOC4	0	1	0
chr17	21902178	21902727	53.06	Intergenic	-1610	FLJ36000	0	6	1
chr20	18728534	18728724	53.06	intron (NM_080820, intron 5 of 5)	45997	HSPC072	0	0	0
chr7	50613198	50613381	53.04	intron (NM_001082971, intron 1 of 14)	13832	LOC100129427	0	1	0
chr1	6765316	6765475	53.03	Intergenic	-3429	DNAJC11	0	0	0
chr5	103361900	103362066	53	Intergenic	-463493	NUDT12	0	0	0
chr11	72201407	72201573	53	Intergenic	-55766	CLPB	0	1	0
chr4	43429080	43429321	52.98	Intergenic	533917	GRXCR1	0	0	0
chr6	126789297	126789511	52.97	Intergenic	128151	CENPW	0	1	0
chr6	157043954	157044168	52.97	Intergenic	-55003	ARID1B	0	2	0
chr4	24774421	24774635	52.97	Intergenic	-22557	SOD3	0	3	0
chr5	72021498	72021832	52.95	Intergenic	-90753	TNPO1	1	0	0
chr8	6274251	6274444	52.94	intron (NM_001172574, intron 3 of 7)	10234	MCPH1	0	1	0
chr12	125452317	125452510	52.94	intron (NM_032656, intron 10 of 26)	21254	DHX37	0	1	0
chr5	177171688	177171903	52.94	intron (NM_173663, intron 4 of 19)	35710	FAM153A	0	0	0
chr1	240103914	240104107	52.94	Intergenic	-66814	RPS7P5	0	0	0
chrX	122698832	122699047	52.94	Intergenic	167965	THOC2	0	0	0
chr7	5559558	5559738	52.92	Intergenic	-6249	FBXL18	0	0	0
chr10	39106800	39107777	52.87	Intergenic	117561	ACTR3BP5	0	2	0
chr9	92234285	92234508	52.86	Intergenic	14469	GADD45G	0	0	0
chr8	21810994	21811190	52.86	intron (NM_015024, intron 1 of 27)	33912	XPO7	0	0	0
chr1	228780148	228781882	52.86	intron (NR_037962, intron 1 of 2)	358	DUSP5P	1	38	8
chr17	79561145	79561367	52.86	intron (NM_017921, intron 11 of 16)	-41827	C17orf70	0	1	0
chr18	12951475	12951667	52.86	intron (NM_001013437, intron 1 of 8)	3588	SEH1L	0	1	0
chr13	48754677	48754879	52.86	Intergenic	-52496	ITM2B	0	2	0
chr1	156732336	156732545	52.86	Intergenic	-4834	PRCC	0	1	0
chr3	186853067	186853238	52.86	intron (NM_052969, intron 1 of 2)	4111	RPL39L	0	0	0
chr2	146818258	146818446	52.86	Intergenic	-526273	PABPC1P2	0	0	0
chr11	27363465	27363654	52.86	intron (NM_030771, intron 3 of 5)	21236	CCDC34	0	0	0
chr1	41116376	41116604	52.86	intron (NM_014747, intron 1 of 7)	14834	RIMS3	0	1	0
chr5	70822223	70822465	52.86	intron (NM_018429, intron 25 of 38)	-60771	MCCC2	0	0	0
chr9	100876751	100876939	52.86	intron (NM_033220, intron 1 of 6)	4635	TRIM14	0	3	0
chr1	65553289	65553503	52.86	Intergenic	-29205	MIR101-1	0	0	0
chr4	9271757	9271945	52.86	TTS (NM_001256861).3	2506	LOC100287513	0	0	0
chrX	154513680	154513848	52.86	intron (NM_001289, intron 3 of 5)	-19912	RAB39B	0	2	0
chr3	126455934	126456132	52.86	intron (NM_032343, intron 4 of 7)	32970	CHCHD6	0	0	0
chr10	31395654	31395835	52.86	Intergenic	-74878	ZNF438	0	1	0
chr20	62579857	62580045	52.86	intron (NM_017859, intron 1 of 14)	2576	UCKL1	0	3	1
chr17	70844675	70844882	52.86	intron (NM_139177, intron 6 of 9)	-208167	LINC00511	0	0	0
chr10	99102321	99102509	52.86	Intergenic	-7957	FRAT2	0	2	0
chr14	89074479	89074685	52.86	intron (NM_207660, intron 10 of 13)	13852	ZC3H14	0	0	0
chr2	1234807	1235007	52.86	intron (NM_018968, intron 9 of 16)	-182326	TPO	0	0	0
chr3	26402072	26402280	52.86	Intergenic	-262124	LRRC3B	0	2	0
chr16	4188189	4188419	52.86	Intergenic	-22118	ADCY9	0	1	0
chr3	177485872	177486056	52.86	Intergenic	326255	LINC00578	0	0	0
chr18	21391941	21392140	52.86	intron (NM_198129, intron 13 of 74)	-60944	LAMA3	0	0	0
chr5	134073688	134073888	52.86	promoter-TSS (NM_001745)	-382	CAMLG	0	2	0
chr2	29855656	29855869	52.86	intron (NM_004304, intron 3 of 28)	288715	ALK	0	0	0
chr8	67225529	67225724	52.83	Intergenic	115586	LOC100505676	0	1	1
chr8	25980110	25980263	52.8	Intergenic	-77546	EBF2	0	0	0
chr17	40859300	40859453	52.8	intron (NM_001991, intron 15 of 20)	24744	CNTNAP1	0	0	0
chr1	227095159	227095312	52.8	Intergenic	-32703	ADCK3	0	1	0
chr1	3171457	3171586	52.78	intron (NM_022114, intron 3 of 16)	126982	MIR4251	0	1	0
chr1	62993187	62993306	52.78	intron (NM_033407, intron 30 of 48)	-69941	ANGPTL3	1	0	0
chr4	182161677	182161850	52.77	Intergenic	-81461	LINC00290	0	4	0
chr8	6448426	6448599	52.77	intron (NM_024596, intron 12 of 13)	-27728	ANGPT2	0	2	0
chr16	25771818	25771991	52.77	intron (NM_006040, intron 1 of 1)	68557	HS3ST4	0	0	0
chr6	149096856	149097029	52.77	intron (NM_005715, intron 1 of 7)	28671	UST	0	0	0
chr16	7086969	7087142	52.77	intron (NM_001142334, intron 1 of 13)	263245	RBFOX1	0	0	0
chr10	36031924	36032097	52.77	Intergenic	-101648	FZD8	0	1	0
chr17	744615	744788	52.77	intron (NM_022463, intron 1 of 7)	22650	NXN	0	6	0
chr4	31267949	31268122	52.77	Intergenic	545998	PCDH7	0	0	0
chr11	113184588	113184748	52.77	promoter-TSS (NM_017868)	-583	TTC12	0	1	0
chr16	46497632	46498856	52.77	Intergenic	104765	ANKRD26P1	0	1	0
chr17	64445107	64445280	52.77	intron (NM_002737, intron 2 of 16)	146267	PRKCA	0	0	0
chr16	28218433	28218606	52.77	intron (NM_015171, intron 1 of 23)	4671	XPO6	0	0	0
chr6	24957857	24958064	52.76	Intergenic	-46765	FAM65B	0	2	0
chr6	146834807	146835156	52.76	Intergenic	-29847	RAB32	0	0	0
chr18	56850600	56850734	52.73	Intergenic	-36733	GRP	0	1	0
chr21	19774647	19774781	52.73	intron (NM_002772, intron 1 of 24)	1256	TMPRSS15	0	1	0
chr4	162445891	162446075	52.72	intron (NM_001128427, intron 10 of 15)	639203	FSTL5	0	1	0
chr2	101589349	101589564	52.71	intron (NM_002518, intron 12 of 20)	-29235	RPL31	0	3	0
chr10	112370575	112370790	52.71	Intergenic	-33473	RBM20	0	1	0
chr2	212603053	212603177	52.7	intron (NM_005235, intron 5 of 27)	687969	MIR548F2	0	1	0
chr8	19801549	19801716	52.68	intron (NM_000237, intron 1 of 9)	5050	LPL	0	1	0
chr21	33673428	33673620	52.66	intron (NM_178817, intron 3 of 4)	9400	MRAP	0	1	0
chr17	14232566	14232770	52.66	intron (NM_006041, intron 1 of 1)	25611	MGC12916	0	0	0
chr20	23630415	23630575	52.66	Intergenic	-11921	CST3	0	0	0
chr5	7134169	7134360	52.66	Intergenic	135203	MIR4454	0	1	0
chr3	105210453	105210632	52.66	intron (NM_001243280, intron 1 of 14)	124985	ALCAM	0	0	0
chr18	3337291	3337477	52.66	Intergenic	74667	MYL12B	0	1	0
chr1	38768240	38768381	52.66	Intergenic	-87871	LOC339442	0	0	0
chr17	32622417	32622561	52.66	Intergenic	9802	CCL11	0	0	0
chr10	117098128	117098275	52.66	intron (NM_207303, intron 19 of 28)	245077	ATRNL1	1	0	0
chr11	128480034	128480208	52.66	Intergenic	-22668	ETS1	0	0	0
chr4	115367285	115367452	52.66	Intergenic	-152243	UGT8	0	2	0
chr12	50313190	50313339	52.66	Intergenic	-7618	LOC283332	0	0	0
chr6	62308869	62309082	52.66	Intergenic	687125	KHDRBS2	0	0	0
chr7	154199291	154199475	52.66	intron (NM_001039350, intron 3 of 25)	197036	DPP6	0	0	0
chr19	16579696	16579856	52.66	intron (NM_001258376, intron 1 of 15)	3047	EPS15L1	0	0	0
chr7	920506	920703	52.66	intron (NM_015949, intron 1 of 8)	4413	GET4	0	0	0
chr2	134853934	134854136	52.66	Intergenic	-30661	MIR3679	0	0	0
chr9	129271738	129271930	52.66	Intergenic	-99051	NRON	0	0	0
chrX	39474707	39474871	52.66	Intergenic	-288173	LOC286442	0	0	0
chr11	63468437	63468585	52.66	intron (NM_201430, intron 1 of 5)	19589	RTN3	0	0	0
chr5	114798346	114798505	52.66	Intergenic	82166	FEM1C	0	0	0
chr2	133786518	133786683	52.66	intron (NM_207363, intron 6 of 19)	-357530	LYPD1	0	0	0
chr12	125771250	125771417	52.66	Intergenic	-39829	TMEM132B	0	1	0
chr5	108678861	108679032	52.66	intron (NM_014819, intron 9 of 9)	66729	PJA2	0	1	1
chrY	6045386	6045551	52.66	Intergenic	66183	TTTY23B	0	0	0
chr17	69117687	69117838	52.66	Intergenic	952086	KCNJ2	0	0	0
chr7	42881354	42881528	52.66	Intergenic	70248	C7orf25	0	1	0
chr7	20847469	20847654	52.66	Intergenic	-19356	RPL23P8	0	0	0
chr21	30473109	30473294	52.66	intron (NM_020152, intron 6 of 8)	20328	C21orf7	0	2	0
chr17	41222031	41222219	52.66	intron (NR_027676, intron 15 of 22)	44867	RND2	0	1	0
chr9	93127564	93127738	52.66	Intergenic	217377	LOC340515	0	0	0
chr11	99758225	99758393	52.66	intron (NM_001243270, intron 5 of 23)	331433	CNTN5	0	0	0
chr4	173898849	173899052	52.66	intron (NM_001034845, intron 10 of 12)	-190954	GALNT7	0	0	0
chr4	18950851	18951039	52.66	Intergenic	-927462	LCORL	0	0	0
chr18	43000772	43000942	52.66	intron (NM_001242692, intron 1 of 20)	-193909	SLC14A2	0	1	0
chr16	85679662	85679852	52.66	intron (NM_014615, intron 2 of 15)	32833	KIAA0182	0	0	0
chr3	137772112	137772294	52.66	Intergenic	43197	CLDN18	0	2	0
chr8	19907035	19907200	52.66	Intergenic	110535	LPL	0	1	0
chr18	48114112	48114284	52.66	intron (NM_002747, intron 1 of 5)	27714	MAPK4	0	1	0
chr20	34414116	34414271	52.66	intron (NM_016436, intron 2 of 17)	54270	PHF20	0	2	0
chr7	134913657	134913851	52.66	Intergenic	-2977	STRA8	0	0	0
chr9	103678503	103678667	52.66	Intergenic	-112446	LPPR1	0	0	0
chr2	27202180	27202365	52.66	intron (NM_012326, intron 1 of 6)	8747	MAPRE3	0	1	0
chr14	52594483	52594687	52.66	Intergenic	-58639	NID2	0	2	0
chr18	74557499	74557687	52.66	intron (NM_007345, intron 1 of 30)	21477	ZNF236	0	1	0
chr17	42068538	42068750	52.66	intron (NM_004160, intron 1 of 6)	13193	PYY	0	0	0
chr12	67279849	67280056	52.66	Intergenic	-207027	GRIP1	0	1	0
chrY	503967	504178	52.66	Intergenic	-31007	SHOX	0	3	1
chr22	33463749	33463951	52.66	Intergenic	-9473	SYN3	0	1	0
chr21	33235719	33235903	52.66	Intergenic	-9817	HUNK	0	0	0
chr8	74682703	74682902	52.66	Intergenic	-22859	STAU2	0	1	0
chr8	143298352	143298552	52.66	intron (NM_145003, intron 13 of 13)	18735	LINC00051	0	1	0
chr8	110373668	110373855	52.66	promoter-TSS (NM_177531)	-945	PKHD1L1	0	1	0
chr5	169476196	169476378	52.66	intron (NM_004946, intron 40 of 51)	20795	MIR378E	0	2	0
chr2	223975169	223975355	52.66	Intergenic	58400	KCNE4	0	0	0
chr2	117631323	117631502	52.66	Intergenic	-940843	DDX18	0	0	0
chr4	92055019	92055219	52.66	intron (NM_001145065, intron 10 of 10)	898937	FAM190A	0	1	0
chr1	43286057	43286228	52.66	intron (NM_001017922, intron 1 of 11)	-3083	CCDC23	0	0	0
chr14	78322337	78322518	52.66	intron (NM_001142545, intron 3 of 9)	56001	ADCK1	0	1	0
chr7	98337576	98337755	52.66	Intergenic	91068	NPTX2	0	2	0
chr14	93146814	93146972	52.66	intron (NM_024832, intron 8 of 9)	68154	LGMN	0	0	0
chr2	147913001	147913157	52.66	Intergenic	568454	PABPC1P2	1	0	0
chr12	67448313	67448505	52.66	Intergenic	-214652	CAND1	0	0	0
chrX	46229782	46229961	52.66	Intergenic	-76753	ZNF673	0	1	0
chr10	128389347	128389528	52.66	Intergenic	-179427	C10orf90	0	0	0
chr7	92013442	92013871	52.66	intron (NM_019004, intron 11 of 19)	-63109	GATAD1	2	0	0
chr20	17669985	17670157	52.66	Intergenic	-4249	BANF2	0	1	0
chr7	3518857	3519032	52.66	intron (NM_152744, intron 1 of 44)	177864	SDK1	0	1	0
chr16	11879613	11879785	52.66	intron (NM_014153, intron 1 of 22)	11415	ZC3H7A	0	4	0
chr22	46050339	46050495	52.66	Intergenic	-17261	ATXN10	0	1	0
chr6	3097249	3097411	52.66	intron (NM_003804, intron 6 of 9)	20272	RIPK1	0	1	0
chr5	176504892	176505088	52.66	Intergenic	-8931	FGFR4	0	1	0
chr6	76447664	76447843	52.66	Intergenic	-11156	MYO6	0	0	0
chr2	100548207	100548370	52.66	intron (NM_001025108, intron 6 of 23)	173757	AFF3	0	1	0
chr8	67298637	67298837	52.66	Intergenic	42475	LOC100505676	0	0	0
chr4	102772257	102772437	52.66	intron (NM_001083907, intron 2 of 16)	37364	BANK1	0	0	0
chr8	105340045	105340254	52.66	Intergenic	-11875	DCSTAMP	0	2	0
chr21	31296463	31296649	52.66	intron (NM_175611, intron 1 of 15)	15726	GRIK1	0	1	0
chr19	56097802	56097990	52.66	Intergenic	-5685	ZNF579	0	0	0
chrX	95305300	95305493	52.66	Intergenic	287505	LOC643486	1	1	0
chr11	46587810	46587968	52.66	intron (NM_017749, intron 1 of 18)	25025	AMBRA1	0	3	1
chr22	31950347	31950552	52.66	intron (NM_001258326, intron 4 of 30)	58324	SFI1	0	3	0
chr4	20710568	20710767	52.66	intron (NR_047661, intron 4 of 7)	8631	PACRGL	0	2	0
chr3	95133560	95133765	52.66	Intergenic	476555	LOC255025	0	0	0
chr9	100642128	100642316	52.66	Intergenic	26685	FOXE1	0	0	0
chr10	31029508	31029693	52.66	Intergenic	-110953	LYZL2	0	0	0
chrY	16926245	16926432	52.66	intron (NR_046355, intron 4 of 6)	192437	NLGN4Y	0	0	0
chr19	20289105	20289266	52.66	intron (NM_052852, intron 1 of 3)	11162	ZNF486	0	1	0
chr2	7583777	7583967	52.66	intron (NR_038432, intron 4 of 5)	22480	LOC100506274	0	0	0
chr12	3180729	3180907	52.66	Intergenic	-5703	TSPAN9	0	2	0
chr10	69291236	69291422	52.66	intron (NM_001127384, intron 4 of 17)	134087	CTNNA3	0	0	0
chr19	34721650	34721814	52.66	Intergenic	-23724	KIAA0355	0	0	0
chr9	4808376	4808526	52.66	intron (NM_005772, intron 1 of 8)	15617	RCL1	0	0	0
chr1	40774678	40774867	52.66	intron (NM_001852, intron 16 of 31)	8167	COL9A2	0	2	0
chr8	129146816	129147025	52.66	Intergenic	-15442	MIR1208	0	0	0
chr15	90445760	90445934	52.66	intron (NM_182616, intron 5 of 5)	-8230	AP3S2	0	0	0
chr8	86292744	86292933	52.66	Intergenic	-2496	CA1	0	0	0
chr4	120088091	120088262	52.66	intron (NM_016599, intron 5 of 5)	31237	MYOZ2	0	0	0
chr7	82182975	82183136	52.66	Intergenic	-110024	CACNA2D1	0	2	0
chr10	27470009	27470185	52.66	intron (NM_001172303, intron 10 of 11)	26344	MASTL	0	0	0
chr5	123748502	123748679	52.66	Intergenic	332215	ZNF608	0	0	0
chr19	17498711	17498893	52.66	Intergenic	-10665	PLVAP	0	1	0
chr12	123914468	123914616	52.66	intron (NM_145058, intron 2 of 3)	6722	RILPL2	0	0	0
chr8	43640902	43641045	52.66	Intergenic	493388	POTEA	0	0	0
chr8	125041031	125041207	52.66	intron (NM_001039112, intron 18 of 40)	11904	FER1L6-AS1	0	1	0
chr5	78095942	78096139	52.66	intron (NM_000046, intron 6 of 7)	-151392	LHFPL2	0	0	0
chr12	6062152	6062353	52.66	intron (NM_000552, intron 48 of 51)	-6854	ANO2	0	2	0
chr10	131128128	131128324	52.66	Intergenic	-137228	MGMT	0	1	0
chr7	151666975	151667167	52.66	intron (NM_145292, intron 2 of 8)	13607	GALNTL5	0	2	1
chr7	129671805	129671984	52.66	intron (NM_016478, intron 4 of 9)	19339	ZC3HC1	0	1	0
chr3	112471437	112471628	52.66	Intergenic	93265	CD200R1L	0	1	0
chr3	18996156	18996323	52.66	Intergenic	-193778	KCNH8	0	0	0
chr1	87782983	87783182	52.66	Intergenic	-11069	LMO4	0	1	0
chr11	82227932	82228113	52.66	Intergenic	216884	FAM181B	0	1	0
chr20	33525599	33525812	52.66	intron (NM_000178, intron 6 of 12)	17896	GSS	0	0	0
chr22	38530005	38530202	52.66	intron (NM_001199562, intron 6 of 15)	-23427	BAIAP2L2	0	1	0
chr16	48459108	48459302	52.65	Intergenic	-39976	SIAH1	0	0	0
chr8	125322215	125322409	52.65	TTS (NM_194291)	62628	TMEM65	0	1	0
chr19	38259504	38259691	52.63	intron (NM_152360, intron 5 of 7)	10633	ZNF573	0	5	0
chr10	7724189	7724289	52.63	Intergenic	-15278	ITIH5	0	0	0
chr3	103946604	103946791	52.63	promoter-TSS (NR_030330)	-592	MIR548A3	0	1	0
chr17	74618914	74619056	52.62	Intergenic	20909	ST6GALNAC1	0	0	0
chr10	14025808	14025956	52.61	intron (NM_018027, intron 2 of 24)	346984	FRMD4A	0	3	0
chr8	80518223	80518323	52.58	Intergenic	-4776	STMN2	0	0	0
chr8	47710157	47710497	52.58	Intergenic	-42181	LINC00293	0	0	0
chr4	128937137	128937314	52.52	intron (NM_001039717, intron 7 of 10)	-45278	LARP1B	0	0	0
chr1	35552750	35552928	52.52	intron (NM_024772, intron 1 of 9)	7867	ZMYM1	0	0	0
chr17	39853307	39853491	52.51	Intergenic	8272	EIF1	0	1	0
chr10	32520080	32520287	52.51	Intergenic	115930	EPC1	0	2	0
chr18	3638133	3638335	52.5	intron (NM_001242764, intron 4 of 9)	44122	FLJ35776	0	3	0
chr3	40740573	40740781	52.48	Intergenic	174301	ZNF621	0	0	0
chr9	10229093	10229267	52.47	intron (NM_002839, intron 3 of 45)	383543	PTPRD	0	0	0
chr13	77253291	77253445	52.47	Intergenic	207172	KCTD12	1	0	0
chr11	57630993	57631167	52.47	Intergenic	101846	CTNND1	0	0	0
chrY	375440	375594	52.47	Intergenic	-77827	PPP2R3B	0	0	0
chr10	43888764	43888938	52.47	intron (NM_001098204, intron 3 of 3)	3428	HNRNPF	0	0	0
chr19	45516865	45517039	52.47	intron (NM_006509, intron 3 of 10)	12245	RELB	0	2	0
chrX	136906873	136907047	52.47	Intergenic	258614	ZIC3	0	0	0
chr16	67872325	67872479	52.47	intron (NM_025082, intron 1 of 15)	-3811	THAP11	0	1	0
chr6	24890515	24890717	52.45	intron (NM_014722, intron 1 of 22)	-13033	FAM65B	0	0	0
chr6	80077708	80077963	52.41	Intergenic	-133380	HMGN3	1	0	0
chr9	111769168	111769340	52.38	intron (NM_003798, intron 1 of 18)	6510	CTNNAL1	0	0	0
chr13	36601336	36601471	52.38	intron (NM_004734, intron 3 of 17)	-86021	MIR548F5	0	1	0
chr5	165054042	165054177	52.38	Intergenic	-1657734	ODZ2	0	0	0
chr1	156343079	156343214	52.38	intron (NM_001256396, intron 2 of 11)	4166	RHBG	0	0	0
chr12	86062823	86063018	52.37	Intergenic	167398	RASSF9	0	2	0
chr1	40153411	40153606	52.37	intron (NM_016257, intron 1 of 3)	3581	HPCAL4	0	1	0
chr13	37391606	37391806	52.37	Intergenic	-1633	RFXAP	0	0	0
chr10	117645826	117645994	52.36	intron (NM_207303, intron 28 of 28)	385909	GFRA1	0	1	0
chr5	180472776	180473351	52.36	intron (NM_152547, intron 2 of 10)	5838	BTNL9	0	0	0
chr20	42327675	42327843	52.36	intron (NM_002466, intron 6 of 13)	27883	GTSF1L	0	0	0
chr6	64159296	64159462	52.34	Intergenic	-122541	PTP4A1	0	2	0
chr9	114234721	114234854	52.33	intron (NM_001080398, intron 3 of 50)	12238	KIAA0368	0	1	0
chr5	123699180	123699398	52.33	Intergenic	381516	ZNF608	1	0	0
chr5	167347336	167347461	52.32	intron (NM_001122679, intron 3 of 28)	-371667	WWC1	0	0	0
chr10	117317336	117317480	52.31	intron (NM_207303, intron 26 of 28)	464284	ATRNL1	0	1	0
chr1	226289112	226289338	52.29	Intergenic	38797	H3F3AP4	0	0	0
chr12	65623268	65623403	52.29	intron (NM_014319, intron 4 of 12)	-49088	MSRB3	0	0	0
chr10	32383676	32383884	52.29	Intergenic	-38409	KIF5B	0	1	0
chr13	57737015	57737346	52.24	3' UTR (NM_198441, exon 3 of 3).4	2414	PRR20E	0	0	0
chr7	929388	929596	52.23	intron (NM_015949, intron 4 of 8)	13301	GET4	0	0	0
chr5	174928111	174928308	52.22	intron (NM_022754, intron 2 of 10)	22695	SFXN1	0	0	0
chrY	28784251	28784911	52.21	Intergenic	909944	TTTY3B	0	0	0
chr1	46075723	46075893	52.18	intron (NM_002482, intron 6 of 14)	13923	CCDC17	0	1	0
chrX	77160900	77161117	52.17	TTS (NM_001866)	-5186	ATP7A	0	0	0
chr8	41757929	41758146	52.17	Intergenic	-3757	ANK1	0	0	0
chr1	171317469	171317644	52.17	Intergenic	9521	TOP1P1	0	0	0
chr7	5120610	5120785	52.17	Intergenic	9006	LOC389458	0	1	0
[truncated: 376 more rows]

## Sheet: mut 2hrs 
Chr	Start	End	Peak Score	Annotation	Distance to TSS	Gene Name	CTTTGWWS	RCCG	RCCGCC
[truncated: 1,883 more rows]

[truncated: 2 more sheets: mut 9hrs , mut 0hrs ]
