# Supplementary material for: The TCF C-clamp DNA binding domain expands the Wnt transcriptome via alternative target recognition
Source: Nucleic Acids Res. 2014 Nov 20;42(22):13615–32. doi: 10.1093/nar/gku1186 (PMC4267635; doi:10.1093/nar/gku1186)
Supplement: SUPPLEMENTARY DATA [file supp_gku1186_nar-00699-x-2014-File012.xlsx]

## Sheet: 2hrs
id	Length	logFC	logCPM	PValue	FDR	0hrs Replicate 1 RPKM	0hrs Replicate 2 RPKM	2hrs Replicate 1 RPKM	2hrs Replicate 2 RPKM
TCF7	4990	2.78423	9.5239	1.8557e-14	3.48463e-10	5.148	5.009	54.816	34.22
EDN1	4028	-2.47359	4.45907	8.10691e-08	0.000761157	1.706	0.738	0.318	0.236
MIR3687	61	-2.90888	7.46869	4.05156e-07	0.00253601	1092.94	183.721	160.552	61.111
IL8	1705	-2.68827	3.98772	3.26784e-06	0.0132019	3.382	0.757	0.544	0.274
MIR19B1	787	-2.14211	4.26577	4.59903e-06	0.0132019	7.449	3.065	1.749	1.245
HIST1H3B	472	-3.13037	7.50419	5.20926e-06	0.0132019	158.265	10.405	16.856	8.067
HIST1H2BN	752	-2.55121	4.95947	5.94536e-06	0.0132019	15.403	2.412	2.356	1.5
RNU11	135	-2.82011	4.49744	6.23015e-06	0.0132019	65.571	7.886	8.146	4.988
HIST1H3A	469	-2.96974	5.53982	7.13329e-06	0.0132019	40.33	3.057	4.466	2.606
HIST1H4L	364	-2.88061	4.55682	7.26456e-06	0.0132019	25.754	2.66	2.932	1.982
HIST1H4D	367	-3.04289	4.93726	7.73359e-06	0.0132019	34.269	2.497	3.66	2.058
HIST1H1C	732	-2.74398	7.49265	9.90517e-06	0.0144593	96.521	8.996	12.925	7.29
HIST1H2AD	460	-2.73157	6.42387	1.06839e-05	0.0144593	73.337	6.772	9.986	5.456
HIST1H2AC	1656	-2.66727	6.61834	1.12428e-05	0.0144593	23.027	2.339	3.303	1.831
DL490867	72.3333	-2.78379	4.44091	1.15502e-05	0.0144593	118.216	12.856	14.248	9.82
LOC100128822	1422	-2.81725	2.85756	1.33601e-05	0.0149098	1.869	0.479	0.295	0.125
HIST1H2BD	861	-2.40904	6.37333	1.34981e-05	0.0149098	35.631	4.831	5.861	3.861
HIST1H1D	777	-2.61778	4.85469	1.65877e-05	0.0164129	14.393	1.615	2.023	1.299
HIST1H3H	2338	-2.75848	6.26445	1.69833e-05	0.0164129	13.149	0.945	1.525	1.116
HIST1H4B	357	-2.80876	6.1041	1.74809e-05	0.0164129	77.342	5.632	9.976	5.197
HIST1H2BJ	481	-2.76499	6.72052	1.92163e-05	0.017183	86.31	7.829	13.191	4.875
HIST1H2BH	425	-2.51239	5.12023	2.27308e-05	0.0187338	30.838	4.02	5.335	2.511
HIST1H3D	864	-2.68533	7.29705	2.29458e-05	0.0187338	71.609	5.924	10.03	5.467
SOX4	4878	-1.63212	6.89409	2.75336e-05	0.0202039	6.412	3.263	2.578	1.422
HIST1H2BO	467	-2.53683	6.17609	2.89731e-05	0.0202039	59.734	5.682	9.339	5.148
HIST1H1B	790	-2.67493	6.75057	2.90096e-05	0.0202039	53.659	4.358	7.818	3.913
HIST1H4E	377	-2.38795	6.28336	2.90502e-05	0.0202039	77.302	9.144	12.915	8.217
HIST1H1E	785	-2.39482	7.32799	3.19145e-05	0.020305	76.535	8.86	12.688	8.051
HIST1H3J	478	-2.74764	6.62785	3.22131e-05	0.020305	82.339	6.115	12.06	5.075
HIST2H2BF	2561.5	-2.14729	5.28079	3.25321e-05	0.020305	5.264	1.023	1.116	0.694
HIST2H2BE	2223	-2.45112	6.57391	3.35209e-05	0.020305	16.188	1.791	2.762	1.469
HIST1H2AB	477	-2.6766	5.77705	3.80248e-05	0.0211421	45.762	3.244	6.029	3.758
LOC80054	2201	-2.50002	2.26442	3.90214e-05	0.0211421	0.701	0.31	0.13	0.095
HIST1H2BK	839	-2.21905	6.03298	3.97122e-05	0.0211421	27.98	4.277	5.804	3.112
HIST1H3I	477	-2.61986	5.77506	3.98487e-05	0.0211421	44.924	3.799	7.004	3.212
DKK1	1805	-2.06144	3.54051	4.05323e-05	0.0211421	1.943	0.841	0.489	0.345
RNU4ATAC	130	-2.78205	3.50874	4.29339e-05	0.0217895	34.9	3.874	4.022	3.009
HIST2H2AB	448	-2.7721	3.65375	4.78421e-05	0.022779	11.226	1.121	1.498	0.817
HIST1H2AH	439	-2.55162	6.44654	4.91665e-05	0.022779	77.202	6.564	12.244	6.146
WNT10A	2375	-2.31072	3.4658	4.95874e-05	0.022779	1.604	0.408	0.331	0.187
HIST1H3F	814.667	-2.54418	7.03348	4.97359e-05	0.022779	62.192	5.502	10.172	4.84
HIST1H2BC	1198	-2.35872	6.5347	5.15422e-05	0.0230443	28.939	3.221	5.188	2.875
HIST1H4H	1034	-2.38052	5.3086	5.59521e-05	0.0244341	14.275	1.796	2.762	1.222
HIST1H4C	390	-2.42071	5.6263	6.04678e-05	0.025806	48.249	4.795	7.879	4.794
HIST1H2AG	498	-2.58781	6.80082	6.34467e-05	0.0264756	87.751	6.703	13.837	6.496
HIST1H2BF	430	-2.41861	5.416	7.3071e-05	0.0298289	37.758	3.86	6.639	3.362
HIST1H2AK	460	-2.43593	4.8592	7.94072e-05	0.0317257	24.256	2.346	3.808	2.469
RNU5E-1	65	-2.67844	2.57514	8.30845e-05	0.0325034	34.603	6.399	5.468	2.679
DL489931	75	-2.88599	3.04429	8.87165e-05	0.0339983	44.774	4.356	5.67	2.858
HIST2H2AC	437	-2.53616	5.66491	9.53166e-05	0.0357971	45.766	3.113	6.623	4.143
C17orf82	1530	-3.41433	1.58223	0.000110876	0.0408242	0.833	0.127	0.093	0.019
ID1	1232	-2.13203	5.21111	0.000113094	0.0408399	10.454	1.922	2.695	0.988
GADD45B	1501	-1.63376	6.56796	0.000118892	0.041405	18.135	6.606	6.745	3.501
BC014312	1887	-2.19369	6.37307	0.000119069	0.041405	16.005	1.969	3.398	1.665
WDR74	2152	-1.9096	8.24219	0.000126562	0.0424476	47.481	8.555	10.649	8.213
LOC100630918	1420	-1.9813	3.83766	0.000126588	0.0424476	3.218	0.975	0.872	0.479
HIST1H2AM	487	-2.15932	6.51616	0.000134701	0.0443757	68.528	8.026	13.797	8.195
FOXQ1	2319	-1.70027	7.34286	0.00014386	0.0465759	20.834	6.671	7.443	3.492
FZD7	3851	-1.61817	6.88689	0.000149142	0.0474675	8.566	3.468	3.536	1.542
ANKRD49	3024	-1.65327	4.81875	0.00015234	0.0475675	2.392	1.371	1.135	0.422
HIST1H2BL	453	-2.6279	3.0855	0.000154522	0.0475675	7.422	0.792	1.025	0.655
C11orf71	1656	-2.4155	2.57728	0.000161212	0.0488266	1.283	0.325	0.237	0.143
ARL4C	4008	-1.4858	7.66787	0.000176276	0.0520977	13.115	6.461	5.953	3.036
SGK1	6250	-1.50801	6.35405	0.000177562	0.0520977	3.585	1.46	1.445	0.824
AK056211	2874	-2.83249	2.9232	0.000184965	0.0526302	1.084	0.087	0.149	0.062
SNORD25	67	-1.85655	4.17122	0.000187636	0.0526302	84.912	24.655	23.707	14.924
TM4SF1	3588	-1.37413	6.97993	0.000187785	0.0526302	8.607	4.799	4.026	2.558
ID2	1364	-1.75868	8.12159	0.000200708	0.0554248	63.28	17.032	21.32	9.414
HIST2H3D	457	-2.48447	4.75297	0.000218986	0.059596	23.232	1.569	3.828	1.883
TERC	451	-2.29996	3.26454	0.000236834	0.0626691	7.885	1.239	1.346	0.962
FJX1	2687	-1.74989	5.56711	0.000236953	0.0626691	5.43	1.561	1.908	0.785
RMRP	268	-2.08841	7.57227	0.000246979	0.0636894	256.728	29.439	54.487	31.784
IER3	1240	-1.68297	7.85788	0.000247594	0.0636894	56.614	16.343	19.886	9.444
LOC100270804	2017	-2.61993	2.0937	0.000258123	0.0655004	0.807	0.16	0.106	0.088
HIST3H2A	496	-2.57343	2.58115	0.000269718	0.0673956	4.554	0.786	0.915	0.239
BRWD1-IT2	1028	-2.226	2.62648	0.00027277	0.0673956	2.053	0.558	0.455	0.247
RNU12	149	-2.52007	3.17143	0.000280489	0.06772	23.641	2.492	3.477	2.125
MYC	2684	-1.65196	9.74398	0.0002817	0.06772	93.587	30.744	36.28	15.095
LOC100499489	2505	-1.93777	3.52005	0.000284902	0.06772	1.414	0.501	0.458	0.193
UFSP1	996	-1.86834	3.77147	0.000292656	0.0683328	4.321	1.296	1.203	0.735
PELO	2921	-1.7385	5.75286	0.000294968	0.0683328	5.796	1.476	1.959	0.865
DUSP2	1685	-1.80786	6.13568	0.000298396	0.0683328	13.754	2.675	4.099	1.979
CEBPA	2591	-1.79248	4.11679	0.000337296	0.0763102	2.047	0.659	0.671	0.332
CHCHD1	1476	-1.63466	4.01204	0.000346673	0.0765948	3.143	1.231	0.929	0.853
B3GALT6	2792	-1.68824	4.39501	0.000346712	0.0765948	2.286	0.713	0.69	0.485
CITED2	2110	-1.72975	7.63112	0.000362389	0.0783988	28.972	7.821	10.549	3.927
IRF2BP2	4744	-1.39077	6.33005	0.000363228	0.0783988	4.514	1.905	1.905	1.216
SNORD104	80	-2.15334	2.14766	0.000375971	0.0802271	17.459	7.411	2.767	3.974
RG9MTD1	1612	-1.48059	5.91618	0.000389555	0.0821916	10.438	3.914	4.327	2.276
HIST1H4A	372	-2.47815	3.84623	0.000409578	0.0854563	15.498	0.868	1.632	1.995
SNHG8	619	-1.65918	6.68234	0.000429589	0.0886464	52.084	12.105	16.828	9.256
PHLDA2	920	-1.69401	5.62308	0.000449826	0.0918134	16.968	3.955	5.539	2.788
DYNLL1	984	-1.4434	6.34117	0.000455519	0.0919756	23.334	7.863	8.735	5.862
LOC440925	2129	-2.81549	0.937091	0.000471337	0.0941571	0.316	0.135	0.05	0.028
IRF2BPL	4149	-1.49285	5.50526	0.000506713	0.0993002	3.016	1.193	1.325	0.607
IMP3	2083	-1.69063	5.96914	0.000507659	0.0993002	9.49	2.203	3.271	1.425
LOC100130093	2377	-1.41093	5.42043	0.000528178	0.102249	4.896	1.962	1.938	1.337
MT1E	854	-1.55417	6.07752	0.000555688	0.105497	23.976	6.268	8.443	4.767
MT1X	560	-2.087	2.50171	0.000556193	0.105497	3.352	1.026	0.822	0.452
BC040628	1126	-2.47418	2.50319	0.000561935	0.10552	1.981	0.215	0.285	0.211
RRAGA	1650	-1.69179	5.01501	0.000579939	0.107241	6.201	1.478	2.012	1.043
HIST1H2AL	470	-2.2647	4.8943	0.00058252	0.107241	24.097	1.907	5.165	1.875
BC084560	1442	1.63406	3.19857	0.000588627	0.107313	0.295	0.547	1.387	1.832
SNORA76	133	-2.01578	3.22714	0.000637795	0.113544	24.486	4.775	4.915	4.141
SNORD22	125.5	-1.53314	6.15027	0.000639494	0.113544	168.316	47.71	64.894	31.364
TIGD5	2412	-1.63102	4.95337	0.000641053	0.113544	3.976	1.026	1.314	0.751
PLK2	3335	-1.3964	8.6597	0.00064699	0.113544	32.36	13.293	14.625	7.665
TSPYL6	3095	1.47702	3.75541	0.00065946	0.114661	0.137	0.498	1.046	1.142
MRPL36	614	-1.63011	4.12934	0.000673253	0.115985	8.547	2.757	2.791	1.83
GADD45A	1380	-1.3406	6.84374	0.000701104	0.119685	21.992	9.119	9.754	5.945
ARHGAP5-AS1	1281	-1.67605	4.30557	0.000722393	0.122208	4.875	1.227	1.348	1.062
EPB41L4A-AS1	1194	-1.35508	5.57969	0.000737777	0.123066	10.735	4.365	4.483	3.016
AK022787	1986	-1.30933	6.71596	0.000740569	0.123066	13.194	6.627	6.821	3.462
C1orf213	2867	-1.53877	4.30029	0.000784994	0.129304	1.949	0.732	0.731	0.445
OTUD1	3113	-1.68255	3.09522	0.000793499	0.129568	0.768	0.357	0.206	0.229
MGC45800	4953	-1.424	4.33286	0.000811083	0.131297	1.072	0.51	0.38	0.352
RPS21	882	-1.42672	5.61971	0.000841183	0.132924	16.249	4.797	5.311	4.552
HIST1H4K	354	-3.07181	0.469775	0.000841378	0.132924	1.588	0.396	0.101	0.149
CXCL3	1153	-1.97805	2.87889	0.000842364	0.132924	2.114	0.548	0.586	0.289
AXIN2	4937	-1.12959	9.05199	0.000912874	0.14285	22.722	16.732	13.184	9.617
HES1	1945	-1.4984	6.00877	0.000945087	0.146361	9.856	2.698	3.863	1.876
TRMT112	581	-1.5465	4.59031	0.000956166	0.146361	12.232	3.851	4.487	2.543
INSIG1	3081	-1.23507	5.52225	0.000958694	0.146361	3.56	2.001	1.847	1.168
CDX2	2090	-1.35453	5.39436	0.00101068	0.152135	5.23	2.362	2.569	1.266
SLC30A1	2018	-1.29048	5.51895	0.00101657	0.152135	5.713	2.79	2.848	1.603
CYP2C19	2433	2.02172	1.90694	0.00102522	0.152135	0.029	0.139	0.334	0.473
HPS6	2672	-1.55279	6.00859	0.00102893	0.152135	7.24	1.958	2.956	1.136
LOC646903	1964	-1.57585	3.20193	0.00104918	0.153918	1.242	0.658	0.418	0.373
SNORD31	68.5	-1.59666	3.87981	0.00108791	0.158363	61.916	22.859	24.265	11.67
NXT1	1117	-1.62366	4.8591	0.00111786	0.159085	7.93	2.183	3.086	1.171
LOC84931	2015	-3.20794	0.657803	0.00113639	0.159085	0.351	0.036	0.053	0
BHLHE40	3303	-1.24801	5.02573	0.00113786	0.159085	2.332	1.365	1.226	0.768
TBX3	5689	-1.17963	7.5048	0.00113855	0.159085	7.332	4.395	4.153	2.457
HIST1H4J	356	-3.44443	0.322968	0.00114683	0.159085	1.69	0.063	0	0.167
SNHG5	1012	-1.33822	7.18949	0.00114734	0.159085	40.677	12.75	14.618	12.031
MIR17HG	5018	-1.11611	7.75694	0.00115218	0.159085	9.668	6.028	4.772	4.3
KAZALD1	3495	-1.68806	4.192	0.00117963	0.161578	1.663	0.401	0.54	0.278
CXCL2	1203	-1.86859	3.45771	0.00118823	0.161578	3.041	0.677	0.928	0.39
SNORD60	83	-1.67659	3.81198	0.00119604	0.161578	53.146	13.873	15.753	10.847
SNORD28	75	-1.57815	3.98594	0.00123494	0.165084	63.188	19.39	21.549	13.701
HOXA1	3012	-1.42446	4.6794	0.00124615	0.165084	2.403	0.833	0.913	0.625
YOD1	6521	-1.15307	7.39249	0.00124837	0.165084	5.862	3.563	3.326	2.077
PRSS12	4573	-1.20141	6.75701	0.00126682	0.166353	5.431	3.303	3.248	1.636
SOWAHB	2921	-1.48887	4.61143	0.00129715	0.168757	2.388	0.829	0.978	0.496
ZBED2	2203	-1.8092	2.37379	0.00130311	0.168757	0.675	0.333	0.232	0.135
KLHL9	4682	-1.16148	6.39979	0.00132082	0.169879	4.165	2.445	2.403	1.376
SNORD26	75	-1.562	4.62418	0.00133547	0.170595	101.608	25.489	33.619	20.815
SNORD15B	146	-1.59255	3.02316	0.00134759	0.170714	15.098	7.592	5.396	4.097
COMMD3	942	-1.16857	6.44189	0.00136992	0.170714	22.036	11.67	11.745	7.371
DACT1	4405	-1.19852	5.36089	0.00137514	0.170714	2.237	1.223	1.119	0.788
C9orf163	2573	-2.15703	2.95958	0.00137744	0.170714	1.11	0.15	0.264	0.104
SF3B5	737	-1.77926	3.63522	0.00138186	0.170714	5.33	1.461	1.889	0.686
FKSG40	1137	-2.02166	2.3043	0.00140113	0.171964	1.356	0.494	0.458	0.129
HIST1H4I	370	-2.10462	3.33112	0.00142253	0.17259	10.26	0.969	1.93	1.364
HOXA11	2660	-1.3443	5.86072	0.001442	0.17259	6.088	2.034	2.585	1.51
RPL22L1	2029	-1.27216	5.86102	0.00144273	0.17259	7.73	2.853	3.167	2.367
DKFZP434I0714	3000	-1.28927	5.26688	0.001443	0.17259	3.369	1.41	1.511	0.976
TACSTD2	2072	-1.33403	5.92442	0.00145722	0.173188	8.027	2.873	3.687	1.876
C6orf120	4170	-1.22475	6.03048	0.00147244	0.173896	4.05	1.702	1.908	1.221
HIST1H2BM	446	-2.03168	3.86828	0.00149874	0.174979	11.499	1.849	3.522	0.775
SPRY1	2617	-1.1513	5.91836	0.00150748	0.174979	5.434	3.014	2.966	1.883
LOC93622	1972	-1.10562	5.7625	0.00152346	0.174979	6.122	3.923	3.476	2.437
BC036435	1579	-2.35505	1.74001	0.00152645	0.174979	0.807	0.136	0.143	0.094
TLCD1	1197	-1.19796	5.04162	0.00153018	0.174979	6.593	3.613	3.126	2.472
PCNA	2097	-1.31152	7.16128	0.00155519	0.174979	18.885	6.272	7.943	4.981
MID1IP1	2498	-1.29591	6.18146	0.00155747	0.174979	7.934	2.79	3.559	2.03
TMEM177	4461	-1.21993	5.37276	0.00155874	0.174979	2.321	1.113	1.107	0.763
HYAL2	4489	-1.24924	5.32499	0.00156547	0.174979	2.245	1.07	1.116	0.666
IER2	2046	-1.47399	7.45283	0.00157719	0.175245	25.46	6.69	10.498	4.508
SNORD36B	71	-1.87852	2.25403	0.00161126	0.177978	21.345	7.037	5.777	4.32
SLC8A3	8060	-2.58611	0.726844	0.00164368	0.180498	0.071	0.03	0.013	0.008
TRIB1	3757	-1.26926	7.46981	0.00166721	0.182008	11.836	5.591	6.488	2.871
SLC38A2	5002	-1.08153	7.08851	0.00169145	0.182008	6.062	3.771	3.293	2.57
LOC644656	1143	-1.40876	5.57045	0.00169535	0.182008	12.284	3.268	4.626	2.851
FKBPL	1344	-1.75443	3.26146	0.00170097	0.182008	2.286	0.587	0.717	0.375
SNHG1	2772	-1.36413	9.96429	0.0017059	0.182008	102.161	31.176	43.036	23.476
TIMM8B	1140	-1.37865	4.68478	0.00172226	0.182715	6.255	2.291	2.624	1.553
TTC30A	4669	-2.26637	1.77897	0.00175691	0.185344	0.265	0.061	0.061	0.025
SNORD27	72	-1.55791	4.6838	0.00177417	0.185642	111.609	25.389	38.38	21.637
IFIT5	4034	-1.20397	5.26841	0.001786	0.185642	2.317	1.218	1.207	0.749
FAM46A	5667	-1.17315	5.29105	0.00178939	0.185642	1.501	1.069	0.969	0.492
S1PR3	4206	1.42153	7.01166	0.0018097	0.186717	2.398	2.036	12.91	2.823
TRNA_Ile	78.6667	-2.45448	1.54964	0.00185175	0.190012	14.936	1.975	2.542	1.308
ATXN7L3B	3682	-1.17035	6.57839	0.00186193	0.190018	6.37	3.078	3.297	2.054
HOXA10	3187	-1.19884	6.77107	0.00188253	0.191081	8.653	3.846	4.358	2.594
MGAT2	2711	-1.36247	5.62677	0.00191846	0.193682	5.118	1.684	2.311	1.101
HSPA1B	2313.5	-1.41363	4.44644	0.00193582	0.194389	2.625	0.961	1.112	0.62
TMEM86A	3582	-2.01337	1.62518	0.0019662	0.195814	0.244	0.138	0.08	0.041
SMAD7	3444	-1.11139	7.43083	0.00197358	0.195814	11.688	6.416	6.292	4.332
ADM	1449	-1.58729	5.03876	0.00198456	0.195814	7.381	1.293	2.327	1.379
BTG1	4680	-1.08589	5.49286	0.00199936	0.195814	2.136	1.374	1.175	0.907
CLDN4	1823	-1.45673	7.4561	0.0020129	0.195814	29.063	6.905	11.588	5.357
AK056618	2904	-1.38086	4.62556	0.00201403	0.195814	2.352	0.867	1.021	0.561
TCEB3B	3046	1.97464	1.88224	0.00202301	0.195814	0.074	0.063	0.244	0.375
FAM86DP	2721	-1.15089	4.81686	0.00204624	0.197048	2.326	1.517	1.175	0.992
LOC150197	2206	-1.35863	4.21563	0.0020919	0.200417	2.289	0.913	0.863	0.718
ZNF629	6087	-1.0833	5.87568	0.00210482	0.200631	2.163	1.33	1.249	0.844
NDNL2	1668	-1.63195	4.62957	0.00215655	0.204523	4.702	1.032	1.754	0.659
IER5	2342	-1.40148	6.0666	0.00219868	0.207004	7.994	2.725	3.979	1.331
ADO	3724	-1.3237	5.874	0.00220475	0.207004	4.134	1.733	2.234	0.823
BAMBI	1724	-1.41765	5.33217	0.00222773	0.207756	6.796	1.986	2.953	1.29
C21orf119	825	-1.80062	2.83057	0.00223489	0.207756	2.831	0.695	0.777	0.496
DUSP1	2303	-1.48809	6.08871	0.00225194	0.20831	9.107	1.978	3.628	1.506
AK026101	1639	-1.37647	5.00904	0.00230272	0.211963	5.598	1.768	2.397	1.246
CEBPB	2108	-1.70594	3.89769	0.00233328	0.213729	2.35	0.425	0.731	0.366
YRDC	1836	-1.19664	6.16711	0.00235716	0.214479	10.404	3.793	4.687	3.183
RPPH1	341	-1.51125	6.75463	0.00236431	0.214479	102.534	15.953	30.154	22.546
APOA1BP	1379	-1.22718	4.83364	0.00239264	0.215446	5.147	2.515	2.556	1.607
SPRY2	3037	-1.16087	6.61522	0.00239793	0.215446	7.845	3.89	4.37	2.351
C12orf33	2210	-1.92511	1.88989	0.0024223	0.216599	0.549	0.174	0.136	0.107
LINC00324	2094	-2.24333	2.55072	0.00243938	0.216622	1.091	0.086	0.153	0.163
CCND3	3329	-1.16862	5.04859	0.00245027	0.216622	2.452	1.196	1.119	0.926
RFESD	2841	-2.0497	1.68564	0.00245715	0.216622	0.373	0.125	0.088	0.066
SLC25A5-AS1	3088	-1.32937	4.19286	0.0024997	0.219343	1.581	0.663	0.661	0.475
PPP1R1B	2053	-2.15383	1.231	0.00252041	0.220132	0.4	0.122	0.058	0.083
SNORD58A	65	-1.46138	3.18077	0.0025586	0.221917	36.696	18.977	15.624	9.985
AK316321	498	-1.62953	3.87057	0.00256449	0.221917	9.399	2.088	3.151	1.587
LOC152217	1391	-1.31866	4.79665	0.00262803	0.226118	5.515	1.933	2.387	1.43
GSPT2	2846	-1.43885	4.55537	0.00264885	0.226118	2.352	0.795	1.054	0.447
CSF2	781	-1.74627	3.50468	0.00266351	0.226118	4.584	1.256	1.78	0.494
H1FX	1507	-1.60045	3.86305	0.00267029	0.226118	2.972	0.785	1.128	0.473
hCPE-R	4163	-1.3624	7.5524	0.00267325	0.226118	13.126	3.486	5.606	2.729
RPL37A	1727	-1.10928	7.59863	0.00270171	0.227279	27.468	12.81	13.46	10.132
SNORA33	2045	-1.10714	8.12126	0.00271118	0.227279	33.61	15.205	15.043	13.374
KLHL31	5743	-1.38156	4.26489	0.00275019	0.228141	0.908	0.368	0.423	0.208
RND3	2807	-1.14147	7.52407	0.00276037	0.228141	15.315	8.457	9.312	4.572
UBL4A	2305	-1.39472	5.16246	0.00278094	0.228141	4.553	1.245	1.913	0.926
ZNF511	2717	-1.10172	5.13998	0.00278535	0.228141	3.072	1.653	1.349	1.386
MRPL51	677	-1.29599	3.98109	0.00279928	0.228141	6.013	2.84	2.057	2.397
C17orf96	3229	-1.45597	4.54738	0.0028032	0.228141	2.072	0.688	0.951	0.358
TGIF1	4487	-1.11508	7.42079	0.00280703	0.228141	9.535	4.154	4.44	3.533
LOC144486	2566	-1.55216	3.1452	0.00282664	0.228141	0.993	0.377	0.368	0.232
LCMT2	2847	-1.3537	5.9462	0.00283081	0.228141	6.357	1.638	2.679	1.34
PMAIP1	2087	-1.30124	5.45217	0.0028446	0.228273	5.709	2.047	2.805	1.261
SLC4A9	3435	1.65166	2.31029	0.00287561	0.228887	0.073	0.115	0.273	0.446
CSRNP1	3254	-1.1095	5.72539	0.00287663	0.228887	3.885	1.996	2.131	1.34
LOC729678	3080	-1.11488	5.82972	0.00289701	0.229536	4.475	2.195	2.369	1.554
WDR38	1319	-1.43335	3.21342	0.00291167	0.229728	1.778	1.011	0.833	0.464
NFKBIA	1567	-1.3245	7.03042	0.0029402	0.231009	23.588	7.064	10.947	4.911
GDF15	1200	-1.35221	6.28739	0.00299557	0.234379	18.719	5.287	8.67	3.553
FAM158A	835	-1.29086	3.67753	0.00305438	0.237988	3.683	2.173	1.76	1.265
SMG8	3266	-1.24602	5.35852	0.00317844	0.245984	3.286	1.339	1.712	0.803
ANKRD30BL	2168	-1.26157	10.6546	0.0031832	0.245984	181.37	92.87	112.057	37.514
DOCK3	8755	-1.41152	3.8175	0.00320444	0.246611	0.462	0.154	0.17	0.12
TAF7	2295	-1.33636	7.49605	0.00322344	0.246812	22.445	6.431	10.401	4.436
STK16	3687	-1.1873	5.41734	0.00323793	0.246812	3.028	1.194	1.439	0.916
SNHG15	3134	-1.1699	7.99341	0.00324649	0.246812	21.267	8	9.892	6.653
MIR3648	180	-1.54324	9.90079	0.00326127	0.246936	1605.68	400.667	724.465	185.703
PHOX2A	1699	5.41077	-0.642208	0.00328298	0.246944	0	0.007	0.189	0.052
HNRNPA0	2967	-1.06474	6.70797	0.00328768	0.246944	8.457	4.11	4.282	3.298
KIAA0319	7172	1.33327	3.10426	0.00332228	0.247635	0.068	0.116	0.301	0.28
FRAT1	2651	-2.00909	1.39681	0.00332326	0.247635	0.32	0.122	0.081	0.056
C2orf62	1323	-2.6888	0.541329	0.00335249	0.248235	0.449	0.092	0.016	0.065
JMJD4	2595	-1.13382	5.80723	0.00337554	0.248235	5.492	2.283	2.652	1.841
KTI12	1696	-1.29929	5.38245	0.00337848	0.248235	7.049	1.992	2.926	1.766
LINC00240	977	-3.18474	-0.0164089	0.00340148	0.248235	0.354	0.192	0.073	0
TMEM203	1556	-1.43478	4.69628	0.00340447	0.248235	4.999	1.271	2.017	0.97
AK023627	2072	-1.22178	4.86104	0.00341426	0.248235	3.551	1.627	1.88	0.973
HIST1H2AE	564	-2.82494	0.722483	0.00342384	0.248235	1.318	0.064	0.19	0.053
PCNA-AS1	384	-1.28066	5.04366	0.0034418	0.248577	23.534	8.176	11.025	5.754
H2AFX	1593	-1.47165	7.5214	0.00349277	0.249179	36.029	6.852	14.15	5.944
C9orf23	1102	-1.36214	4.28641	0.00350241	0.249179	5.013	1.667	2.11	1.222
SCAND1	1996	-1.74135	3.78065	0.00350424	0.249179	2.389	0.307	0.644	0.389
RBM15B	6638	-1.15676	7.1537	0.00350441	0.249179	5.421	2.307	2.912	1.543
SNORA63	116.25	-1.3103	3.88555	0.00351648	0.249179	32.709	15.834	16.12	8.97
CDKN2AIP	2374	-1.26178	5.55287	0.00354282	0.24957	5.457	1.787	2.561	1.329
TMEM115	2095	-1.1075	5.11085	0.00357068	0.24957	3.913	2.073	2.067	1.462
UQCRFS1	1224	-1.1895	5.36328	0.00358309	0.24957	8.75	3.49	4.323	2.546
C14orf181	499	-1.8111	1.68682	0.00358854	0.24957	1.913	0.875	0.655	0.357
AK299501	1479	-1.06601	5.17907	0.00359516	0.24957	5.476	3.386	3.112	2.24
ZNF319	4220	-1.18244	5.03173	0.00360535	0.24957	1.957	0.882	1.014	0.584
PPP2R2C	6455	-2.33627	0.770575	0.00361504	0.24957	0.087	0.039	0.017	0.014
RGS16	2883	-1.29854	5.31361	0.0037133	0.253417	3.933	1.139	1.72	0.922
SNORD30	70	-1.34908	3.83522	0.00371861	0.253417	57.039	20.604	15.46	22.217
CKS2	613	-1.3615	5.04279	0.00373026	0.253417	16.216	3.676	5.945	3.899
CDC42EP2	2023	-1.18165	4.52064	0.003733	0.253417	2.748	1.448	1.397	0.956
LRRC8E	3602	-1.05271	5.47588	0.00373823	0.253417	2.901	1.536	1.48	1.209
ID3	1239	-1.76918	3.70486	0.00375212	0.253444	3.604	0.555	1.171	0.407
C17orf90	1560	-1.39421	4.95379	0.00377107	0.25381	6.075	1.31	2.174	1.409
TNFAIP3	4582	-1.145	4.47906	0.00378681	0.25386	1.052	0.76	0.659	0.379
TRNA_Leu	84.8947	-1.87797	3.7545	0.00379884	0.25386	57.444	5.688	15.775	6.153
MSX2	2208	-1.41239	4.16037	0.00382809	0.254908	2.334	0.731	1.01	0.484
CCDC71L	4424	-1.32525	4.83033	0.00385616	0.255869	1.856	0.527	0.763	0.449
SEPHS2	2273	-1.26984	5.57533	0.00388422	0.256824	5.776	1.907	2.832	1.293
HOXA10-HOXA9	2110	-1.10903	6.62635	0.00396029	0.260934	11.64	5.11	6.245	3.679
MT1JP	1001	-1.82271	2.36739	0.00398872	0.261022	1.768	0.345	0.357	0.385
CLEC5A	3511	2.39419	0.83063	0.00400168	0.261022	0.032	0.01	0.092	0.18
LOC729421	1090	-2.05071	1.59012	0.00400331	0.261022	0.974	0.241	0.245	0.129
SRSF2	2963	-1.18763	8.91069	0.004029	0.261405	43.22	15.172	20.989	11.873
TOE1	2738	-1.07684	6.51591	0.00403703	0.261405	8.327	3.564	4.221	2.926
INHBB	3203	-1.19914	4.29242	0.00405539	0.261691	1.492	0.784	0.758	0.5
ATF4	2123	-1.23009	8.59446	0.00408717	0.261893	49.603	16.19	24.116	12.037
HOXA9	2057	-1.12479	6.88922	0.00412625	0.261893	14.624	5.998	7.648	4.438
AMOTL2	5628	-1.00022	8.24989	0.00413154	0.261893	11.252	7.996	7.573	4.683
CLDN23	1952	-1.92365	2.80991	0.00413179	0.261893	1.224	0.238	0.42	0.091
SOX9	3934	-1.00297	9.04002	0.00413361	0.261893	29.093	18.321	17.694	12.297
SLMO2	2854	-0.936112	6.13592	0.00415159	0.261893	5.01	3.693	3.23	2.501
MARCKSL1	1546	-1.07142	5.36996	0.00415614	0.261893	6.36	3.249	3.402	2.391
BC038211	480	-2.00632	1.26433	0.0042207	0.264342	1.671	0.495	0.372	0.301
FOXD1	2267	-1.53754	3.14419	0.00422316	0.264342	1.141	0.395	0.479	0.214
SNORA24	131	-1.46531	4.08822	0.00429106	0.267699	39.928	9.41	14.626	8.101
MARCKS	4291	-1.10521	5.02057	0.00433905	0.269797	1.744	1.004	1.044	0.595
CXCL5	2458	-1.1314	5.63414	0.00435512	0.269902	5.157	2.12	2.66	1.582
PRH2	4323	1.3455	3.24763	0.00441474	0.272697	0.131	0.208	0.411	0.638
AREG	2476	-1.205	4.40337	0.00444715	0.273798	2.085	1.084	1.137	0.619
JUNB	1816	-1.4567	6.84001	0.00447067	0.274347	19.39	4.048	8.454	2.739
THAP7	1242	-1.34279	4.62168	0.00452177	0.275657	5.714	1.656	2.466	1.256
BC062769	1407	-1.53513	1.97359	0.00454519	0.275657	0.478	0.702	0.228	0.274
BC035195	2850	2.01249	1.07307	0.00455131	0.275657	0.012	0.063	0.244	0.156
PRMT6	2650	-1.24825	5.09157	0.00456109	0.275657	3.586	1.113	1.617	0.918
S100A6	683	-1.37528	4.2927	0.00456541	0.275657	8.44	2.286	3.407	1.911
EIF1	1326	-1.09103	7.72389	0.00462356	0.278273	40.446	16.18	19.761	13.955
RPL41	584	-1.1645	7.54583	0.00468245	0.280917	87.091	27.265	38.569	26.287
CUTA	1199	-1.35519	3.94223	0.00473129	0.28237	3.764	1.059	1.197	1.165
VMP1	2174	-0.988436	7.82034	0.00473674	0.28237	23.044	13.626	13.363	9.993
DDX28	2594	-1.16462	5.67598	0.00480298	0.285413	5.299	1.8	2.505	1.53
TBX19	3048	1.1872	3.8089	0.00483307	0.285667	0.239	0.531	0.902	1.259
LINC00273	1452	-2.86781	-0.302649	0.00483917	0.285667	0.218	0.073	0.025	0.02
OSR2	2387	-1.4347	3.34556	0.0048529	0.285667	1.179	0.469	0.516	0.274
LOC645431	2025	-1.83729	2.32441	0.00487823	0.285978	0.874	0.148	0.176	0.176
BMP4	2128	-0.998165	9.66884	0.0048984	0.285978	86.118	48.672	49.693	35.747
SAT1	1663	-1.123	5.14566	0.00490388	0.285978	5.307	2.387	2.826	1.67
HIST2H2BC	582	-2.05714	0.972079	0.00492027	0.286046	1.127	0.368	0.164	0.25
AK094480	1374	-1.51444	2.95046	0.00499482	0.288852	1.615	0.6	0.629	0.367
NOP16	1636	-0.987852	6.16171	0.00500588	0.288852	10.088	5.32	5.814	4.047
ZNF416	2509	-1.11378	4.95092	0.00502761	0.288852	3.029	1.425	1.592	1.025
SERTAD1	1204	-1.38685	4.08676	0.00503007	0.288852	4.193	1.115	1.64	0.972
SLC25A5	1351	-1.22895	6.36696	0.00508188	0.290937	17.366	4.644	7.839	4.215
RIPK4	3872	-1.06739	5.01501	0.00511637	0.292022	1.941	1.074	1.098	0.725
ZBTB10	6322	-0.935753	5.41479	0.00527612	0.300227	1.266	1.148	0.881	0.706
NFKBIE	2581	-1.19217	5.16074	0.00530622	0.301028	3.662	1.369	1.901	0.949
TMEM107	3162	-1.08716	5.96862	0.00539816	0.302879	5.174	1.865	2.36	1.817
AMIGO2	3956	-1.06331	5.23263	0.00541356	0.302879	2.281	1.121	1.23	0.842
TRIAP1	1182	-1.17977	4.55605	0.00542731	0.302879	5.335	1.945	2.036	1.99
CCDC71	1812	-1.05532	5.53718	0.00543377	0.302879	6.34	2.766	3.116	2.419
SNHG13	855	-1.15053	6.18645	0.00543516	0.302879	23.244	7.119	10.862	6.643
HIST4H4	1918	-1.14073	5.01354	0.00545592	0.302879	4.489	1.606	1.536	1.869
LOC100129726	1645	-1.21473	4.06481	0.00545787	0.302879	2.661	1.112	0.999	1.022
BC035377	766	-2.55062	1.28599	0.00546789	0.302879	1.309	0.14	0.327	0
PATZ1	4817	-0.942119	5.54413	0.00553177	0.305517	1.96	1.47	1.275	0.981
RNF26	2815	-1.08519	5.9884	0.00555783	0.306055	5.644	2.382	3.145	1.708
IRF2BP1	2511	-1.3278	4.63554	0.00557481	0.306093	2.897	0.764	1.223	0.65
RASSF10	2684	-1.18799	4.87301	0.00561978	0.307662	2.909	1.049	1.425	0.806
AK126532	2949	-1.12082	6.75792	0.00564642	0.308223	9.189	3.93	5.35	2.448
EXTL1	4014	-1.4082	2.76899	0.00567299	0.308724	0.423	0.255	0.198	0.127
ACTL7B	1407	-5.44719	-0.991206	0.00568849	0.308724	0.025	0.204	0	0
TOB2P1	3592	-1.22243	3.97192	0.00571742	0.309366	1.148	0.47	0.497	0.378
ENC1	5517	-0.900466	7.73847	0.00573327	0.309366	7.321	6.285	5.16	4.024
UBAC2-AS1	1821	-1.24633	3.72015	0.00576953	0.31043	1.925	0.792	0.725	0.701
ZFP36L2	3693	-1.07081	7.24679	0.00579276	0.31079	10.16	4.413	5.683	3.196
FCRLB	2639	-1.5268	2.69247	0.00582271	0.311027	0.744	0.217	0.203	0.208
ZNF581	1480	-1.06669	4.9428	0.00585138	0.311027	5.019	2.457	2.521	1.99
LOC255512	1000	-1.59226	3.2421	0.00585997	0.311027	3.123	0.566	0.857	0.683
FEM1A	3844	-1.10623	7.11286	0.00586343	0.311027	8.988	3.842	5.207	2.476
PKDCC	2501	-1.14403	4.32407	0.0059268	0.31212	1.92	1.02	1.047	0.656
CHMP2B	2628	-1.01672	4.65919	0.00593793	0.31212	1.836	1.683	1.301	0.887
MESDC1	3051	-1.14664	5.71487	0.00595394	0.31212	4.48	1.703	2.443	1.158
C16orf91	1417	-1.46358	4.30058	0.00596084	0.31212	4.208	1.069	1.88	0.604
HDDC3	1045	-1.4128	3.48437	0.00600379	0.31212	2.979	1.135	1.421	0.557
APLN	3224	-1.80689	1.90013	0.006008	0.31212	0.381	0.104	0.111	0.064
ZCCHC3	2760	-1.1666	6.37668	0.00600806	0.31212	8.163	2.597	4.143	2.048
JA668105	95	-5.44719	-0.880571	0.00601701	0.31212	3.485	0	0	0
CATSPER3	1367	1.20022	3.51009	0.00606152	0.31271	0.406	0.962	1.911	2.04
SNORD46	101	-1.68036	2.17355	0.00606169	0.31271	14.21	3.858	3.692	3.435
MED10	1028	-1.09032	4.57006	0.00621419	0.318524	5.383	3.04	2.974	2.008
NEDD9	5780	-0.90554	5.89425	0.00622493	0.318524	1.82	1.836	1.484	0.99
BC020917	1247	-2.74455	-0.432558	0.00623296	0.318524	0.205	0.109	0.033	0.014
NKX3-1	3281	-1.11356	5.35222	0.00625143	0.318524	3.115	1.36	1.752	0.909
CBR1	2404	-1.25752	4.23408	0.0062592	0.318524	2.159	0.734	0.942	0.605
SPR	1459	-1.27982	4.47734	0.00630443	0.318847	4.391	1.231	1.842	1.123
GPR52	1126.5	1.3499	3.04932	0.00630744	0.318847	0.251	0.891	1.376	2.174
TRNA_Ala	72.4186	-1.90161	2.00068	0.0063165	0.318847	20.09	2.927	3.824	3.597
BYSL	1990	-1.02598	5.91481	0.00637341	0.320858	7.215	3.502	4.291	2.445
ZC3H12A	3052	-0.996929	6.40301	0.00640295	0.321483	6.529	3.212	3.826	2.395
SNORD38B	69	-1.7119	1.50481	0.0064242	0.32169	12.537	5.185	3.22	3.317
PCBP1	1750	-1.09285	7.86588	0.00644978	0.322111	34.418	12.724	17.562	10.662
SNORD36A	72	-1.47387	3.34231	0.00646757	0.322143	43.057	10.724	14.788	10.049
APEX1	1553	-0.987157	5.92341	0.00651557	0.322863	9.141	4.586	5.284	3.525
AHR	6247	-0.890165	8.6985	0.00652246	0.322863	12.398	10.917	9.019	6.849
C1orf53	683	-2.20627	0.664012	0.00653359	0.322863	0.791	0.315	0.173	0.13
FAM198B	7134	-0.895849	6.78628	0.00663809	0.32293	2.612	2.877	2.268	1.478
PEBP1	1491	-1.00924	5.78356	0.00664595	0.32293	8.896	4.113	4.862	3.352
FTL	1411	-1.02417	6.10514	0.00664735	0.32293	12.113	5.041	6.445	4.27
SIK1	4703	-0.9811	6.66124	0.00665128	0.32293	4.855	2.709	3.055	1.838
PNMA1	2643	-1.0942	5.14408	0.00665314	0.32293	3.428	1.355	1.716	1.134
PKNOX2	4013	-1.52849	2.15407	0.00665503	0.32293	0.309	0.143	0.098	0.096
TAF10	817	-1.1037	4.32755	0.00666422	0.32293	5.895	3.058	2.942	2.317
HRCT1	950	-2.1857	1.44674	0.00668857	0.32293	1	0.264	0.338	0.031
BC033554	2111	1.21736	3.51611	0.00668974	0.32293	0.285	0.615	1.04	1.512
ZBTB39	6238	-0.942455	6.23091	0.00672476	0.323789	2.638	1.574	1.677	1.109
CBX8	1546	-1.1643	4.17688	0.00675674	0.323902	2.985	1.326	1.388	1.045
PHLDA1	5913	-0.967478	8.57561	0.00676162	0.323902	14.3	8.291	8.988	5.718
ZNF503	3181	-1.29575	3.92753	0.00679409	0.32463	1.329	0.462	0.62	0.319
CYP2C18	2545	1.33062	2.91706	0.0068654	0.327204	0.095	0.361	0.632	0.807
SNORD35A	86	-1.49656	2.99022	0.00694659	0.330236	28.824	7.033	8.663	7.401
LINC00174	4424	0.928051	5.35825	0.00702731	0.332549	0.522	1.26	2.029	2.16
AL109718	2307	-1.00612	4.37922	0.00703068	0.332549	1.497	1.827	1.039	1.031
SHMT2	2877	-1.01699	5.87308	0.00706904	0.333524	5.035	2.133	2.641	1.851
RPS3A	2002	-0.95441	7.77151	0.00712639	0.335387	24.73	13.317	14.256	10.592
LOC100133331	3740.33	1.01154	4.46494	0.00722125	0.337977	0.298	0.774	1.537	1.201
C10orf2	3785	-0.864763	6.70511	0.00722712	0.337977	5.358	4.247	3.404	3.185
NDUFAF3	1691	-1.06669	4.95111	0.00723749	0.337977	4.647	1.882	2.046	1.868
SESTD1	10542	2.24371	0.70591	0.00728972	0.337977	0.003	0.01	0.037	0.044
RPS27A	1373	-0.956717	7.25971	0.00729567	0.337977	26.061	12.787	13.771	11.42
TULP1	3088	-1.62401	2.12983	0.00729838	0.337977	0.448	0.129	0.139	0.098
BIRC3	6912	-0.933337	4.99604	0.00733212	0.337977	0.758	0.914	0.612	0.49
TSC22D1	6780	-1.06267	8.58622	0.00734837	0.337977	14.653	5.252	7.231	4.886
FBXL15	2555	-1.36248	3.60864	0.0073544	0.337977	1.351	0.443	0.615	0.295
KPNA2	2318	-1.03362	7.55346	0.00738775	0.337977	20.238	8.173	10.753	6.931
SLC24A2	11311	-1.61596	1.87734	0.00742282	0.337977	0.088	0.048	0.041	0.016
TPI1P2	2017	-1.31961	3.16911	0.00745337	0.337977	1.191	0.515	0.46	0.394
BC136808	1659	1.1301	3.75282	0.00745988	0.337977	0.504	0.882	1.594	2.164
PIM1	3047	-1.08579	7.19769	0.00746307	0.337977	12.363	4.656	6.8	3.519
RPS12	503	-0.974548	6.80362	0.00746384	0.337977	53.726	23.663	25.942	23.498
HIST1H3E	462	-1.71762	2.74547	0.0074694	0.337977	5.022	0.676	1.489	0.751
SNORD32A	82	-1.28444	3.22034	0.00752805	0.339219	29.779	13.498	11.204	10.858
LOC284080	2533	-1.77369	1.14423	0.0075493	0.339219	0.151	0.241	0.066	0.069
HIST1H2AJ	439	-1.63507	3.76972	0.0075566	0.339219	10.512	1.441	3.813	1.209
SNORA13	133	-1.61704	2.19348	0.00756911	0.339219	10.939	3.086	3.52	2.266
TTC6	2526	1.3019	2.81524	0.0075879	0.339252	0.097	0.335	0.675	0.675
CCDC59	1744	-1.00968	4.88348	0.00761709	0.339747	3.926	2.118	2.079	1.688
KLF6	5976	-0.994933	9.38294	0.0076727	0.340426	24.746	14.548	16.774	8.569
CD63	1017	-1.09194	4.35453	0.00768415	0.340426	4.845	2.469	2.494	1.829
DLL1	5304	-1.7119	1.52189	0.00769032	0.340426	0.172	0.056	0.04	0.042
FAM84A	6353	-1.02029	5.15697	0.00770482	0.340426	1.35	0.643	0.733	0.512
PIM3	2421	-1.09286	6.689	0.00780109	0.343871	11.199	3.846	5.861	3.204
TWISTNB	3892	-0.884526	5.46388	0.00788757	0.346113	2.175	1.814	1.498	1.218
MARS2	3087	-1.06018	6.41127	0.00791085	0.346113	7.093	2.607	3.812	2.143
NRARP	2621	-1.22891	4.26428	0.00791741	0.346113	1.985	0.711	0.967	0.51
HOXB5	1821	-0.840567	6.7807	0.0079257	0.346113	10.998	10.042	7.396	7.25
GCNT4	3436	-5.2814	-1.14069	0.00801426	0.347753	0.052	0.031	0	0
ARF6	3939	-0.980676	7.49302	0.008028	0.347753	10.837	5.106	6.253	4.029
BC104003	1296	-1.45793	3.93152	0.00805104	0.347753	3.526	0.928	1.67	0.455
ZNHIT2	1296	-1.45793	3.93153	0.0080594	0.347753	3.526	0.928	1.67	0.455
KLF2	1649	-1.15258	6.70383	0.00806088	0.347753	17.094	5.383	9.066	4.03
RPS25	492	-0.981954	5.7133	0.00809252	0.347753	26.09	11.229	12.169	11.448
C3orf58	4593	-0.940692	5.64738	0.00809289	0.347753	2.393	1.431	1.51	1.018
ZBTB6	4106	-0.93936	5.78908	0.00814051	0.349001	2.962	1.744	1.907	1.223
ZBED5	8972	-0.906527	7.07885	0.00816198	0.349125	3.061	2.192	2.203	1.365
ZIC2	2975	-1.11001	3.93045	0.00820065	0.349981	1.148	0.735	0.702	0.414
PRR9	1229	-1.20043	3.72044	0.00832796	0.354609	2.736	1.255	1.271	0.918
C1orf74	1561	-1.24243	3.83252	0.00840134	0.355951	2.447	0.943	1.178	0.671
2013-03-03	4216	0.934839	5.0338	0.00840417	0.355951	0.464	1.019	1.572	1.917
ACOT2	1767	-1.1901	3.40992	0.00841635	0.355951	1.506	0.746	0.628	0.605
ZFAND2A	918	-1.12196	3.80178	0.00844407	0.356321	3.461	2.144	1.97	1.282
ATP6V1F	817	-1.18362	3.88231	0.00847002	0.356614	4.766	1.897	1.975	1.71
MIR4449	66	-2.74455	-0.403827	0.00862107	0.359761	4.945	0.942	0	0.849
ANKRD37	1569	-1.16415	3.36984	0.00863028	0.359761	1.401	1.095	0.827	0.584
AURKAIP1	1223	-1.15166	4.07959	0.00863151	0.359761	3.591	1.468	1.6	1.272
C4orf46	3730	-0.973892	4.82355	0.00864036	0.359761	1.691	1.009	0.921	0.801
CLEC11A	1407	-1.35538	2.81164	0.00864055	0.359761	1.292	0.675	0.585	0.38
GJB3	2352	-1.10259	6.02554	0.00869888	0.361388	7.224	2.59	4.126	1.797
LINC00235	561	-1.61989	3.40147	0.00875744	0.363018	6.465	0.831	2.039	0.985
DUSP5	2528	-0.925818	7.74049	0.00880294	0.3641	17.925	11.551	12.417	7.389
EID1	2091	-1.01951	5.4081	0.00886279	0.365548	5.023	2.127	2.698	1.789
ZBTB42	3636	-1.27167	2.96911	0.00889188	0.365548	0.509	0.325	0.255	0.18
C16orf80	1583	-1.08967	4.76103	0.00890421	0.365548	4.248	1.896	2.417	1.3
SNORD54	63	-1.59498	2.10912	0.00892493	0.365548	21.746	5.591	5.906	5.58
DUSP6	2820	-1.11695	9.76552	0.00897843	0.365548	78.19	31.365	47.377	18.363
MRPL23	742	-1.12447	3.93787	0.00899594	0.365548	5.064	2.537	2.595	1.804
SLMO2-ATP5E	768	-0.983489	4.8178	0.00901327	0.365548	8.191	4.858	4.8	3.543
HOXA11-AS1	1549	-1.01698	5.06122	0.00904397	0.365548	5.138	2.508	2.924	1.873
HS3ST1	1965	-1.20584	3.12296	0.00906514	0.365548	1.053	0.632	0.517	0.404
B2M	1614	-0.945613	5.22447	0.0090685	0.365548	5.278	2.835	2.81	2.484
SNORD58B	66	-1.40166	2.57385	0.00907916	0.365548	23.986	11.277	9.653	7.375
ALG2	2989	-0.92826	5.4217	0.00908345	0.365548	3.047	1.987	2.027	1.331
CSTB	658	-1.15191	4.47125	0.009108	0.365548	9.028	3.162	4.171	2.794
ZNF296	1586	-1.15781	4.80765	0.00911319	0.365548	4.781	1.582	2.378	1.273
KIAA1324	7261	0.865152	6.6645	0.00912994	0.365548	1.124	1.575	4.032	2.253
RPS28	382	-1.04133	5.52218	0.00917503	0.366572	30.41	11.995	16.636	9.746
AK128708	5089	-1.36805	3.03803	0.00920719	0.367076	0.44	0.183	0.21	0.099
RAP2B	6235	-0.949501	5.97682	0.00923294	0.367323	2.335	1.185	1.434	0.89
TXNDC17	2075	-1.12431	4.29561	0.00938276	0.372494	2.344	1.101	1.306	0.717
LINC00493	492	-1.54873	2.3169	0.00943562	0.373802	3.138	0.862	0.897	0.853
EIF4A2	3353	-1.0054	9.85668	0.00945766	0.373886	67.312	29.062	38.988	22.446
RPL10A	1072	-1.06646	7.97834	0.00949893	0.374428	62.433	19.909	30.687	19.467
RAB27B	7003	-0.812231	6.4532	0.00951125	0.374428	2.006	2.373	1.649	1.466
NUDT18	2282	-1.16799	3.63835	0.00955821	0.375487	1.392	0.632	0.471	0.636
S100A4	564	-2.1366	0.61409	0.00958418	0.375487	0.952	0.336	0.17	0.158
CCDC72	463	-1.01434	4.52614	0.00959813	0.375487	11.639	6.18	5.525	5.457
LOC100133161	5358	1.2564	2.82641	0.0096725	0.37761	0.049	0.17	0.32	0.313
AL832891	1862	-1.06297	8.43559	0.00970345	0.378032	48.031	17.114	26.394	13.701
TOB1	2518	-1.02282	6.07547	0.0097314	0.378336	6.448	2.959	4.153	1.837
CHCHD2	815	-1.0304	5.17953	0.00978257	0.379539	11.177	4.516	5.93	3.863
SNORD29	65	-1.1476	4.967	0.00985037	0.381293	129.193	43.79	68.757	31.871
MRPL50	1669	-1.01324	4.6441	0.00986839	0.381293	3.497	1.857	1.865	1.469
RNASEK-C17ORF49	1373	-1.15618	3.90947	0.00995634	0.382856	2.809	1.189	1.394	0.89
SNORD68	72	-1.53708	2.89128	0.00995639	0.382856	34.035	5.788	10.358	7.072
RPL18	1752	-1.03274	6.909	0.00997992	0.382856	17.878	6.043	9.061	5.83
SP5	1947	-1.44357	2.43853	0.0100044	0.382856	0.803	0.295	0.321	0.183
FW339998	2428	-0.838653	5.69505	0.0100108	0.382856	4.106	3.308	2.498	2.655
OGFOD2	4341	-0.950139	5.50325	0.0100498	0.383567	2.494	1.147	1.251	1.112
SNORD18B	70	-2.37064	0.246511	0.0100859	0.384165	6.673	1.742	1.383	0.499
COL4A2	6263	-1.02924	5.31948	0.0101193	0.384655	1.557	0.7	0.922	0.495
TAS2R5	1150	1.25347	2.6898	0.0101728	0.385305	0.286	0.619	1.215	1.434
ZBTB33	5311	-0.917998	5.19933	0.0101774	0.385305	1.485	0.94	0.93	0.693
BC047540	2744	-5.2814	-1.10399	0.0102231	0.386029	0.09	0.013	0	0
VANGL2	5364	1.41162	2.13416	0.0102376	0.386029	0.04	0.08	0.177	0.217
RPL13	4726	-1.04412	7.71747	0.0102806	0.386787	11.606	3.929	6.064	3.574
AK056098	2570	-2.27878	0.141758	0.0102989	0.386787	0.157	0.056	0.028	0.023
TRIB2	4406	-0.958448	4.65644	0.0103949	0.389613	1.174	0.871	0.774	0.553
SNORA45	131	-1.10328	3.63952	0.0104658	0.391073	22.488	12.476	11.21	9.37
CX3CL1	3273	-1.44183	2.13474	0.0104755	0.391073	0.313	0.226	0.185	0.073
RAB20	1509	-0.948685	5.33722	0.010527	0.391848	6.092	3.27	3.722	2.452
CDC42EP3	3981	-0.894057	7.8016	0.0105404	0.391848	11.63	7.783	8.242	5.072
AX747684	2048	-1.21074	3.47669	0.0105755	0.391848	1.385	0.646	0.697	0.419
KRT19	1471	-0.974828	6.48473	0.0105916	0.391848	14.827	6.31	8.684	5.069
C1QBP	1163	-0.942418	5.99282	0.0106033	0.391848	12.96	6.01	7.628	4.963
TPBG	3477	-1.03269	5.27292	0.0106385	0.391848	2.854	1.058	1.461	0.973
PPP1R35	930	-1.24068	3.89402	0.0106424	0.391848	4.535	1.335	2.002	1.192
C1QL4	2065	-1.77356	0.879614	0.0106813	0.39251	0.244	0.156	0.052	0.086
RHOB	2367	-1.19444	9.86525	0.0107154	0.392994	108.215	32.336	60.205	20.212
GPR172A	2230	-1.12058	5.27529	0.0107864	0.394829	4.666	1.514	2.479	1.187
TMEM93	788	-1.17706	3.85108	0.010813	0.395031	4.882	1.809	2.175	1.577
MRPS12	1323	-1.11967	4.44516	0.0108589	0.395224	4.241	1.673	2.254	1.245
ARMCX6	1936	-1.29132	3.42588	0.0108711	0.395224	1.636	0.445	0.572	0.485
SNRPB	2929	-0.904198	6.86619	0.0108814	0.395224	9.11	4.598	5.256	4
GRPEL1	2680	-0.839646	6.13735	0.010952	0.397021	5.517	3.489	3.453	2.882
SNORA68	133	-1.3838	2.6402	0.0110428	0.399542	11.507	7.094	6.586	2.549
GATM	4405	2.74551	0.222669	0.0110658	0.399604	0.016	0	0.063	0.081
HOXD9	1885	-1.79703	1.37249	0.0111338	0.401287	0.453	0.136	0.152	0.063
FRAT2	2205	-1.31193	3.39155	0.0112185	0.4031	1.349	0.439	0.615	0.306
ZNF436	4814	-1.04273	5.08679	0.011227	0.4031	1.726	0.772	1.049	0.521
MGC16275	2485	-0.923069	4.98278	0.01125	0.403155	2.771	1.686	1.632	1.331
FADD	1853	-1.06216	5.61028	0.011273	0.403208	6.871	2.399	3.822	1.904
TCTE3	747	-1.54759	1.83424	0.011339	0.404798	1.39	0.591	0.527	0.332
RPL38	2656	-0.841314	7.123	0.0114265	0.405889	10.711	7.299	7.111	5.569
MGC12916	2006	-0.935104	4.40294	0.0114334	0.405889	1.941	1.857	1.233	1.242
CCNL1	5637	-0.861976	8.64129	0.0114344	0.405889	13.759	10.729	10.571	6.589
PPP1R3D	3466	-1.1013	4.13279	0.0115309	0.408542	1.246	0.593	0.69	0.4
MED8	1868	-0.91275	4.78805	0.0115602	0.40881	3.041	2.188	1.922	1.561
RPL24	562	-0.903388	6.0815	0.0115878	0.408958	28.433	12.957	15.509	12.418
TSKU	2710	-0.858194	5.82171	0.011608	0.408958	4.222	3.007	3.004	2.046
RPL18A	618	-1.07108	6.43429	0.0117118	0.411131	36.828	12.243	21.003	9.21
TMEM70	2192	-1.0228	4.45309	0.0117134	0.411131	2.403	1.155	1.195	1.019
RANBP6	4622	-0.91484	6.45303	0.0118503	0.41406	4.387	2.141	2.711	1.702
SDHAF1	1131	-1.30141	3.52797	0.0118701	0.41406	3.027	0.759	1.058	0.875
TSSC4	1734	-0.94368	4.89535	0.0118872	0.41406	3.918	2.106	2.129	1.807
LOC100289361	623	-1.58218	1.87657	0.0119267	0.41406	1.837	0.587	0.63	0.371
SRXN1	3366	-0.929235	6.49615	0.0119386	0.41406	6.215	3.046	3.957	2.265
HLA-C	1664	-1.14851	4.06619	0.0119533	0.41406	2.523	1.133	1.486	0.665
CBX6	5176	-0.8316	7.17245	0.0119752	0.41406	5.728	3.813	3.669	3.068
RNF113A	1297	-1.2878	3.59991	0.0119948	0.41406	2.674	0.802	1.211	0.618
MEPCE	3281	-0.862449	6.25288	0.0119954	0.41406	5.123	2.846	3.152	2.381
CCDC7	5235	1.01014	3.94677	0.0121707	0.418703	0.169	0.37	0.611	0.726
GATA2	3764	-1.10924	3.21449	0.0121745	0.418703	0.505	0.417	0.298	0.246
THBS1	6049	-0.863273	8.21367	0.0122339	0.419358	9.692	7.25	7.399	4.473
GPR37	2958	-1.25464	2.98116	0.0122706	0.419358	0.718	0.294	0.29	0.237
DISP2	5032	-2.27878	0.157066	0.0122712	0.419358	0.083	0.025	0.015	0.014
IER5L	2710	-1.65512	2.37357	0.0122828	0.419358	0.646	0.119	0.237	0.077
SNORA16A	134	-1.05299	4.01178	0.0123452	0.420073	29.421	14.207	12.244	13.654
JUND	1870	-1.12375	4.9653	0.0123485	0.420073	4.435	1.527	2.504	1.046
SNORD50B	71	-1.33358	2.77391	0.0123906	0.420633	27.027	9.899	9.688	8.695
MYLIP	3071	-0.822941	5.9881	0.0124098	0.420633	4.082	3.03	2.934	2.15
PIGY	1353	-1.06732	4.676	0.0124628	0.421548	4.839	1.887	2.602	1.49
ABT1	2263	-1.00537	5.12763	0.0124817	0.421548	3.88	1.534	2.116	1.322
TRAPPC2L	1199	-1.202	4.26431	0.0125045	0.421561	4.381	1.465	2.335	0.955
PSAPL1	4680	-1.80142	1.09451	0.0125293	0.421641	0.144	0.053	0.053	0.018
EPM2AIP1	7439	-0.848805	7.2608	0.0125814	0.421765	4.171	2.913	3.029	1.972
CYR61	2293	-1.05391	8.76	0.0125962	0.421765	49.314	16.62	27.695	13.289
SNORA81	181	-1.02993	4.57592	0.0126004	0.421765	31.453	15.44	18.739	10.644
GADD45GIP1	743	-1.16197	3.71982	0.0127296	0.42533	4.616	1.896	2.322	1.396
TMSB10	482	-1.03599	6.35652	0.0128398	0.427851	45.713	13.284	23.023	13.772
VEGFA	4455	-0.878611	6.09656	0.0128611	0.427851	3.236	2.066	2.386	1.303
RTEL1-TNFRSF6B	3432	0.870527	4.90119	0.0128734	0.427851	0.649	1.049	1.854	1.987
B3GNT5	4761	-0.79787	5.93921	0.0129048	0.428139	2.498	1.923	1.662	1.515
BHLHA15	737	-1.56447	1.60027	0.012952	0.428945	1.247	0.438	0.403	0.322
RPUSD2	1845	-1.06331	4.88847	0.013004	0.429232	4.199	1.479	2.202	1.269
C9orf123	2498	-0.937778	5.14057	0.0130219	0.429232	3.263	1.663	1.987	1.281
LOC400027	2202	-1.07267	4.28243	0.0130292	0.429232	2.153	1.033	1.255	0.687
RPLP1	512	-0.92611	6.3502	0.0131821	0.432237	38.603	16.149	22.009	14.629
TBCC	1651	-1.09655	4.81005	0.0131846	0.432237	4.645	1.368	2.249	1.348
KLF4	3215	-1.07174	6.60952	0.0131896	0.432237	7.869	2.794	4.767	1.84
CCDC86	2015	-0.868692	5.7784	0.0132256	0.432237	5.544	3.879	4.165	2.43
SMPDL3A	2194	-1.4029	1.75396	0.0132368	0.432237	0.323	0.308	0.093	0.193
MYL12B	1178	-0.840411	5.7058	0.0132585	0.432237	9.415	5.804	5.676	4.996
RPS5	741	-0.886567	6.05782	0.0133717	0.434968	21.015	9.761	11.977	9.072
DNAJB1	2346	-1.03506	6.82546	0.0133965	0.434968	12.417	4.438	7.354	3.288
SRCRB4D	2824	-2.86781	-0.32349	0.0134118	0.434968	0.085	0.062	0.025	0
MRPL32	2997	-0.970666	5.58795	0.0134478	0.435383	3.98	1.592	2.255	1.381
C6orf47	2475	-1.02259	4.05484	0.0134723	0.435427	1.579	0.841	0.829	0.667
GLUL	5572	-0.904734	5.24485	0.013565	0.437241	1.481	0.888	0.985	0.625
UQCR10	975	-1.17902	3.6649	0.0135935	0.437241	3.585	1.175	1.282	1.347
ZNF646	7821	-0.84668	6.86336	0.0135983	0.437241	3.146	1.947	2.124	1.47
LOC100133311	4168	-0.817702	6.08718	0.0137576	0.439963	3.407	2.162	2.234	1.741
CCDC81	2940	1.79712	1.09102	0.0137821	0.439963	0.025	0.061	0.109	0.255
SLC25A3	3503	-0.882331	7.8448	0.0138159	0.439963	14.971	7.467	8.744	6.635
BC015688	1117	-1.02259	4.05579	0.0138267	0.439963	3.494	1.86	1.879	1.425
DL492700	79	-1.34458	2.67566	0.0138293	0.439963	23.494	7.636	8.597	6.879
EEF1A1	4455	-0.955172	10.4671	0.0138422	0.439963	77.994	31.22	44.796	27.152
SLC38A10	5784	0.795114	7.27484	0.013866	0.439963	1.752	3.706	5.67	6.055
BCAS3	5261	0.916881	4.52033	0.0138704	0.439963	0.266	0.565	0.937	1.016
LOC338758	2998	-1.35686	2.13605	0.014044	0.444718	0.366	0.216	0.179	0.109
RPL36	604	-0.986306	5.43451	0.0141127	0.445325	18.369	6.495	9.376	6.556
AK8	2591	-2.34485	-0.223627	0.0141453	0.445325	0.107	0.055	0.01	0.023
DUSP10	3294	-0.898685	4.59344	0.0141579	0.445325	1.435	1.15	0.909	0.825
MRPL17	2366	-0.880584	6.41238	0.0141917	0.445325	8.046	4.291	5.393	3.17
RHOU	4758	-0.860532	5.5571	0.0142004	0.445325	2.005	1.418	1.473	0.928
FAM32A	1449	-0.958127	4.99703	0.0142467	0.445325	5.229	2.484	3.08	1.962
SLC6A12	4098	3.00347	-0.423329	0.0142474	0.445325	0	0.009	0.052	0.048
HOXA13	2514	-0.905375	6.95446	0.014271	0.445325	11.288	5.648	7.323	4.239
TCEAL8	1212	-1.24821	2.655	0.0142766	0.445325	1.285	0.717	0.589	0.46
RAN	1417	-0.950526	7.51599	0.0143011	0.445349	32.022	12.346	18.123	11.18
XBP1	2673	-0.911587	5.75556	0.0143293	0.445489	4.673	2.299	2.989	1.74
C17orf73	960	3.00347	-0.420992	0.014375	0.446173	0	0.037	0.26	0.185
PNRC2	2414	-0.90165	7.77121	0.0144992	0.449166	20.643	10.384	13.283	7.931
C1orf122	2231	-1.04053	5.1329	0.0145193	0.449166	4.209	1.309	2.124	1.292
WNT5B	2982	-1.25612	3.50298	0.0145979	0.450445	1.009	0.409	0.564	0.205
LRFN4	2707	-0.968413	5.16145	0.0146087	0.450445	3.125	1.503	1.973	1.051
LOC401980	1873	-1.47851	1.59302	0.0147445	0.453888	0.396	0.263	0.199	0.112
SNORD18A	70	-1.36982	1.83082	0.0148753	0.457066	12.92	7.263	5.35	4.871
HOXC11	2037	-1.16524	3.46514	0.0148964	0.457066	1.333	0.662	0.774	0.379
RPS13	529	-0.929661	5.57066	0.014927	0.457257	22.158	8.829	11.517	8.962
BNC2	15575	-1.19055	2.75456	0.0149737	0.457942	0.105	0.06	0.048	0.042
ARL6IP1	2436	-0.837586	6.97712	0.0150944	0.460338	11.068	6.554	7.336	5.15
FBXL22	3100	-0.968463	4.39113	0.0151011	0.460338	1.577	0.822	0.78	0.748
MIR3143	63	-3.43828	-0.624064	0.0151587	0.461345	5.143	0.594	0.101	0.377
NME3	1034	-1.50999	2.62031	0.0152147	0.461687	1.972	0.311	0.569	0.447
TIPARP-AS1	2543	-1.16023	3.18137	0.0152191	0.461687	0.901	0.42	0.369	0.378
CLDN14	2335	1.95172	0.444258	0.0153017	0.463446	0	0.061	0.107	0.195
NHP2	854	-0.97688	3.95308	0.0153468	0.464061	3.681	2.867	2.456	1.73
RPS18	700	-0.868606	7.13258	0.0153809	0.464344	46.395	21.82	26.431	20.726
MIF	656	-1.17237	4.78486	0.0154419	0.465438	12.177	2.788	5.79	2.809
AL133568	2158	-1.43855	1.73455	0.0154835	0.465945	0.413	0.221	0.133	0.156
ICAM3	2394	-1.29202	3.06071	0.0155536	0.467017	1.031	0.277	0.361	0.304
SDC4	2612	-0.836023	5.8027	0.0156015	0.467017	4.316	3.026	3.224	2.011
PITX2	5208	-0.864823	6.4756	0.0156434	0.467017	3.733	2.112	2.626	1.485
TUBA1B	3328	-0.970443	7.81965	0.0156485	0.467017	17.205	6.127	9.645	5.599
PEX16	1908	-0.926483	4.34462	0.0156561	0.467017	2.231	1.566	1.122	1.331
LOC730101	3784	-0.988303	3.9012	0.0156684	0.467017	0.871	0.551	0.491	0.408
LOC646862	990	-1.26526	2.27807	0.0157528	0.468314	1.226	0.697	0.51	0.481
LOC100287042	2597	-0.952739	4.67429	0.0157698	0.468314	2.297	1.149	1.297	0.965
RPL8	1416	-0.943485	7.29438	0.0157867	0.468314	27.662	10.306	15.705	9.506
RPL13A	1126	-0.947269	7.46594	0.0159814	0.473336	39.749	13.981	21.601	13.915
RPL35A	559	-0.82527	6.22713	0.0160064	0.473336	29.999	15.454	16.593	15.483
SNORA39	1422	-1.13832	3.2667	0.0160323	0.473357	1.735	0.767	0.658	0.756
ASCL2	1849	-1.58218	1.89519	0.0160668	0.473629	0.677	0.139	0.174	0.161
JAG1	7041	-0.776301	7.43998	0.0161441	0.473903	4.8	3.564	3.296	2.832
KCNK5	3783	-0.77974	5.6521	0.0161488	0.473903	2.288	2.29	1.829	1.524
PIEZO2	13369	1.69155	1.18845	0.0161518	0.473903	0	0.022	0.037	0.048
SNORA75	146.25	-1.09129	3.08461	0.0161888	0.474246	12.857	8.729	4.866	7.482
C1orf116	5502	-0.79291	6.57825	0.016214	0.474246	3.07	2.9	2.658	1.717
PPIF	2200	-0.851351	7.05119	0.0162785	0.474685	13.252	7.271	8.805	5.665
TIFA	3073	-0.968114	4.7749	0.0162795	0.474685	2.216	0.896	1.166	0.852
KIAA1359	989	0.93579	4.24175	0.0163335	0.475319	1.36	2.242	3.997	4.543
TBX2	6029	-2.15463	0.398876	0.0163519	0.475319	0.09	0.012	0.012	0.016
PRR7	1563	-1.08239	3.9387	0.0164349	0.475499	2.546	0.993	1.321	0.803
BC039455	1313	-0.958055	4.09543	0.0164407	0.475499	2.687	1.958	1.738	1.294
MFSD5	2216	-1.23365	4.03094	0.0164504	0.475499	2.203	0.469	0.951	0.51
ZNF689	2708	-0.927542	5.78134	0.0164594	0.475499	4.749	2.258	3.177	1.563
MT2A	419	-1.0621	5.22288	0.0164992	0.475918	24.547	6.62	12.187	6.976
SNORD77	58.5	-1.25364	2.70674	0.0165655	0.477097	28.339	13.88	14.742	7.96
TSHR	4834	1.5619	1.54548	0.0166638	0.479193	0.015	0.066	0.133	0.168
UBB	1350.5	-0.966063	8.04974	0.0167022	0.479561	47.262	20.427	31.001	13.814
SCARNA2	420	-1.11461	4.05772	0.0167395	0.479899	11.016	3.119	4.571	3.679
ARRDC3	4161	-1.0131	4.4702	0.0168005	0.480624	1.343	0.531	0.72	0.467
BC043620	2275	-0.97997	4.43129	0.0168159	0.480624	2.155	1.19	1.373	0.808
HIST1H2BG	445	-2.34485	-0.166561	0.0168534	0.480962	0.903	0.081	0.16	0.067
ASPN	2524	0.971317	4.35335	0.0168875	0.481205	0.31	1.228	1.726	1.974
PDCD2	4618	-0.859186	6.36898	0.0169178	0.481336	3.951	2.154	2.743	1.563
CTGF	2343	-1.02461	4.27777	0.0169498	0.481518	1.924	1.041	1.253	0.623
MCL1	4085	-0.832892	8.55783	0.0169874	0.481696	19.271	12.124	13.765	8.671
SNORA70	131	-1.19006	3.50251	0.0170074	0.481696	23.641	7.859	11.416	6.298
NUDT16P1	2364	-0.936094	4.06845	0.0170417	0.481942	1.499	1.025	0.831	0.819
ZIC5	4597	-0.915307	4.8377	0.0171962	0.48558	1.409	0.758	0.879	0.578
MRPS2	1505	-0.879923	5.74717	0.0172693	0.486912	8.075	4.158	5.374	3.117
NFIL3	2085	-1.0432	4.24607	0.0173107	0.487346	2.292	0.946	1.265	0.74
PSME1	1170	-1.02084	3.89575	0.017427	0.489517	3.09	1.464	1.538	1.299
HIST3H2BB	452	-1.83729	2.36657	0.0174399	0.489517	4.306	0.238	1.185	0.46
RBSG1	2106	1.31257	2.12086	0.0175075	0.489971	0.059	0.25	0.392	0.595
HLA-A	2605	-0.908947	5.42685	0.0175196	0.489971	3.963	1.711	2.311	1.524
IDAS	2104	-0.994689	3.59659	0.0175361	0.489971	1.124	0.965	0.763	0.566
RPS8	705	-0.902899	6.45817	0.0175605	0.489971	31.34	11.111	16.052	12.591
TRIM47	2286	-1.02453	4.6589	0.0176094	0.490239	2.851	1.03	1.563	0.883
RAB26	1805	-0.796868	6.4696	0.0176223	0.490239	10.49	6.102	6.679	5.348
C11orf95	5582	-0.909128	4.58985	0.0176793	0.490513	0.847	0.676	0.646	0.387
MIR3607	79	-3.28959	-0.798736	0.0176844	0.490513	3.126	1.12	0.11	0.209
CABLES2	3785	-0.802958	5.54808	0.0177443	0.49053	2.557	1.67	1.576	1.454
NOP10	535	-1.1299	3.87155	0.0177564	0.49053	7.182	2.688	3.949	1.873
SRSF3	4205	-0.815587	8.65037	0.017776	0.49053	20.111	12.258	13.604	9.693
MIR22HG	2737	-0.911332	6.78628	0.0177895	0.49053	9.814	3.95	5.881	3.469
SAP18	2301	-0.880435	5.17808	0.017898	0.49237	3.669	1.734	2.02	1.682
GCC1	4132	-0.770374	5.76369	0.0179087	0.49237	2.519	1.966	1.754	1.535
C8orf55	2264	-0.924886	4.33641	0.0179594	0.492516	1.965	1.179	1.13	0.944
HCFC1R1	1000	-0.79583	5.28069	0.0179668	0.492516	7.317	6.097	4.326	5.223
ZNF281	3525	-0.830504	6.90867	0.0179926	0.492516	6.922	4.716	5.378	2.995
GEMIN4	3741	-0.786765	7.10789	0.0180759	0.493922	7.301	5.191	5.391	3.788
H3F3B	2455	-0.827902	7.4418	0.0180966	0.493922	15.815	8.12	9.719	7.321
LOC152024	2241	1.14156	2.88499	0.018241	0.496027	0.234	0.318	0.668	0.845
ZMYM6NB	925	-1.21195	2.68143	0.0182436	0.496027	1.878	0.751	0.606	0.77
LOC400752	1710	-1.33476	2.54716	0.0182951	0.496027	0.972	0.336	0.447	0.226
MRPS34	1024	-1.03631	5.05738	0.0183209	0.496027	8.885	2.463	4.388	2.674
NPC2	897	-1.03448	3.47914	0.0183275	0.496027	2.885	1.645	1.381	1.351
LDOC1L	5324	-0.977966	5.43165	0.0183322	0.496027	1.989	0.831	1.288	0.564
RPS6	836	-0.910576	7.746	0.0183796	0.496592	61.526	26.071	38.493	21.252
PPAPDC2	2961	-0.961495	4.84558	0.0184534	0.497229	2.354	1.028	1.422	0.802
SLC39A1	3214	-0.855504	5.15159	0.0184818	0.497229	2.374	1.427	1.601	1.068
USP38	5944	-0.767926	6.78917	0.0184826	0.497229	3.362	2.973	2.777	1.939
AK123758	2691	-1.87436	0.809865	0.0185493	0.49831	0.183	0.109	0.087	0.011
RPS15	531	-0.982294	5.813	0.0186245	0.499497	27.411	9.118	15.881	7.962
CEBPD	1251	-1.27232	3.74348	0.0186746	0.499497	3.216	0.688	1.442	0.651
ZADH2	5816	-0.78766	5.51667	0.0186881	0.499497	1.381	1.331	1.176	0.813
ATP8A2	5835	1.71042	1.02862	0.0186999	0.499497	0.008	0.037	0.076	0.103
SNORD87	76	-1.51535	1.74908	0.0188394	0.502508	14.166	3.974	3.716	3.749
SP6	4069	-1.65124	1.24307	0.0190039	0.506177	0.165	0.079	0.088	0.015
PRSS8	1940	-1.04732	3.45188	0.0190544	0.506804	1.301	0.756	0.754	0.503
DQ585569	30	-1.21916	3.69743	0.0190925	0.507099	127.481	29.351	54.85	31.46
MRPS7	1415	-0.950162	4.03868	0.019148	0.507395	2.637	1.505	1.345	1.325
TCF4	16921	-0.7362	5.91044	0.0191944	0.507395	0.614	0.597	0.449	0.456
AFAP1	7770	-0.745512	9.12432	0.0192125	0.507395	11.894	12.642	9.636	8.667
RPL39	401	-0.982921	4.83278	0.0192309	0.507395	18.523	6.13	9.058	6.737
MIR425	87	-1.98627	0.482307	0.0192509	0.507395	5.333	2.162	1.067	0.978
UBC	1943	-0.950014	8.25233	0.0192658	0.507395	37.046	16.985	25.678	10.622
BCAN	4050	-0.73149	6.32122	0.0194373	0.510978	3.557	3.135	2.525	2.502
EHD1	4219	-0.814326	6.33704	0.0194855	0.510978	4.081	2.405	2.932	1.78
TMEM186	1448	-1.14395	3.82812	0.0195158	0.510978	2.775	0.744	1.192	0.842
KCNH3	3853	-1.39415	1.50986	0.0195599	0.510978	0.148	0.158	0.087	0.06
TCEB3C	1877	1.73498	0.857111	0.0195711	0.510978	0.057	0.057	0.285	0.206
SNORD74	75	-1.10924	3.24987	0.0195896	0.510978	32.454	13.961	14.45	12.496
LRRC24	1772	-0.957385	4.9932	0.0196003	0.510978	4.438	1.797	2.639	1.474
SNORD75	60	-1.25214	2.37104	0.0196195	0.510978	22.689	10.651	7.722	9.465
HMGCR	4871	-0.745734	6.61853	0.019714	0.511859	3.752	3.08	2.765	2.348
RPLP2	493	-0.808554	6.17564	0.0197194	0.511859	33.064	16.288	19.972	15.568
JAGN1	1658	-0.942746	4.90046	0.019758	0.511859	4.485	1.762	2.441	1.691
ZNF322	3139.5	-0.946016	3.80278	0.0197985	0.511859	0.874	0.714	0.584	0.462
LIPT2	960	-1.54304	1.94464	0.019835	0.511859	1.325	0.244	0.409	0.271
H2AFZ	1843	-0.82405	6.66975	0.0198606	0.511859	12.81	5.857	6.035	7.029
ATP6V1G1	1611	-0.836197	4.69001	0.0198758	0.511859	3.202	2.356	1.932	1.944
PABPN1L	1380	-2.06828	0.325089	0.0198784	0.511859	0.371	0.04	0.078	0.043
SNORD4B	74	-1.24526	2.31753	0.0199232	0.511859	17.44	8.905	6.529	6.756
YDJC	1397	-0.922608	5.67131	0.0199259	0.511859	8.898	3.632	5.531	2.947
GJB2	2332	-0.921718	5.8405	0.0199654	0.512172	5.822	2.615	3.901	1.849
PPP1R15A	2383	-0.905878	8.06747	0.0200001	0.512363	25.245	13.348	18.548	8.113
C9orf69	2845	-0.872659	5.39976	0.0200463	0.512848	3.355	1.727	2.216	1.329
SNHG7	4526	-0.817359	7.65687	0.020172	0.514393	9.918	5.119	6.089	4.681
DQ655986	368	-0.897374	4.46335	0.0201841	0.514393	12.091	8.997	8.865	5.533
CCDC167	620	-1.39739	1.60612	0.0202483	0.514393	1.118	0.887	0.321	0.595
AK303572	1235	0.745307	6.46804	0.0202662	0.514393	4.32	10.625	15.55	15.579
RPS26P11	553	1.88246	0.709587	0.0202676	0.514393	0.128	0.195	0.581	0.912
AK296947	1104	-0.794217	6.509	0.0202711	0.514393	18.014	9.751	11.44	8.776
PRDX1	1348	-0.803759	6.32078	0.0203189	0.514697	13.008	7.006	8.509	6.009
RNF39	2170	-0.922139	4.21028	0.0203379	0.514697	1.937	1.066	0.97	0.993
CBX3P2	1429	-1.50663	1.98189	0.020385	0.514842	0.864	0.226	0.356	0.137
RBM18	3291	-0.832194	4.67303	0.0204392	0.514842	1.459	1.243	0.977	0.924
SOCS2	4270	-0.823882	5.24483	0.0204599	0.514842	1.858	1.182	1.271	0.904
TRMT5	5281	-0.782057	5.79243	0.0204896	0.514842	2.134	1.426	1.508	1.108
CLIC3	813	-1.28838	2.50001	0.0205206	0.514842	1.833	0.849	0.978	0.44
RPL19	732	-0.845411	6.98925	0.020546	0.514842	40.564	18.034	24.142	17.174
PTP4A1	5633	-0.784391	7.56803	0.0205768	0.514842	6.889	4.471	4.91	3.448
TOMM22	1379	-0.880501	5.3144	0.0205889	0.514842	6.409	3.503	4.488	2.433
DPM3	547	-1.20659	2.51643	0.0205904	0.514842	2.73	1.224	1.11	1.031
SNORA26	123	-1.19923	3.36127	0.0206255	0.515035	23.74	6.718	10.211	6.746
TYMP	2087	-1.05953	3.5057	0.0206646	0.515262	1.283	0.685	0.754	0.454
CECR5-AS1	626	-1.54515	1.12814	0.020699	0.515262	0.887	0.551	0.228	0.395
TRAPPC4	1697	-0.845917	4.57265	0.0207426	0.515262	2.676	2.239	1.741	1.663
SCD	5468	-0.740571	7.09207	0.0207444	0.515262	4.059	4.463	3.609	2.814
MYEOV2	989	-1.13618	3.06627	0.0208403	0.516935	2.2	0.949	0.967	0.801
PSMC5	2884	-0.774469	6.13559	0.0208668	0.516935	5.302	2.884	3.151	2.839
DNAAF2	2963	-0.794515	5.62961	0.0209318	0.517862	3.423	2.245	2.395	1.738
ACTG1	2105	-0.972243	9.63432	0.020962	0.517927	95.664	33.726	59.146	26.255
AX747413	1949	-1.97642	0.196274	0.0210125	0.517935	0.182	0.092	0.018	0.061
TMCC3	6002	-0.957158	3.73472	0.0210175	0.517935	0.436	0.363	0.289	0.226
F8A3	1702	-1.36047	2.21429	0.0211739	0.521105	0.708	0.358	0.42	0.122
BC039122	2679	-1.32403	2.90369	0.0212165	0.521114	0.859	0.187	0.32	0.21
MAGEF1	1682	-0.871721	5.32225	0.0212298	0.521114	5.73	2.396	3.087	2.514
PKD1L1	9427	0.97996	3.61968	0.0213187	0.521995	0.065	0.179	0.271	0.317
CSTF2T	4110	-0.842972	5.91902	0.0213346	0.521995	3.355	1.631	2.209	1.343
KRT34	1713	-2.07541	-0.063347	0.021349	0.521995	0.131	0.154	0.042	0.035
HSPA8	2866	-0.945489	10.8563	0.0214253	0.522008	159.324	61.706	102.486	46.022
BC048113	1321	-1.47851	1.6338	0.0214288	0.522008	0.723	0.217	0.244	0.178
IFFO2	5835	-0.755089	6.05138	0.021433	0.522008	2.255	1.573	1.659	1.209
TOMM6	1857	-0.894713	5.00154	0.0215055	0.523096	4.072	1.849	2.425	1.636
SNORD36C	67	-1.38027	2.07035	0.0216151	0.525083	19.238	5.269	5.72	5.965
RPL4	2209	-0.850798	8.42916	0.0217609	0.527821	35.614	17.115	23.552	13.822
SNHG11	2652	-0.974285	4.61123	0.0217841	0.527821	2.298	0.925	1.332	0.759
TRMT61A	3241	-0.799398	6.26821	0.0219422	0.530847	5.282	2.712	3.392	2.423
LOC284889	2192	-0.873224	5.5557	0.0219655	0.530847	5.227	2.066	2.86	2.161
ZBTB2	3086	-0.800306	6.02947	0.0220033	0.531037	4.552	2.594	3.206	2.018
RPL10	2855	-0.86151	7.24154	0.0220299	0.531037	12.75	5.124	7.468	5.037
LINC00116	1947	-1.25107	2.1858	0.0221214	0.532532	0.642	0.265	0.257	0.213
CWC15	2104	-0.879163	4.21053	0.0221486	0.532532	1.77	1.333	1.161	0.958
ECM2	5059	0.910743	5.16497	0.0222469	0.533486	0.253	1.141	1.302	1.892
RNF187	3133	-0.831047	4.62941	0.0222989	0.533486	1.506	1.243	1.069	0.873
RPS3	2340	-0.755664	7.90642	0.0223223	0.533486	20.321	14.144	14.079	11.591
POLR1D	3220	-0.748505	6.03562	0.0224066	0.533486	4.192	2.656	2.711	2.389
DQ576951	30	0.831069	4.64653	0.0224321	0.533486	45.875	120.298	190.652	179.045
ALDOC	1651	-1.14205	2.67122	0.0224521	0.533486	0.853	0.601	0.29	0.525
EP400NL	3828	0.72445	5.92361	0.0224851	0.533486	1.059	2.258	3.479	3.353
C9orf150	2690	-2.07541	-0.0529773	0.0225271	0.533486	0.092	0.08	0.04	0.011
GRPEL2	4105	-0.769437	6.6376	0.0225519	0.533486	4.941	3.222	3.562	2.499
FAU	575	-0.95707	4.95467	0.0225644	0.533486	14.197	4.34	6.794	5.312
ZBTB9	2711	-1.02895	4.91747	0.0225792	0.533486	2.942	0.947	1.735	0.73
MRPS24	696	-1.15045	3.00288	0.0225794	0.533486	3.103	1.151	1.372	1.041
OXSM	1527	-1.00823	3.4251	0.0225972	0.533486	1.644	0.902	0.789	0.775
DKFZp761E198	4445	-0.763778	6.07272	0.0226097	0.533486	3.012	2.094	2.317	1.51
MRFAP1	2152	-0.868849	6.3929	0.0226145	0.533486	9.248	3.978	6.027	3.262
METAP1D	1620	1.00108	3.21036	0.0227318	0.535462	0.356	0.695	1.468	1.129
PRR15L	1384	-0.913535	3.94137	0.0227553	0.535462	2.351	1.581	1.304	1.281
SLC26A1	4090	-0.82132	5.65094	0.0228142	0.536178	2.794	1.356	1.701	1.267
AK309533	1030	-1.02421	3.73424	0.0228807	0.537067	3.112	1.488	1.819	1.102
CCDC85B	1232	-0.889772	4.66317	0.0229133	0.537161	4.353	2.803	3.148	1.781
TUBA1C	1379	-0.888794	7.74661	0.0229419	0.537161	38.128	14.525	23.051	13.376
BC053669	2761	0.787484	6.62364	0.0230068	0.537483	1.657	5.719	7.924	7.858
TRNA_Lys	72.9394	-1.43779	1.68062	0.0230129	0.537483	13.154	4.337	4.46	3.463
AK125301	2524	0.860977	4.75445	0.0231118	0.5378	0.563	1.562	1.982	2.745
TSPAN8	1627	-0.757521	5.28165	0.0231537	0.5378	3.843	4.4	3.257	2.86
C14orf169	2460	-0.875556	5.30808	0.0231969	0.5378	3.758	1.752	2.391	1.43
HES7	1682	-1.48395	1.31981	0.0232102	0.5378	0.41	0.205	0.149	0.124
ADCYAP1R1	6659	2.89061	-0.527644	0.0232222	0.5378	0	0.005	0.032	0.027
RPL15	4716	-0.859881	8.0231	0.0232377	0.5378	13.019	5.591	8.181	4.915
ADRB1	2862	-1.55309	1.02393	0.0232403	0.5378	0.198	0.1	0.088	0.041
DTX3	3199	-3.28959	-0.8251	0.0232706	0.5378	0.055	0.042	0	0.012
UBE2S	1191	-0.894713	5.96027	0.0232842	0.5378	13.214	4.494	7.444	4.712
CHRNG	2615	-1.00468	3.22839	0.0233177	0.537912	0.678	0.644	0.447	0.371
EMILIN1	3947	-1.33349	1.82141	0.0233959	0.538622	0.247	0.098	0.086	0.084
C7orf49	4578	-0.775069	6.03376	0.0234469	0.538622	3.106	1.69	2.02	1.523
SNORA41	132	-1.36563	1.76504	0.0234686	0.538622	7.006	3.278	2.669	2.298
TMEM60	873	-1.09321	3.06206	0.0234742	0.538622	2.427	1.076	1.09	0.969
CREBZF	7575	-0.740058	7.85778	0.0234919	0.538622	5.694	4.622	4.394	3.393
SNORD121A	91	2.76816	-0.645734	0.0235817	0.54002	0	0.368	1.386	2.385
TP53RK	3378	-0.835185	5.30084	0.02366	0.540506	2.636	1.325	1.664	1.161
AX746830	2521	-1.44357	2.46958	0.0236605	0.540506	0.689	0.157	0.299	0.106
MLST8	2860	-0.879289	5.15369	0.0236999	0.540749	2.882	1.378	1.902	1.066
DIMT1	1671	-0.823752	4.83599	0.0238209	0.542024	3.365	2.542	2.519	1.7
KLHL21	6380	-0.722161	7.70603	0.0238706	0.542024	6.08	4.908	4.46	3.889
SNORA72	132	-1.58862	1.3299	0.0239009	0.542024	6.16	1.672	2.2	1.199
SNORA65	136	-1.07938	2.92033	0.0239137	0.542024	11.895	8.596	7.887	4.544
EIF6	1414	-0.802883	5.43638	0.0240347	0.542024	6.773	3.57	4.091	3.387
MIR4461	74	-0.742719	8.62027	0.0240358	0.542024	932.31	868.108	813.892	550
NHEG1	1360	-1.07149	3.23973	0.024073	0.542024	1.671	0.874	0.926	0.602
KRT18	1914	-0.810234	8.31516	0.02408	0.542024	37.021	18.851	24.42	16.099
HINT1	1006	-0.791223	5.10221	0.0240956	0.542024	6.994	4.624	4.689	3.774
SBK1	4992	-0.714972	7.03161	0.0241371	0.542024	3.999	4.962	3.386	3.407
CNO	1546	-1.03952	4.17306	0.0241439	0.542024	3.124	0.997	1.621	0.941
CFL2	3514	-0.772882	5.46926	0.0241677	0.542024	2.617	1.638	1.715	1.416
NPIPL3	2370.5	0.732281	7.73517	0.0241816	0.542024	5.499	13.369	20.204	18.843
REM2	2241	-1.43923	1.84434	0.0241894	0.542024	0.495	0.137	0.159	0.13
AF071167	1220	-0.823705	4.71509	0.0241966	0.542024	4.307	3.156	2.956	2.335
LSM2	880	-1.07638	3.03805	0.0242176	0.542024	2.18	1.258	1.237	0.846
RPL23A	1110	-0.759992	7.02055	0.0242636	0.542406	24.178	15.007	16.784	12.463
ETS2	3981	-0.809629	7.59958	0.0243458	0.543597	10.251	6.197	7.782	4.241
TMEM208	820	-1.04681	3.54761	0.0244421	0.544578	3.693	1.389	1.566	1.523
CDKN1B	2413	-0.940887	6.72761	0.0244703	0.544578	11.262	3.679	6.869	3.193
TMEM185B	5938	-0.8041	6.26261	0.0245543	0.544578	2.915	1.425	1.93	1.235
DQ590492	28	-0.952332	4.7344	0.0245556	0.544578	243.318	84.466	130.4	85.765
B3GNT2	2749	-0.770052	5.66076	0.0245892	0.544578	3.759	2.457	2.715	1.902
PLAU	2694	-1.35004	1.4985	0.0246065	0.544578	0.252	0.167	0.132	0.073
TUFM	2071	-0.798853	5.82767	0.0246161	0.544578	6.063	3.165	3.968	2.768
AB000466	3001	-0.756255	6.93019	0.024647	0.544578	8.493	5.1	5.683	4.456
DIO3	2102	-3.28959	-0.810785	0.0246529	0.544578	0.101	0.051	0.017	0
RPL28	5183	-0.798327	8.01486	0.0247109	0.544578	11.075	5.645	7.115	5.066
RPL29	695	-0.823393	6.60603	0.0247623	0.544578	32.401	14.682	20.658	13.252
LPP-AS2	2883	-0.926616	3.67843	0.0247837	0.544578	0.968	0.611	0.471	0.552
AK291164	1993	-0.902485	3.86374	0.0247901	0.544578	1.487	1.09	0.923	0.81
BC069739	1635	-0.736381	5.45217	0.0247957	0.544578	4.637	4.486	3.766	3.114
ZNF574	3616	-0.79014	6.37806	0.0248628	0.545414	5.021	2.698	3.49	2.2
TNFRSF12A	1032	-0.720384	6.34933	0.0249984	0.546848	15.862	10.533	9.507	10.396
LOC100130880	577	1.7683	0.624835	0.0250078	0.546848	0.127	0.214	0.711	0.679
THUMPD1	4480	-0.781943	6.659	0.025027	0.546848	4.513	3.109	3.617	2.05
SNHG12	2482	-0.796927	8.31133	0.02505	0.546848	29.01	13.769	17.302	13.755
RASD1	1746	-1.0427	2.82113	0.0251829	0.546848	0.799	0.709	0.483	0.432
VWA5B2	5120	-1.16033	2.07825	0.025196	0.546848	0.166	0.153	0.077	0.097
RPL3	2617	-0.813198	8.82174	0.0252765	0.546848	39.382	18.545	24.832	17.027
RPL35	460	-0.894639	5.87367	0.0252957	0.546848	31.639	11.586	19.526	10.296
RPH3A	6261	-1.14801	2.90741	0.0253417	0.546848	0.316	0.126	0.142	0.109
DQ589665	29	-1.21997	2.9777	0.0253628	0.546848	76.393	23.603	37.235	18.808
MT1A	580	-1.06929	4.11302	0.025366	0.546848	8.306	2.255	3.986	2.383
CLP1	1846	-1.03574	4.38957	0.0253708	0.546848	3.043	0.926	1.621	0.868
SNORD10	148	-1.05052	3.05142	0.0254112	0.546848	13.561	6.795	6.202	6.065
JTB	1574	-0.864645	4.80363	0.0254305	0.546848	4.153	1.91	2.399	1.811
POLR2K	971	-1.02138	3.44505	0.0254541	0.546848	2.738	1.286	1.475	1.03
FOXL1	3190	-1.12046	3.16393	0.0254937	0.546848	0.577	0.474	0.476	0.161
P2RY1	3108	-0.79063	5.24875	0.0255138	0.546848	2.528	1.627	1.789	1.25
SNHG10	1961	-0.878806	5.66688	0.0255257	0.546848	6.532	2.228	3.508	2.522
EFNB2	4387	-0.7467	8.2723	0.0255555	0.546848	13.075	10.66	10.965	7.022
DQ583756	2572	1.03889	3.12559	0.0255664	0.546848	0.165	0.446	0.688	0.857
LOC730755	852	-1.33349	1.80071	0.0255668	0.546848	0.997	0.632	0.489	0.313
PCNT	10903	0.732278	8.35371	0.0255689	0.546848	1.848	4.463	6.384	6.608
PPP1R14B	987	-0.961084	4.75121	0.0256471	0.547896	7.043	2.381	3.995	2.222
GLTPD2	1222	-1.47851	1.64372	0.0256762	0.547896	0.774	0.23	0.348	0.114
CCDC87	2915	-1.43492	1.40136	0.0257433	0.548615	0.267	0.098	0.073	0.092
TFAM	2003	-0.73635	5.65206	0.0257684	0.548615	5.029	3.407	3.255	3.065
HOXA7	2015	-0.862443	4.67029	0.0258768	0.549383	2.907	1.415	1.655	1.357
OR7E2P	1024	0.933295	3.77407	0.0259569	0.549383	0.644	1.887	2.699	3.318
SAMD9	6855	-0.897196	4.31697	0.0259925	0.549383	0.393	0.665	0.427	0.29
C2orf65	2787	-1.10543	2.48921	0.0260035	0.549383	0.404	0.355	0.183	0.256
SNORD76	81	-0.888706	4.8777	0.02602	0.549383	89.324	35.022	49.239	35.371
SNORD43	62	-1.02467	2.99588	0.0260378	0.549383	28.921	18.135	14.435	14.127
ZFP161	3776	-0.882162	4.64788	0.026041	0.549383	1.449	0.844	1.031	0.566
CLDN7	2044	-0.82966	5.55459	0.0260826	0.549383	5.286	2.498	3.412	2.169
AK123440	1640	1.41628	1.29971	0.0261022	0.549383	0.022	0.197	0.37	0.362
ASB15	3121	1.37348	1.53158	0.0261168	0.549383	0.044	0.097	0.178	0.259
CCDC121	2844	-1.34352	1.40904	0.0261263	0.549383	0.233	0.139	0.1	0.083
FAM103A1	1572	-0.968955	4.00672	0.0262577	0.550818	2.517	1.069	1.359	0.965
EN2	3395	-1.23455	2.0464	0.0262725	0.550818	0.307	0.169	0.126	0.122
TIGD2	2085	-0.791624	5.41614	0.0262939	0.550818	4.544	2.351	2.704	2.304
SMPD2	1959	-0.892595	4.21546	0.0263291	0.550818	2.129	1.167	1.256	0.984
TPT1	1356	-0.833223	7.69472	0.0263783	0.550818	35.794	15.44	22.717	13.978
NEB	29429	0.724896	7.65731	0.0264017	0.550818	0.492	0.95	1.333	1.605
DMRTA2	3171	-0.994689	3.62341	0.0264036	0.550818	0.898	0.503	0.562	0.326
MIR21	72	-1.81843	0.324528	0.0264452	0.550818	4.577	3.409	1.884	0.98
SNORD15A	148	-1.0415	3.22694	0.0264585	0.550818	15.883	7.075	8.1	5.914
SHOX2	3223	-1.55821	1.73241	0.0265593	0.551626	0.362	0.044	0.089	0.083
C8orf82	2168	-0.972	3.85779	0.0265933	0.551626	1.493	0.887	1.03	0.527
FAM83G	2930	-0.732927	6.06815	0.0266082	0.551626	4.367	3.321	3.564	2.317
HOXA6	802	-0.770757	5.63853	0.0266148	0.551626	12.165	8.854	9.792	5.939
LOC400236	1077	-1.4819	1.46729	0.0266746	0.552255	0.847	0.166	0.2	0.248
LRRC14	5420	-0.802711	6.84222	0.0267361	0.55259	4.845	2.237	3.077	2.083
RNF139	3312	-0.781974	5.54032	0.0267633	0.55259	3.116	1.602	1.867	1.59
SNORD55	74	-1.39068	2.32627	0.0267962	0.55259	21.032	4.953	9.038	3.645
SNORD44	61	-0.997842	3.26561	0.0268085	0.55259	34.59	22.142	19.341	16.683
KLHL15	6276	-0.768269	5.58606	0.0269266	0.554405	1.499	1.093	1.195	0.745
INTS5	3285	-0.909534	5.23874	0.0269556	0.554405	2.769	1.169	1.848	0.859
ZNF181	3205	-0.9858	3.52849	0.0271308	0.556928	0.836	0.453	0.483	0.344
C9orf50	1620	-1.56252	0.886633	0.0271376	0.556928	0.325	0.153	0.087	0.11
LOC100132247	2298	0.722074	7.41718	0.0272135	0.557876	4.417	11.305	15.94	16.217
BC009321	1008	-0.89082	4.15886	0.0273017	0.558907	4.087	2.104	2.022	2.128
METTL18	1442	-1.15864	3.13055	0.0273529	0.558907	1.704	0.523	0.786	0.483
OGN	3067	0.859515	4.81237	0.0273903	0.558907	0.412	1.412	1.65	2.404
PHF13	3670	-0.794049	5.30039	0.0274062	0.558907	2.383	1.245	1.471	1.163
MIR4763	92	-1.25796	1.74913	0.0274899	0.558907	9.266	4.998	3.639	3.964
ZNF622	1692	-0.807014	5.03935	0.0275063	0.558907	3.936	2.713	2.967	1.854
ARHGAP33	4647	0.923789	3.50494	0.02753	0.558907	0.165	0.29	0.553	0.537
C5orf65	3251	-1.05442	3.41475	0.0275511	0.558907	0.827	0.356	0.446	0.27
AASDHPPT	2868	-0.746242	5.35774	0.0275656	0.558907	2.75	2.084	1.97	1.656
ERVMER34-1	2985	-0.753144	5.57208	0.0275735	0.558907	3.142	2.239	2.376	1.665
CFL1	1739	-0.796167	6.75904	0.027623	0.558907	14.215	6.584	9.11	6.104
USP2	4067	-1.49606	0.82024	0.0276398	0.558907	0.104	0.08	0.041	0.036
MFSD3	1446	-0.879553	4.94742	0.0276507	0.558907	5.247	2.034	2.998	2.024
BAIAP3	5218	-0.96804	3.39118	0.0277193	0.55921	0.438	0.281	0.252	0.209
ANKRD9	1717	-1.24526	2.34664	0.0277252	0.55921	0.819	0.288	0.421	0.19
NME1	1575	-0.752841	5.66501	0.0278718	0.559958	6.997	3.803	3.827	4.126
ZFP36	1745	-0.812891	7.36808	0.0278984	0.559958	21.793	9.854	14.304	8.709
ZXDA	5204	-0.993388	4.21969	0.0279147	0.559958	0.843	0.42	0.593	0.233
LOC284801	1213	-0.778386	10.706	0.0279278	0.559958	233.84	236.67	235.613	116.836
LOC541467	1856	-1.18154	2.23261	0.0279479	0.559958	0.65	0.306	0.328	0.204
SNORA78	127	-1.61148	1.0962	0.0279622	0.559958	5.412	1.556	2.112	0.711
SNORA4	137	-0.934588	4.18085	0.0279877	0.559958	29.402	16.972	20.999	10.225
AK307233	2104	-0.783957	5.93253	0.028011	0.559958	6.699	2.994	3.903	3.194
Em:AC008101.5	721	-0.915036	3.79789	0.0280307	0.559958	4.221	2.575	2.521	2.032
MIR5047	100	-0.863141	4.12886	0.0281865	0.562043	33.022	28.631	24.976	17.808
RPL27	490	-0.810043	5.76849	0.0281949	0.562043	26.54	10.741	14.93	11.848
SSR4P1	2256	-1.49224	0.953587	0.0282708	0.562958	0.198	0.159	0.063	0.092
BCAM	3058	0.722333	5.57024	0.0283071	0.563084	1.015	2.245	3.363	3.319
ABHD1	1470	-1.03334	2.9838	0.0285332	0.56698	1.293	0.649	0.525	0.648
GALK1	1659	-1.05487	2.61218	0.0286173	0.567081	0.797	0.594	0.419	0.415
BC043582	1831	2.23971	-0.229397	0.0286175	0.567081	0	0.039	0.13	0.113
DL491527	126	-0.835097	5.0527	0.0286288	0.567081	60.73	28.813	37.869	25.618
TMEM139	2473	-0.892127	4.39799	0.0287132	0.568152	2.008	0.945	1.149	0.852
SNORD45B	71	-1.14842	2.03018	0.0287607	0.568494	12.926	9.293	6.28	6.335
DQ594366	2483	-1.48903	1.07756	0.0288341	0.569344	0.2	0.159	0.058	0.095
LTBP2	8554	-0.901973	3.57643	0.0290312	0.572634	0.29	0.205	0.166	0.162
PWWP2B	2612	-0.765268	5.3381	0.0293131	0.576857	3.131	2.094	2.343	1.572
SLC25A25	3941	-0.712708	6.48333	0.0293206	0.576857	4.627	2.914	3.135	2.643
PCGF1	1131	-0.903854	4.30979	0.0293547	0.576857	4.228	1.835	2.325	1.761
PTCH2	4634	-1.03542	4.11648	0.0293887	0.576857	1.068	0.242	0.392	0.401
INO80B	2443	-0.85278	4.21607	0.0293989	0.576857	1.646	0.982	0.979	0.853
C14orf119	2945	-0.798135	5.46235	0.0296013	0.580153	3.377	1.657	2.211	1.468
C2orf44	3894	-0.757313	5.11274	0.0296287	0.580153	1.716	1.3	1.276	0.977
SNORA17	133	-1.09633	3.20952	0.0296922	0.580792	18.833	6.069	8.793	6.114
VGF	2553	-0.930058	4.52247	0.0297828	0.581957	2.278	0.827	1.279	0.799
FBXO5	2465	-0.831691	6.82729	0.0298634	0.582345	10.736	4.718	7.349	3.819
NLE1	2709	-0.727056	6.28165	0.0298854	0.582345	6.048	3.48	4.132	3.148
C11orf68	1558	-0.832882	5.56341	0.0299207	0.582345	7.21	3.024	4.553	2.756
RPL9	1387.67	-0.742891	7.89642	0.0299267	0.582345	36.823	20.189	23.019	19.77
UPK3BL	1835	0.748694	5.10852	0.029995	0.58307	1.291	2.596	3.794	4.285
ACHE	3495	-1.53837	1.29383	0.0300341	0.583227	0.23	0.051	0.062	0.059
CHST14	2198	-0.966344	3.9595	0.0300658	0.58324	1.803	0.669	0.975	0.635
CDK5R1	3854	-0.887723	4.68762	0.0301188	0.583665	1.574	0.727	1.028	0.562
ARTN	2262	-1.18375	2.7497	0.0301514	0.583693	0.828	0.274	0.374	0.242
SOX12	4629	-0.836197	4.71244	0.0302171	0.584277	1.265	0.672	0.818	0.558
LOC285205	1306	-2.22159	-0.28352	0.0302594	0.584277	0.271	0.027	0.031	0.045
SLC35B2	2040	-0.7307	5.98547	0.0303023	0.584277	6.629	3.686	4.31	3.527
GPANK1	3497	-0.822739	4.75791	0.0303145	0.584277	1.657	0.988	1.15	0.748
THSD1	3347	0.847759	3.97007	0.0303371	0.584277	0.333	0.588	1.073	0.987
RPS14	786	-0.78782	6.39001	0.0304264	0.585097	25.128	10.338	14.892	11.089
NXT2	2966	-1.19144	1.93878	0.0305083	0.585097	0.276	0.23	0.132	0.137
MRPS18A	2124	-0.751233	5.06557	0.0305234	0.585097	2.931	2.435	2.288	1.729
AK027541	2013	-0.834091	4.31072	0.0305551	0.585097	2.018	1.391	1.387	1.037
CDK1	4333	-0.676634	6.78201	0.0305918	0.585097	4.338	4.16	3.48	3.171
ERCC6L	4325	-0.763058	5.16155	0.030596	0.585097	1.677	1.12	1.216	0.871
PGP	3136	-0.768605	5.86644	0.0306039	0.585097	4.111	2.104	2.728	1.897
MOAP1	2417	-0.746341	5.46375	0.0306507	0.585097	3.657	2.482	2.755	1.895
FAM69B	3370	-0.721671	6.02395	0.0306601	0.585097	3.813	2.628	2.994	1.96
CDC34	1445	-0.847164	3.96521	0.0307471	0.585618	2.05	1.737	1.465	1.198
NOXO1	1526	-0.847164	3.9624	0.0307498	0.585618	1.955	1.639	1.216	1.256
LOC100288198	2993	-0.853144	3.93479	0.0310508	0.590751	0.889	0.928	0.733	0.532
ADRA1D	2666	-1.4801	1.54116	0.0310975	0.591041	0.317	0.121	0.147	0.056
FRMD6	6972	-0.755317	4.94509	0.031129	0.591042	0.816	0.691	0.642	0.483
EVX1	1910	-1.22999	1.80814	0.0312072	0.591927	0.485	0.219	0.206	0.177
MIR196A1	70	-1.19144	1.9253	0.0313062	0.592753	9.538	11.6	6.143	5.371
AK307154	1122	2.05749	0.125857	0.0313203	0.592753	0.014	0.082	0.083	0.389
C4orf10	7013	-0.727897	7.77397	0.0313922	0.592753	6.471	3.88	4.463	3.423
HSD17B8	989	-1.12177	2.86082	0.0314008	0.592753	1.887	0.798	1.036	0.53
UNC50	2171	-0.744594	5.13137	0.0314282	0.592753	3.3	2.145	2.084	1.963
SERTAD3	1679	-1.00942	4.06731	0.0314401	0.592753	2.69	0.794	1.352	0.855
SLC25A1	1855	-0.840651	4.64884	0.0314864	0.593031	3.052	1.567	1.975	1.291
RPL32	1859	-0.734552	7.24312	0.0315675	0.593963	17.297	9.708	11.766	8.741
PTGDR2	2910	-0.92222	3.90689	0.0316547	0.594527	1.26	0.525	0.648	0.536
STK17B	5585	-0.691431	6.50792	0.0316863	0.594527	2.762	2.703	2.559	1.733
HTRA1	2120	-2.0868	-0.43668	0.0316925	0.594527	0.117	0.047	0.017	0.028
AK055272	2154	-1.03222	2.59139	0.0318091	0.59612	0.566	0.488	0.348	0.296
METRNL	2197	-0.856489	3.9872	0.0319681	0.598379	1.55	0.956	0.966	0.788
HOXB13	3036	-1.04925	3.21472	0.0319934	0.598379	0.776	0.314	0.412	0.264
LOC728752	1414	-1.30454	1.45826	0.0321339	0.600017	0.429	0.355	0.264	0.157
THAP11	1886	-0.984293	3.65643	0.0321449	0.600017	1.556	0.812	1.041	0.504
CDC20	1733	-0.799598	6.32374	0.0322818	0.600331	10.668	4.75	7.285	4.064
MRFAP1L1	1591	-0.78957	5.36179	0.0323079	0.600331	5.923	2.74	3.582	2.748
PDIK1L	4600	-0.733981	5.8387	0.0323297	0.600331	2.671	1.463	1.738	1.394
SNORA52	134	-0.989761	3.25114	0.0323307	0.600331	17.002	8.676	8.769	7.398
B3GALT4	1686	-1.12075	2.68351	0.0323569	0.600331	0.953	0.467	0.509	0.317
UROD	2465	-0.85447	4.65751	0.0323636	0.600331	2.458	1.032	1.358	1.066
RPS7	3286	-0.721531	8.31646	0.0324451	0.600331	20.216	11.886	13.54	10.977
HSD17B1	2324	-0.865999	4.23842	0.032479	0.600331	1.729	1.076	1.243	0.724
KLF10	3423	-0.753928	7.29237	0.032515	0.600331	9.177	6.133	7.592	4.047
FASTKD3	2437	-0.79362	4.69744	0.0325178	0.600331	1.955	1.703	1.658	1.033
RPL34	1014	-0.707861	6.10567	0.0325392	0.600331	14.382	8.074	9.226	8.011
LOC285740	2396	0.820472	4.68748	0.0325454	0.600331	0.552	1.638	1.987	2.722
GOPC	5033	-0.671249	6.75929	0.0325798	0.600377	3.447	3.792	2.928	2.74
TRPM5	3958	-1.24767	1.64639	0.0326528	0.601132	0.163	0.155	0.078	0.083
MSTO1	2195	-0.745897	5.49515	0.0327122	0.601635	4.497	2.357	2.749	2.381
LOC100505738	3244	-0.909726	3.73509	0.0327788	0.602234	0.88	0.562	0.584	0.396
AL832909	2234	-1.11063	2.88216	0.0328089	0.602234	0.838	0.369	0.478	0.239
RPS16	685	-0.720551	6.08144	0.0328527	0.60245	21.225	11.489	13.978	11.034
GLTSCR1	6098	0.710888	5.31993	0.0330242	0.605004	0.538	0.823	1.564	1.24
MAD2L1BP	1629	-0.844998	5.1221	0.033146	0.606076	5.151	2.06	3.218	1.911
PRICKLE4	3289	-0.814815	5.07113	0.0331487	0.606076	2.368	1.076	1.485	0.998
SRSF6	4014	-0.698433	8.36742	0.0331796	0.606076	15.671	11.63	12.143	9.104
BC045725	788	-1.31302	1.57695	0.0332434	0.606218	1.014	0.456	0.453	0.303
LOC727677	1791	-1.15587	2.34169	0.0332519	0.606218	0.628	0.435	0.434	0.184
SERP1	3939	-0.710022	6.20124	0.0333128	0.606739	3.909	2.269	2.7	2.064
HES6	1605	-1.33903	1.92408	0.0333836	0.607439	0.753	0.156	0.2	0.235
DDX20	5257	-0.75267	6.27278	0.033466	0.608349	3.165	1.722	2.334	1.372
TEX12	1152	2.05749	0.15796	0.033522	0.608778	0.031	0.063	0.208	0.285
LOC399744	5253	0.725219	5.32826	0.0335696	0.608885	0.502	1.096	1.515	1.757
HHEX	1759	-1.17043	2.77632	0.0335928	0.608885	1.089	0.357	0.508	0.304
AF070569	2207	-0.809923	6.54166	0.0337342	0.609411	9.967	4.089	6.565	3.713
HOXB7	1366	-0.689846	5.63433	0.0337682	0.609411	6.623	5.551	4.981	4.454
C6orf226	552	-1.29212	2.34108	0.0337866	0.609411	2.63	0.845	1.347	0.477
MFAP4	1961	-1.13838	2.57085	0.0338254	0.609411	0.72	0.421	0.151	0.462
MIR1244-1	82	-0.909267	4.21417	0.0338577	0.609411	57.448	20.582	28.069	24.13
SNORD73A	65	-1.04293	2.77715	0.0338614	0.609411	22.553	16.378	15.673	8.026
ZNF330	1890	-0.786592	4.49218	0.0338782	0.609411	2.303	1.785	1.697	1.295
HS1BP3	5059	-0.770873	4.86389	0.033896	0.609411	1.193	0.754	0.826	0.613
C10orf91	738	-1.24965	1.97026	0.0339139	0.609411	1.54	0.484	0.581	0.499
BC028211	2006	-1.10527	2.78722	0.0339674	0.609789	0.926	0.329	0.351	0.367
PPP1CC	2511	-0.67608	6.63334	0.0340255	0.60981	7.398	5.715	5.406	4.873
AK096424	2312	1.14985	1.94041	0.0340335	0.60981	0.061	0.215	0.415	0.359
C17orf59	1914	-1.26833	2.86896	0.0341841	0.611314	1.131	0.281	0.597	0.171
MNX1	3215	-1.48395	1.34691	0.034227	0.611314	0.233	0.089	0.111	0.037
POGK	4140	-0.700026	7.05203	0.0342308	0.611314	5.555	5.178	5.164	3.241
ZFAND5	6136	-0.720079	7.81002	0.0342476	0.611314	6.99	5.194	5.821	3.603
C1orf189	387	2.13504	-0.316816	0.0343611	0.612211	0.022	0.185	0.882	0.242
RPL7A	890	-0.785753	7.64802	0.0343631	0.612211	53.384	21.246	31.655	23.16
CHCHD4	1604	-0.79499	4.4973	0.0345519	0.61499	2.957	1.854	1.788	1.681
RRS1	1706	-0.697	5.90159	0.0345954	0.615183	7.013	4.597	5.043	3.99
LGALS8-AS1	1440	-1.33349	1.8355	0.0346793	0.61609	0.742	0.232	0.248	0.227
OVOL1	3344	-0.989103	4.22288	0.0347529	0.616216	1.454	0.492	0.875	0.391
HNRPDL	4245	-0.707547	8.31993	0.0348308	0.616216	15	9.907	11.219	8.085
POP4	2594	-0.847671	4.02098	0.034836	0.616216	1.344	0.817	0.862	0.655
SCMH1	3855	0.663151	6.48467	0.0348538	0.616216	1.785	3.212	4.738	5.054
RAP2C	4162	-0.728561	5.50106	0.0348913	0.616216	2.305	1.316	1.512	1.239
TMEM200A	6133	-0.681174	6.02661	0.0349007	0.616216	2.081	1.432	1.516	1.246
SNORA8	1985	-0.674598	7.37355	0.034916	0.616216	15.825	11.787	11.653	10.052
HAS2-AS1	2287	-1.5879	0.539765	0.0349616	0.61644	0.1	0.187	0.054	0.067
BC019904	1460	-1.43064	1.03253	0.035125	0.618741	0.318	0.279	0.092	0.169
ANKRD20A8P	3670	1.8855	0.404048	0.0352537	0.620426	0.01	0.026	0.075	0.105
PPFIA3	5209	-0.950427	3.1902	0.0353482	0.621219	0.387	0.24	0.209	0.2
ST8SIA5	3689	1.33976	1.50381	0.035365	0.621219	0.046	0.073	0.122	0.235
LOC404266	1135	-0.664948	6.63309	0.0354349	0.621866	15.522	13.518	12.295	10.672
SUMO1P3	1206	1.08897	2.42898	0.0357928	0.624974	0.323	0.447	0.971	1.058
AEN	3708	-0.68104	7.5956	0.035832	0.624974	9.687	7.587	7.763	5.843
FBXL14	2111	-0.932074	4.36939	0.035842	0.624974	2.391	0.987	1.565	0.712
ACTB	2253	-0.82092	9.83337	0.0358565	0.624974	93.985	41.073	66.436	32.155
SNORD18C	67	-1.24767	1.66994	0.035876	0.624974	11.538	7.005	5.779	4.154
C2CD4D	1713	-1.4863	1.24695	0.0358763	0.624974	0.442	0.126	0.161	0.089
UTP3	2073	-0.657014	6.01916	0.0358801	0.624974	5.617	4.757	4.433	3.823
CALM2	1302	-0.700538	7.64285	0.0359234	0.624974	31.488	19.148	21.546	17.634
KIT	5176	-0.821316	4.4945	0.0359283	0.624974	0.741	0.784	0.72	0.384
C20orf20	1636	-0.856394	4.65082	0.0359448	0.624974	3.57	1.657	2.406	1.309
RPL12	660	-0.772584	7.02168	0.0360194	0.625475	45.605	19.487	29.41	19.123
MMEL1	2931	-1.56252	0.930228	0.0360403	0.625475	0.218	0.049	0.079	0.03
GFER	2445	-0.82365	4.60375	0.0360897	0.625754	2.227	1.166	1.397	1.016
PIGC	3065	-0.822595	4.63811	0.0362557	0.628047	1.833	0.926	1.203	0.788
ZNF473	4690	-0.680704	5.94549	0.0363533	0.628047	2.553	1.799	1.943	1.484
ODC1	2369	-0.773973	7.79682	0.0364205	0.628047	21.581	9.471	14.117	9.021
C14orf176	1526	-1.08631	2.33568	0.0364638	0.628047	0.763	0.473	0.412	0.319
AK023178	2508	-0.826776	5.88471	0.0364684	0.628047	5.78	2.072	3.652	2.024
TIMP4	1633	-1.73823	0.727525	0.0366211	0.628047	0.347	0.082	0.114	0.055
LOC440434	2447	0.749635	5.09568	0.03664	0.628047	0.957	1.955	2.434	3.525
BC150506	611	-3.12379	-0.988813	0.0366705	0.628047	0.174	0.312	0.058	0
BC150507	611	-3.12379	-0.988784	0.0366876	0.628047	0.174	0.312	0.058	0
JMJD8	2042	-0.770153	5.4287	0.0367332	0.628047	4.798	2.234	3.083	2.15
CISH	2268	-0.920741	3.9528	0.0367387	0.628047	1.68	0.678	0.99	0.596
MAT2A	4420	-0.701786	9.73996	0.0367424	0.628047	38.929	24.874	28.628	20.987
LOC100130354	1895	-3.12379	-0.912903	0.0367498	0.628047	0.149	0	0	0.016
LOC151534	2449	-0.937846	3.34053	0.0367904	0.628047	0.954	0.509	0.525	0.436
CCNA2	2798	-0.740084	7.13608	0.0368307	0.628047	10.684	5.956	7.975	4.751
HOXA5	1657	-0.724197	6.22736	0.0368329	0.628047	9.377	5.597	7.256	4.321
AL110181	1766	-1.27863	2.81817	0.0369066	0.628047	1.265	0.203	0.546	0.235
SBDSP1	1796	-0.725816	5.17287	0.0369179	0.628047	3.814	2.936	3.065	2.123
CPSF4L	647	-2.29527	-0.845035	0.0369787	0.628047	0.163	0.282	0.017	0.092
PTMA	1728	-0.753344	8.67838	0.0369898	0.628047	51.889	26.526	36.878	22.479
DM119512	78	-1.6919	0.451918	0.037003	0.628047	4.527	3.443	1.841	1.006
PPP1R10	4519	-0.755816	7.41131	0.0370364	0.628047	8.228	4.242	6.024	3.436
Mir_562	100.133	1.33675	1.24016	0.0370418	0.628047	0.613	2.738	4.619	6.376
AX747345	1699	0.863924	3.76663	0.0370497	0.628047	0.354	1.225	1.78	1.783
GTF3A	2335	-0.666731	6.00004	0.0370581	0.628047	5.425	3.609	3.571	3.524
NAT6	3071	-0.752849	4.67682	0.037288	0.630416	1.625	1.206	1.177	0.937
CKAP4	3036	-0.756468	5.4643	0.0372946	0.630416	3.091	1.771	2.322	1.36
EID2	1392	-1.09108	3.35196	0.0372986	0.630416	1.983	0.644	1.103	0.489
FAM122A	3646	-0.818687	5.30632	0.0374748	0.631758	2.544	1.1	1.715	0.94
OMD	2542	0.871009	4.26922	0.0374844	0.631758	0.365	1.149	1.25	2.095
CCNB1	2167	-0.721113	6.55342	0.0375025	0.631758	9.619	4.652	5.89	4.994
POP7	932	-1.0131	4.50069	0.0375664	0.631758	6.857	1.482	3.578	1.792
STOML2	1277	-0.824711	4.71482	0.0375726	0.631758	4.841	2.095	2.872	2.087
AX747619	3354	-0.881825	3.54289	0.0375798	0.631758	0.661	0.565	0.522	0.326
BTG3	1594	-0.741671	4.88381	0.0376645	0.632615	3.658	2.579	2.657	2.043
TMEM102	2076	-1.04229	2.97859	0.0378038	0.633693	0.957	0.415	0.533	0.321
ATP5E	439	-0.926616	3.70661	0.0378355	0.633693	7.503	2.888	3.466	3.335
PRSS36	2911	-1.36099	1.72561	0.0378563	0.633693	0.354	0.088	0.151	0.071
ANAPC11	1393	-0.940821	3.26168	0.037866	0.633693	1.358	1.122	1.029	0.62
MFSD11	4046	-0.755989	7.6125	0.0378974	0.633693	11.003	4.957	7.226	4.793
BC025370	978	-3.12379	-0.993263	0.0380938	0.636411	0.068	0.22	0.036	0
BARX2	1767	-1.03139	2.35941	0.0381322	0.636486	0.571	0.533	0.321	0.343
BRF2	2000	-0.763376	5.21867	0.0381766	0.63666	4.108	2.114	2.828	1.844
EEF1B2	1110	-0.731896	6.68457	0.0382354	0.636916	20.782	9.721	13.23	9.999
DQ601415	31	-1.03396	3.25194	0.0382597	0.636916	76.969	33.879	47.783	22.446
NPIP	1387.88	0.673622	5.67281	0.0384194	0.639008	2.332	5.567	8.449	7.263
TP53I13	1453	-0.963276	2.98846	0.0386352	0.642028	1.241	0.709	0.748	0.528
SLCO1C1	3578	0.841686	4.53136	0.0387581	0.643501	0.351	0.949	1.026	1.788
LOC100507387	3155	0.836259	3.74549	0.0388242	0.644029	0.247	0.591	1.12	0.771
ARL14	1288	-1.22198	2.9112	0.0388829	0.644434	1.839	0.278	0.721	0.437
DQ599569	35	-1.2447	1.32037	0.0389473	0.644931	15.482	13.455	6.461	8.461
SPON2	5644	-1.11538	2.58882	0.0389827	0.644948	0.294	0.095	0.123	0.108
HRSP12	1011	1.20111	1.97181	0.0390975	0.646279	0.162	0.461	0.742	1.047
TRNA_Pro	73.15	-1.81843	0.365692	0.0391542	0.646646	6.386	1.449	1.399	1.298
PTRHD1	572	-1.01747	2.32084	0.0392688	0.64797	1.84	1.364	1.085	0.944
METTL12	2862	-0.681401	6.67746	0.0393284	0.648384	7.296	4.458	5.021	4.2
CDK9	2472	-0.685411	6.34308	0.0393859	0.648761	6.786	4.006	4.816	3.665
LOC23117	2356.2	0.66827	8.24909	0.0394501	0.648794	8.138	19.754	27.993	27.137
LOC100288842	583	-1.00922	2.5957	0.0394569	0.648794	2.427	1.357	1.17	1.156
AK296146	2503	-0.952428	3.58842	0.0395699	0.650083	1.147	0.546	0.739	0.379
C12orf29	2874	-0.761084	4.42419	0.0398395	0.65394	1.405	1.156	0.85	1.023
ZNF408	2539	-0.834773	5.18203	0.0399434	0.655072	3.48	1.317	2.248	1.208
C7orf25	2732	-0.758621	4.81421	0.0400653	0.656497	2.198	1.255	1.468	1.117
HCCS	2356	-0.761289	4.64706	0.0401891	0.657303	2.233	1.351	1.418	1.233
RPL31	2222	-0.679371	6.59542	0.0402634	0.657303	9.051	5.235	5.953	5.241
ITSN1	8756	0.643083	6.11945	0.0402661	0.657303	0.558	1.169	1.641	1.702
TMPRSS7	2622	1.37706	1.2969	0.0402878	0.657303	0.068	0.071	0.287	0.17
SNORD81	54	-0.917208	3.04619	0.0402895	0.657303	33.074	21.825	16.632	19.151
MKRN3	3926	-0.663783	5.98625	0.0404103	0.658702	3.183	2.127	2.321	1.901
SURF1	1037	-0.831999	4.12182	0.0405472	0.660032	3.686	2.061	2.474	1.643
RPS26	682	-0.710968	5.55774	0.0405738	0.660032	14.872	7.921	9.346	8.136
BC016972	888	-3.12379	-0.963204	0.0405973	0.660032	0.228	0.081	0	0.024
SNORA6	149	-0.805626	4.40402	0.0406809	0.660492	33.041	15.231	16.533	17.75
DUSP4	7341	-0.826079	4.3882	0.0407389	0.660492	0.632	0.344	0.431	0.266
SNORD16	100	-1.00462	2.89193	0.0407427	0.660492	18.395	8.367	9.552	7.176
DL489965	137	-1.13669	1.6429	0.040801	0.660492	4.701	4.112	2.038	2.869
TSGA10	6408	0.785649	4.10485	0.0408465	0.660492	0.199	0.341	0.633	0.531
TNFSF12-TNFSF13	1864	-0.966077	3.37785	0.0408593	0.660492	1.4	0.562	0.772	0.507
NUAK1	6821	-0.72458	4.77564	0.0408719	0.660492	0.727	0.636	0.559	0.474
EXOSC4	895	-0.899774	4.0216	0.0410656	0.662504	4.594	1.645	2.542	1.688
RPL36AL	522	-0.662908	5.55926	0.0410736	0.662504	16.273	13.798	11.741	11.877
CENPB	2840	-0.738512	5.86936	0.0411703	0.662504	4.509	2.302	3.273	1.943
DL492076	125	-0.756728	4.88078	0.0411708	0.662504	50.552	28.483	34.281	24.846
YIF1A	1507	-0.80276	4.14725	0.0412093	0.662504	2.414	1.618	1.668	1.266
C7orf11	941	-0.889984	4.05002	0.0412639	0.662504	4.474	1.565	2.159	1.909
AX747534	2032	-1.50642	0.511338	0.0412699	0.662504	0.198	0.11	0.035	0.088
BC153822	2480	-1.42639	0.77878	0.0413042	0.662504	0.186	0.101	0.043	0.084
TGFBR2	4707	-0.644812	6.87963	0.0413139	0.662504	4.22	4.076	3.659	3.01
FGFBP3	2564	-1.13468	2.23633	0.0414003	0.663323	0.456	0.238	0.125	0.255
ACCN3	2088	1.03141	2.64056	0.0415562	0.665253	0.215	0.303	0.676	0.673
PRRT2	3156	-1.00781	2.49404	0.0416776	0.666628	0.314	0.348	0.235	0.18
MRPS30	1822	-0.72124	5.618	0.0417664	0.667444	5.618	3.331	4.274	2.637
SLC3A2	2616	-0.705225	7.74524	0.041811	0.667444	17.883	8.978	11.654	9.13
AK304826	2519	1.08096	2.1851	0.0418352	0.667444	0.111	0.194	0.422	0.404
SLIRP	397	-0.894436	3.2838	0.0419577	0.66883	4.485	4.37	3.389	2.577
RPL30	1442	-0.664984	6.10405	0.042103	0.669068	9.574	6.075	7.164	5.315
HP08716	290	-1.49606	0.85961	0.0421369	0.669068	1.953	0.618	0.739	0.409
PSMB4	1382	-0.767401	5.75844	0.0421775	0.669068	9.165	3.791	6.107	3.634
DNAJB5	2989	0.810611	4.25324	0.0422313	0.669068	0.51	0.77	1.125	1.618
ITPRIP	4583	-0.690987	5.97334	0.042234	0.669068	2.725	1.8	2.212	1.361
MOSPD3	1399	-1.4287	0.900371	0.0422566	0.669068	0.256	0.31	0.19	0.082
ZFP36L1	4040	-0.710375	9.88857	0.0422773	0.669068	48.568	28.61	37.052	23.053
C12orf61	1684	-0.969434	3.7181	0.0422886	0.669068	2.062	0.661	1.123	0.651
LOC100289511	1431	-0.679615	5.24951	0.042325	0.669068	5.004	3.866	3.73	3.218
COG8	2495	-0.688117	5.92708	0.0423289	0.669068	5.004	3.011	3.753	2.575
FAM166A	1124	-0.845283	4.25878	0.0424428	0.66994	3.942	1.892	2.535	1.577
KCTD11	3055	-0.772201	4.89498	0.0424555	0.66994	2.119	1.146	1.524	0.923
ZNF48	3640	-0.770777	5.31406	0.0426351	0.671234	2.469	1.171	1.715	1.012
PGM5	3338	-2.0868	-0.461211	0.0426421	0.671234	0.042	0.059	0.011	0.018
AX746562	2153	-1.00024	2.64413	0.0426447	0.671234	0.427	0.659	0.3	0.372
PDRG1	1373	-0.842005	4.05053	0.0428401	0.672019	2.703	1.443	1.79	1.141
TWF1	3456	-0.625766	6.28121	0.0428409	0.672019	3.709	3.743	3.135	2.901
C10orf95	1469	-0.813385	3.98681	0.0428651	0.672019	2.322	1.381	1.505	1.161
MIR636	99	-1.31031	1.96618	0.0428729	0.672019	11.963	3.187	5.385	2.412
PPTC7	3748	-0.636687	6.05872	0.0429124	0.672019	3.227	2.619	2.607	2.123
FZD1	4350	-1.73823	0.757171	0.0429567	0.672019	0.139	0.025	0.057	0.007
ENO1-AS1	446	-1.43064	1.07275	0.0430378	0.672019	1.405	0.509	0.43	0.438
KCNK4	3665	-1.4337	1.32777	0.0430837	0.672019	0.218	0.046	0.083	0.05
ZNF232	2611	-0.728528	5.07289	0.0431437	0.672019	2.785	1.514	1.808	1.458
ZNF24	6501	-0.669931	7.18002	0.0431472	0.672019	4.205	3.145	3.537	2.329
FUT11	3485	-0.696494	5.06028	0.0431485	0.672019	1.781	1.428	1.399	1.091
FUT4	6048	-0.678566	7.23323	0.0431507	0.672019	4.844	3.339	3.935	2.562
C9orf142	812	-0.839855	4.24957	0.0431598	0.672019	5.602	2.343	3.24	2.369
AJ420595	1066	-0.903934	3.6116	0.043223	0.672236	1.567	2.653	0.866	1.841
GZF1	4915	-0.665047	5.86632	0.0432453	0.672236	2.359	1.537	1.714	1.386
RGL3	4618	0.621909	6.27356	0.0433631	0.672888	1.288	2.362	3.876	3.171
DQ576952	61.5	0.708115	4.80708	0.0434673	0.672888	28.158	67.687	104.405	91.039
ZPLD1	4607	1.45439	0.618103	0.0434804	0.672888	0	0.047	0.108	0.058
SNORD45C	78	-0.941339	3.04947	0.0435008	0.672888	24.692	13.128	12.491	12.092
GOLGA8B	5361	0.73689	4.83121	0.0435147	0.672888	0.288	0.822	1.046	1.24
RIN2	4507	-0.727234	4.87475	0.0435837	0.672888	1.339	0.836	0.924	0.73
YSK4	5846	1.35726	1.11276	0.0436448	0.672888	0.013	0.044	0.077	0.096
PHB2	1555	-0.657679	6.38409	0.0436482	0.672888	10.808	6.746	7.753	6.262
TAS2R14	954	0.978032	2.83488	0.0436589	0.672888	0.364	1.024	1.411	1.917
D28390	104	-0.92326	3.59473	0.0436595	0.672888	29.59	10.857	15.441	11.555
DJ031140	2239	-0.750428	4.52559	0.0436814	0.672888	2.116	1.355	1.311	1.271
BC039527	977	1.51504	0.675433	0.043796	0.674099	0.075	0.153	0.385	0.403
DUSP7	5541	-0.705582	6.03841	0.0439049	0.675222	2.51	1.391	1.919	1.137
SCARNA22	125	1.41383	0.81422	0.0439558	0.675452	0.661	1.543	3.967	2.897
POLR2L	876	-0.691144	5.58752	0.0441456	0.677232	11.739	6.324	7.406	6.612
ABCA7	7202	0.629133	5.99532	0.0441715	0.677232	0.78	1.129	1.993	1.708
C17orf78	1862	0.927867	3.11149	0.0441798	0.677232	0.228	0.648	0.922	1.142
BAG2	2271	-0.680033	5.11239	0.0442184	0.677252	2.47	2.691	2.136	1.888
FLJ32063	3316	-1.03285	2.82311	0.0442706	0.677252	0.507	0.258	0.337	0.152
C9orf84	5657	0.994916	2.73076	0.0442893	0.677252	0.075	0.138	0.204	0.318
SNRNP25	1086	-0.869883	3.19376	0.0444363	0.678364	1.702	1.281	1.067	0.991
LOC100507240	2079	-1.42639	0.793721	0.0444628	0.678364	0.238	0.104	0.103	0.057
RIMBP3	5793	-2.60976	-0.559818	0.0445366	0.678364	0.031	0.031	0.012	0
AK093299	1578	-0.810727	3.99684	0.0445714	0.678364	2.197	1.283	1.288	1.186
S100A10	1055	-0.689635	6.49479	0.0446373	0.678364	18.211	9.74	13.072	8.942
CA5A	1084	3.00347	-0.413759	0.0446795	0.678364	0.033	0	0.263	0.137
CASS4	4005	0.797676	3.90292	0.0446861	0.678364	0.288	0.456	0.756	0.854
PREB	2164	-0.773634	5.22853	0.0447412	0.678364	4.166	1.577	2.447	1.806
RPP38	1656	-0.637017	6.00067	0.0447802	0.678364	7.297	5.386	5.562	4.684
PTCH1	9671	-0.648485	5.68908	0.044846	0.678364	0.974	0.791	0.758	0.655
TRIM66	10199	0.651206	8.88459	0.0448681	0.678364	2.928	7.166	9.869	9.817
C3orf80	2578	-1.83858	-0.251063	0.0449245	0.678364	0.069	0.083	0.028	0.023
BC026240	1863	1.00235	2.65094	0.044927	0.678364	0.215	0.406	0.608	0.894
MYL5	3213	-0.742952	4.70584	0.0449605	0.678364	1.725	0.99	1.145	0.906
ADARB1	9254	0.692498	5.58561	0.0449978	0.678364	0.311	0.804	0.953	1.251
LOC100130557	3182	-0.638513	5.85172	0.0451346	0.678364	3.197	2.81	2.605	2.232
C11orf20	1789	-1.43228	1.21112	0.0451605	0.678364	0.407	0.095	0.149	0.102
SS18L2	815	-0.894007	3.81166	0.0451955	0.678364	4.282	1.621	2.441	1.605
RGMB	5922	-0.650724	5.87667	0.0452011	0.678364	1.843	1.427	1.486	1.138
FZD5	6564	-0.655291	5.63676	0.0452241	0.678364	1.328	1.191	1.145	0.874
AFAP1-AS1	6794	-0.643561	9.5327	0.0453057	0.678364	18.961	16.963	16.439	12.561
NPM3	877	-1.05492	3.40224	0.0453549	0.678364	3.408	0.867	1.804	0.842
ISCA2	1061	-0.957943	3.34416	0.0453789	0.678364	2.269	1.104	1.443	0.776
LOC100128191	3161	-0.732676	5.56892	0.0454025	0.678364	3.335	1.625	2.342	1.467
FAM123B	8443	-0.640946	5.89069	0.0454066	0.678364	1.144	1.194	1.058	0.83
TRIM29	3989	-0.684219	5.15614	0.0454137	0.678364	1.541	1.459	1.383	0.979
RMND5A	7746	-0.655553	5.54087	0.0454283	0.678364	1.096	0.892	0.881	0.707
ADPRHL2	1691	-0.747504	4.86316	0.0454783	0.678364	3.476	2.319	2.81	1.603
LOC729739	490	1.18093	1.80352	0.0454824	0.678364	0.549	0.618	1.303	1.917
SOD1	965	-0.705648	5.07792	0.0455279	0.678364	7.107	4.531	4.982	3.997
MICALL2	3099	0.667147	5.51925	0.0455543	0.678364	0.918	2.283	3.002	3.27
HBXIP	848	-0.844881	3.58031	0.0455661	0.678364	3.034	1.846	1.718	1.669
NT5C	1037	-0.799815	4.52888	0.0456059	0.678364	5.096	2.427	3.36	2.108
C17orf76-AS1	2514	-0.698527	8.53327	0.0456594	0.678364	32.128	15.992	21.579	15.939
HOXA2	1778	-0.805453	3.76799	0.0457431	0.678364	1.465	1.198	0.981	0.915
KBTBD8	4682	-0.934443	3.06685	0.0457516	0.678364	0.401	0.237	0.229	0.19
HMGB2	1653	-0.629781	5.96912	0.04578	0.678364	6.99	5.444	5.095	4.944
CCDC78	3741	-0.661435	5.80542	0.0457937	0.678364	2.829	2.101	2.327	1.62
AX747179	2335	-0.781645	4.4991	0.0458051	0.678364	2.075	1.201	1.492	0.926
COX6A1	545	-0.892458	3.68418	0.0458196	0.678364	5.769	2.348	3.303	2.284
TTLL13	4451	-0.673594	5.9976	0.0458432	0.678364	2.863	1.852	2.288	1.471
DOLK	2204	-0.857338	4.50577	0.0459902	0.680003	2.698	0.783	1.197	1.205
BC032026	629	1.33976	1.47532	0.0461737	0.681322	0.084	0.613	0.704	1.407
TIPARP	4530	-0.699712	6.78774	0.0461925	0.681322	5.027	2.989	4.014	2.302
ZNF217	5862	-0.65743	7.65284	0.0462484	0.681322	6.184	5.134	5.45	3.651
ABO	1579	0.674088	5.14471	0.0462862	0.681322	1.477	3.317	4.772	4.732
OBFC2A	4259	-0.63603	7.2413	0.0462875	0.681322	5.211	6.685	5.012	4.549
TRNA_Tyr	89.9333	-1.08163	1.97513	0.0462971	0.681322	9.094	7.753	3	6.351
LRIG3	4253	-0.728751	5.48402	0.0463535	0.681618	2.177	1.318	1.775	0.937
SNORD4A	72	-0.988203	2.64759	0.0465207	0.683029	20.054	11.433	8.948	10.736
PPM1E	6537	0.889704	3.22048	0.0465241	0.683029	0.098	0.176	0.314	0.315
DDT	2092.5	-0.697762	5.44026	0.0465715	0.683029	4.539	2.297	2.766	2.508
RGS2	1350	-1.15003	2.76518	0.0466193	0.683029	1.324	0.499	0.846	0.252
MYL12A	1280	-0.722455	5.18545	0.0466425	0.683029	6.168	3.257	4.26	2.967
NR2C2AP	1299	-0.773052	4.23566	0.0466677	0.683029	3.073	1.849	1.831	1.755
HOXA3	3476	-0.620614	6.36269	0.046782	0.684168	3.948	3.859	3.478	2.898
CHPF	3176	-0.772507	5.84588	0.0468585	0.684226	4.076	1.935	3.14	1.414
HBEGF	2358	-0.891464	3.48647	0.0468588	0.684226	1.104	0.542	0.622	0.498
SLC39A3	4030	-0.722638	4.73705	0.0469846	0.68553	1.352	0.86	0.94	0.755
SNORD93	74	-1.19211	1.53199	0.0470405	0.685754	7.758	7.915	4.492	3.904
REEP4	2002	-0.749153	4.89543	0.047108	0.685754	3.323	1.635	2.146	1.592
AK125157	1360	-0.673925	5.85396	0.0471095	0.685754	8.836	5.089	6.21	4.79
RPLP0	1264	-0.718635	7.60357	0.0471646	0.686024	34.138	16.227	24.111	14.9
EXOC8	5097	-0.626125	6.5938	0.0472337	0.686498	3.465	2.74	2.651	2.39
C9orf37	1452	-0.676183	5.3062	0.0473381	0.687431	5.403	3.6	3.72	3.358
MRPS23	1492	-0.739672	4.68852	0.0473712	0.687431	3.642	2.145	2.471	1.913
ALDOA	3469	-0.714813	7.26665	0.0474799	0.687969	9.774	4.756	7.044	4.258
RPL26	582	-0.634349	6.67931	0.0474859	0.687969	32.174	25.592	26.322	20.53
METTL23	1316	-0.714635	4.85061	0.0475182	0.687969	4.714	2.6	2.741	2.788
RPS19BP1	927	-0.885459	4.17555	0.0476288	0.68904	5.063	1.546	2.729	1.819
SERPINA1	4258	-1.77304	0.0136002	0.0476998	0.689536	0.051	0.059	0.011	0.028
PRICKLE1	4920	-0.656486	5.48777	0.0477501	0.689731	1.736	1.275	1.328	1.075
SNORA20	132	-1.4287	0.936131	0.0478209	0.689803	3.813	2.155	2.332	0.56
PDGFB	3432	-0.724936	5.19434	0.0478487	0.689803	2.244	1.291	1.684	1.044
ANGPTL3	2126	1.1456	2.3189	0.0478852	0.689803	0.083	0.314	0.339	0.741
APRT	807	-0.796037	4.66779	0.047902	0.689803	7.351	3.208	4.746	3.01
AAMP	1796	-0.690042	4.75293	0.048036	0.690093	2.541	2.543	2.021	1.898
SLC30A2	2473	-1.83858	-0.235939	0.0480503	0.690093	0.094	0.058	0.029	0.024
JA660597	26	-1.83858	-0.235936	0.0480525	0.690093	9.619	4.996	2.502	1.75
SNORD80	71	-0.798783	4.00433	0.0480931	0.690093	49.856	27.508	29.389	26.354
TUSC2	1682	-0.818719	4.45821	0.0481059	0.690093	3.048	1.361	2.006	1.185
UBE2C	1601	-0.687791	5.97197	0.048148	0.69017	8.571	4.234	5.78	4.286
ZNF16	2616	-0.705266	5.02325	0.0481858	0.690186	2.519	1.622	1.889	1.33
TMSB4X	629	-0.914884	3.13765	0.0482592	0.69071	3.382	1.544	1.717	1.579
HDGF	3365	-0.661466	7.1371	0.0483321	0.691226	8.09	5.613	6.678	4.339
QRICH2	5457	0.695356	5.03942	0.0483814	0.691406	0.518	0.752	1.147	1.387
KCNC3	6225	0.650921	5.39748	0.0484704	0.692149	0.446	1.017	1.53	1.338
SRSF7	2938	-0.660361	8.44097	0.0485489	0.69227	24.546	13.931	16.774	13.856
FAM200B	4385	-0.658025	5.36022	0.0485812	0.69227	1.694	1.414	1.341	1.129
AX748201	2633	0.679258	5.1944	0.0485894	0.69227	1.016	1.947	2.605	3.247
THAP7-AS1	2971	-0.904495	3.50283	0.0486414	0.692485	0.903	0.423	0.573	0.334
MAK16	3574	-0.627151	6.75059	0.0486967	0.692747	4.979	4.97	4.616	3.504
D28408	120	-0.95022	3.83856	0.0487949	0.693173	29.537	11.84	19.802	7.931
CEBPG	3860	-0.640583	5.90866	0.0488004	0.693173	2.831	2.285	2.428	1.726
MED31	1656	-0.851934	3.85468	0.0490918	0.69456	1.978	1.024	1.325	0.803
SCML4	6800	0.856355	3.31326	0.0491036	0.69456	0.109	0.174	0.341	0.301
GADD45G	1065	-1.4337	1.32578	0.0491108	0.69456	0.724	0.191	0.335	0.111
PPOX	2982	-0.884148	3.34222	0.0491146	0.69456	0.757	0.435	0.447	0.372
CMYA5	12892	0.762579	4.467	0.0491551	0.69456	0.136	0.217	0.305	0.425
LINC00115	1317	-0.748693	4.42721	0.0491917	0.69456	3.414	2.097	2.218	1.893
ZDHHC11	5993	0.653762	5.71615	0.049197	0.69456	0.521	1.39	1.778	1.937
MFI2-AS1	951	-1.03169	2.47655	0.0492181	0.69456	1.428	0.734	0.864	0.471
SnoU13	104	1.08096	2.16648	0.0492352	0.69456	2.102	5.409	7.392	11.885
LEKR1	4376	-0.93078	3.02194	0.049314	0.69456	0.429	0.229	0.25	0.181
EPPK1	7523	-0.642303	7.05266	0.049352	0.69456	3.223	2.563	2.806	1.898
NRM	1708	-0.818601	4.06568	0.0493565	0.69456	2.329	1	1.286	1.077
KIF20A	3471	-0.684797	6.04067	0.0494163	0.69456	4.147	2.038	2.889	1.992
TUBB1	3496	-0.704797	4.63359	0.0494722	0.69456	1.233	1.169	1.013	0.84
CAPNS2	1009	1.58524	0.157899	0.0495147	0.69456	0	0.142	0.283	0.265
DCTPP1	1120	-0.820724	4.45781	0.0495472	0.69456	4.886	1.694	2.561	2.151
TMEM109	2388	-0.779548	4.99309	0.0495502	0.69456	2.93	1.535	2.266	1.077
SDC1	3559	-0.684974	5.68771	0.0495639	0.69456	3.016	1.744	2.26	1.502
YPEL5	3193	-0.971038	2.96986	0.0497438	0.695558	0.541	0.337	0.391	0.186
RNF220	4327	-0.659221	5.23047	0.0497655	0.695558	1.522	1.367	1.296	1.005
BC160930	2079	0.6722	5.27013	0.0498222	0.695558	1.252	2.722	3.591	4.239
PDXP	2005	-0.865571	3.85907	0.0498299	0.695558	1.741	0.733	1.051	0.681
KIAA0040	4818	-0.683524	5.67794	0.0499493	0.695558	2.235	1.253	1.666	1.093
TUBB	2736	-0.726526	8.68619	0.049967	0.695558	33.303	15.991	24.621	13.569
PERP	4302	-0.648447	6.70976	0.050004	0.695558	4.854	3.073	3.694	2.706
SMARCD2	2967	-0.676473	5.58962	0.0500475	0.695558	3.416	1.914	2.37	1.832
TOMM34	2049	-0.636351	5.51651	0.0500758	0.695558	3.935	3.453	3.181	2.762
FLJ43826	3580	-1.06027	2.18739	0.0500903	0.695558	0.168	0.32	0.18	0.116
CLK3	5972	-0.631564	6.75894	0.0500913	0.695558	3.494	2.413	2.633	2.167
DEXI	1501	-0.829015	3.74738	0.0501247	0.695558	1.999	1.08	1.152	1.035
SFN	989	-0.774118	7.4451	0.0501719	0.695558	41.129	16.893	30.179	13.684
ACTL10	2028	-0.725661	5.09717	0.0501835	0.695558	3.819	1.746	2.416	1.841
EIF1B	1012	-0.873597	3.55289	0.0501907	0.695558	2.834	1.171	1.432	1.294
C9orf25	3645	0.66029	5.2768	0.0502357	0.695668	0.836	1.443	2.097	2.364
AF086102	650	-0.95599	2.65862	0.0503546	0.696501	2.108	1.384	1.372	0.932
TMEM223	937	-0.806431	4.37453	0.05037	0.696501	5.122	2.32	3.297	2.134
C6orf70	3244	0.692403	4.79312	0.0505196	0.698056	0.539	1.283	1.767	1.864
REXO1L1	4537.8	0.645017	5.87318	0.0505717	0.698262	0.928	1.881	2.384	3.016
TESK2	3585	-0.696368	5.13712	0.0506307	0.698563	2.054	1.188	1.452	1.078
IFITM2	730	-0.763767	4.58618	0.0507568	0.699239	7.53	3.471	4.575	3.595
FGFBP1	1358	-1.26892	1.57158	0.0507869	0.699239	0.688	0.17	0.21	0.219
SERPINH1	4885	-0.6339	6.59843	0.0507915	0.699239	3.87	2.592	2.929	2.314
C3orf20	4420	0.826957	3.39331	0.0508498	0.699413	0.171	0.301	0.549	0.493
ZNF12	5116	-0.619916	6.64164	0.0508786	0.699413	3.403	2.998	2.9	2.336
FOXA1	3297	-0.73225	8.24936	0.0509217	0.699493	20.512	9.734	15.325	8.065
AK128777	4878	-0.762434	4.15719	0.0510058	0.700137	0.781	0.456	0.448	0.463
C16orf53	3825	-0.638702	5.99899	0.0511585	0.701363	3.428	2.002	2.286	2.084
AK307275	962	-0.941339	3.06038	0.0511699	0.701363	2.013	1.039	1.344	0.716
TBRG4	3947	-0.641973	7.21988	0.0512073	0.701364	7.509	4.77	5.631	4.298
DPH2	2497	-0.678354	5.48209	0.0512683	0.701688	3.672	2.209	2.793	1.884
TRNA_Gly	71.2903	-1.12142	1.91788	0.0513568	0.702116	12.432	7.567	8.603	3.294
SPCS1	1084	-0.809844	3.71626	0.0513744	0.702116	2.568	1.583	1.73	1.267
MIR1469	47	-1.60554	0.387718	0.0515327	0.702151	7.463	4.815	1.756	3.031
GLT8D1	2519	-0.627549	5.70251	0.0515812	0.702151	3.858	2.917	2.778	2.697
PSMD7	1840	-0.628511	6.24562	0.0516265	0.702151	7.869	5.577	6.358	4.623
JPH2	5941	-1.77304	0.0370783	0.0516572	0.702151	0.048	0.03	0.024	0.005
HCP5	2539	-1.06027	2.24221	0.0516803	0.702151	0.46	0.227	0.253	0.167
DDIT4	1752	-0.834123	4.8906	0.0516908	0.702151	4.28	1.378	2.701	1.372
PDF	1158	-0.685419	5.10893	0.0517046	0.702151	5.947	3.889	4.553	3.206
FAM211A	3271	-0.61006	7.31378	0.0517142	0.702151	8.833	7.028	6.775	6.214
VPS18	3895	-0.658873	5.65813	0.0517301	0.702151	2.705	1.527	1.803	1.564
ST3GAL3	3868	0.781889	3.75407	0.0517768	0.702151	0.271	0.43	0.794	0.715
PCK1	2685	1.64433	0.511386	0.0517882	0.702151	0.026	0.04	0.08	0.176
C7orf43	2736	-0.724899	5.07385	0.0518818	0.702653	2.78	1.291	1.753	1.356
IMPDH2	1691	-0.636691	6.18934	0.0519	0.702653	8.831	5.164	6.312	5.033
PLAUR	2007	-0.695662	4.77113	0.0520538	0.704226	2.534	2.025	2.028	1.528
ADAL	3967	0.668148	4.88558	0.0522199	0.705569	0.518	1.075	1.636	1.521
MBLAC1	1499	-0.923896	3.05052	0.0522444	0.705569	1.335	0.597	0.719	0.577
C7orf10	1773	-1.5879	0.577525	0.0522658	0.705569	0.24	0.116	0.081	0.067
LOC84989	1334	0.700315	4.71838	0.0524194	0.706464	1.318	2.855	3.857	4.507
FAM70A	3497	-1.36224	0.852801	0.0524373	0.706464	0.1	0.116	0.061	0.042
TUBB4B	2065	-0.757359	8.37697	0.0524449	0.706464	37.287	15.508	27.083	13.201
Hfb1	1602	1.12399	1.994	0.0525185	0.706854	0.151	0.269	0.401	0.723
KLF9	5208	-0.636173	6.73298	0.0525491	0.706854	3.795	2.882	3.269	2.183
HOXB6	3496	-0.605429	8.15159	0.0528667	0.710616	13.574	13.126	10.89	10.96
KLF16	2887	-0.737529	5.20513	0.0531999	0.714584	2.67	1.576	2.222	1.058
AK056625	3197	-1.0195	2.51253	0.0534377	0.717265	0.448	0.204	0.265	0.144
LOC150381	1635	-0.648277	5.11329	0.0536719	0.719894	3.89	3.104	2.892	2.71
C8orf33	2656	-0.697325	6.33414	0.0537218	0.720048	6.501	3.425	5.136	2.731
SNORD95	50	-1.06178	2.16276	0.053821	0.720863	24.112	8.749	11.076	8.429
PGAM1	1972	-0.669157	6.21802	0.053898	0.721129	8.224	4.04	5.757	4.016
RPS23	3314	-0.612386	7.31667	0.0539176	0.721129	8.953	6.682	7.005	5.851
UCKL1	2532	0.680284	5.3023	0.0540101	0.721407	0.822	2.534	3.105	3.542
SNORA5B	132	-1.2131	1.11697	0.0540153	0.721407	4.057	2.409	0.902	2.473
NGRN	1760	-0.641035	6.0806	0.0540603	0.721496	7.653	4.848	6.17	4.027
WFIKKN1	1948	-0.851648	3.45967	0.0541285	0.721892	1.296	0.67	0.782	0.585
GOLGA8A	4280	0.736511	4.14857	0.0541721	0.721962	0.273	0.586	0.868	0.908
C12orf56	2169	1.01957	1.92525	0.054273	0.722555	0.065	0.249	0.461	0.345
TST	1774	-0.821316	4.55311	0.0542936	0.722555	3.365	1.051	1.872	1.303
SERTAD2	5548	-0.611027	7.1904	0.0544534	0.723635	4.489	4.133	4.031	3.087
KRT8	2241	-0.727368	8.0253	0.054462	0.723635	26.094	11.898	19.524	10.003
DQ575018	1441	0.931691	2.68179	0.0545079	0.723635	0.196	0.647	0.885	1.092
SCARNA4	129	-1.19263	1.27469	0.0545563	0.723635	3.012	4.417	2.405	1.616
ARF1	2198	-0.670119	6.66589	0.0545802	0.723635	10.073	4.908	6.877	5.05
SERF2	3925	-0.637375	6.20448	0.054606	0.723635	3.914	2.171	2.709	2.212
TAS2R3	1101	0.857681	3.44756	0.0546955	0.72431	0.657	1.291	1.703	2.593
C15orf54	3080	1.0397	2.20099	0.0547705	0.724793	0.077	0.186	0.238	0.426
ZNF830	1657	-0.726981	4.9166	0.0548274	0.72491	3.887	2.17	2.982	1.702
KRT80	4350	-0.618844	7.11111	0.0548566	0.72491	5.853	4.504	4.894	3.624
SACS	15831	-0.614599	8.19574	0.0550551	0.726374	2.812	3.322	2.741	2.288
EXOSC3	1581	-0.623523	5.55565	0.0550702	0.726374	4.93	4.924	4.39	3.641
MYEOV	2650	-0.614339	5.76357	0.0550834	0.726374	3.86	2.827	2.869	2.596
TMEM147	966	-0.792674	4.28918	0.0552604	0.728197	4.773	2.034	2.893	2.082
RPS9	1666	-0.648389	7.6897	0.0553627	0.72832	25.995	14.126	17.993	14.271
SNHG9	233	-1.31302	1.62883	0.0553682	0.72832	4.384	0.592	1.566	0.957
ADRM1	2552	-0.709281	6.43161	0.055393	0.72832	7.853	3.151	5.307	3.282
DDIT3	1178	-0.780359	4.40925	0.0554712	0.72832	4.039	2.025	2.858	1.653
EFNA1	1566	-0.787849	4.38435	0.055514	0.72832	3.184	1.281	1.813	1.433
EIF1AX	4431	-0.598307	6.61724	0.0555355	0.72832	3.724	3.539	3.125	2.864
GATC	4346	-0.602505	6.96556	0.0555413	0.72832	5.222	4.136	4.111	3.616
C5orf56	1764	-0.798236	3.52698	0.0557224	0.72858	1.332	0.937	0.838	0.787
TRNA_His	72	-1.72658	0.33124	0.0557227	0.72858	6.903	0.443	1.807	0.989
RPS27	351	-0.651288	6.17892	0.0557383	0.72858	45.36	21.395	29.184	24.294
F12	2051	-1.27902	1.6744	0.0557676	0.72858	0.506	0.091	0.175	0.127
BRD2	5664	-0.636961	9.62348	0.0558219	0.72858	26.732	18.553	21.861	15.059
STK32C	3711	-1.01627	2.24945	0.0558618	0.72858	0.295	0.179	0.182	0.111
CCT8	2048	-0.599584	6.73907	0.0558806	0.72858	9.175	7.822	7.617	6.462
IL1A	2928	0.906866	2.9686	0.0559017	0.72858	0.145	0.362	0.496	0.679
AK096976	2242	-0.933345	2.62394	0.0559103	0.72858	0.537	0.464	0.287	0.357
CD59	8080	-0.595858	6.72944	0.0559839	0.728818	2.06	2.268	1.83	1.742
SNORD102	72	-1.07374	2.26871	0.0560062	0.728818	11.655	13.547	12.099	3.902
MIR22	85	-1.31778	1.098	0.0560455	0.728824	6.911	2.934	2.287	2.677
AK172755	4714	1.04639	1.93407	0.0561197	0.729285	0.03	0.114	0.162	0.205
NTPCR	902	-1.08163	1.96567	0.0562371	0.729357	0.708	0.955	0.619	0.356
LOC100129961	1405	1.38238	0.953751	0.0562559	0.729357	0.008	0.196	0.324	0.338
FEN1	2294	-0.653533	6.36358	0.0563135	0.729357	7.425	4.232	5.788	3.642
SIAH2	2620	-0.752803	5.3435	0.0563569	0.729357	3.588	1.523	2.548	1.346
DUT	2246	-0.689867	4.70056	0.0563985	0.729357	2.327	1.515	1.611	1.385
UBE2Q1	3223	-0.657892	5.61391	0.0564245	0.729357	2.999	1.98	2.472	1.551
C4orf48	540	-1.32761	1.21393	0.0564526	0.729357	1.019	0.643	0.74	0.155
GNA13	6493	-0.630934	6.648	0.0565171	0.729357	2.922	2.107	2.492	1.636
CYP26C1	3069	1.12238	1.76376	0.0565296	0.729357	0.082	0.103	0.234	0.269
SNRPB2	1681	-0.653374	5.00365	0.0566011	0.729357	3.489	2.844	2.662	2.384
PITX1	2383	-0.773291	4.58259	0.0566194	0.729357	2.342	1.016	1.513	0.989
LAMA5	11426	0.599928	7.97932	0.0566206	0.729357	1.77	3.091	4.898	4.315
FIZ1	6675	-0.663741	5.01641	0.0566302	0.729357	0.975	0.622	0.653	0.609
SNRPD2	868	-0.76476	4.20114	0.0566852	0.729564	4.748	2.412	3.005	2.29
MAF1	1775	-0.842617	4.10642	0.0567255	0.729583	2.411	0.875	1.45	0.885
TLR6	5887	0.887156	2.92761	0.0568064	0.730124	0.072	0.177	0.279	0.293
OSR1	1894	-1.36224	0.884444	0.0568635	0.730358	0.28	0.114	0.075	0.11
FBXO30	4407	-0.597946	5.89422	0.0570572	0.730949	2.116	2.331	1.869	1.801
TSPYL4	4131	-0.661342	5.46889	0.057095	0.730949	2.219	1.285	1.651	1.157
TNFSF13	2276	-0.80889	3.88227	0.0571456	0.730949	1.472	0.722	0.977	0.627
PNRC1	3033	-0.853506	4.03095	0.0571556	0.730949	1.337	0.486	0.831	0.46
FTH1	1229	-0.641422	8.62125	0.0572051	0.730949	64.16	39.703	49.82	34.613
PFDN6	729	-0.819677	3.68802	0.0572522	0.730949	4.038	2.012	2.493	1.842
PTGR1	3080	0.6265	5.29561	0.0572582	0.730949	1.006	1.76	2.701	2.618
FZD8	3186	-1.36979	1.02086	0.057276	0.730949	0.162	0.088	0.097	0.028
AF119915	1323	0.900924	2.93568	0.0573122	0.730949	0.334	0.794	1.204	1.346
HNRNPK	4260	-0.612813	8.68974	0.0573213	0.730949	17.779	13.721	14.573	11.386
RPS20	1321	-0.674536	6.79044	0.0573377	0.730949	18.868	8.258	12.321	9.171
KCNV1	3620	-1.01337	2.04506	0.0573899	0.731117	0.254	0.166	0.108	0.148
TEX2	5238	-0.629728	6.77101	0.0574848	0.731572	4.274	2.468	3.046	2.443
C6orf48	842	-0.614023	6.39256	0.0575035	0.731572	20.272	11.946	13.744	12.611
TMEM55B	1714	-0.74438	4.64587	0.0575849	0.731821	3.364	1.478	2.021	1.63
FLJ45445	4874	0.847236	3.04169	0.0576303	0.731821	0.102	0.228	0.425	0.323
IL20RB	2272	0.771106	3.75217	0.05764	0.731821	0.336	0.862	1.323	1.258
TMEM64	5344	-0.729124	4.00929	0.0577016	0.732109	0.56	0.461	0.391	0.378
SCARNA9L	348	-0.928357	2.54891	0.0578976	0.734099	3.159	2.94	1.436	2.496
ZNF503-AS2	2764	-1.03266	2.76437	0.0579416	0.734162	0.589	0.298	0.415	0.153
LSM4	1825	-0.73301	4.29986	0.058034	0.734289	2.236	1.394	1.586	1.169
CLTCL1	6204	0.63967	5.17981	0.0580615	0.734289	0.493	0.77	1.192	1.244
MED7	1475	-0.818686	3.38215	0.0581425	0.734289	1.451	1.028	0.868	0.866
CCDC15	3893	0.713997	4.37049	0.058151	0.734289	0.309	0.806	1.093	1.178
KIAA1932	1055	0.599592	6.08098	0.0581759	0.734289	3.872	10.415	14.148	12.786
RPS2	1400	-0.683763	7.52991	0.0582817	0.734289	29.089	13.705	21.174	12.854
C10orf108	4512	0.775177	4.066	0.0582916	0.734289	0.248	0.511	0.633	0.953
HOXB9	2700	-0.604012	7.79823	0.0583105	0.734289	14.856	11.95	12.082	10.067
PLD3	3360	0.658397	4.96316	0.0584251	0.734289	0.763	1.228	1.889	1.995
HOXB8	1823	-0.598422	7.44962	0.0584769	0.734289	16.75	14.449	14.515	11.445
ARPC5L	1922	-0.624833	5.53604	0.0584819	0.734289	4.823	3.042	3.148	3.212
KLF5	3533	-0.626344	7.75419	0.0584922	0.734289	10.471	9.576	10.118	6.39
CCNI2	2406	-1.28404	1.25137	0.0585291	0.734289	0.17	0.221	0.148	0.064
GABARAPL1	2734	-0.628709	5.18472	0.0585411	0.734289	2.272	2.122	1.933	1.641
OR52D1	1064	1.05475	2.0814	0.0585595	0.734289	0.166	0.539	0.735	1.064
CACNA2D2	5357	-1.15874	1.3495	0.0586059	0.734289	0.097	0.09	0.036	0.067
APEH	2773	-0.603627	6.64827	0.0586188	0.734289	6.927	4.786	5.03	4.617
C11orf83	1950	-0.70567	4.39381	0.0586555	0.734289	2.145	1.466	1.464	1.304
RPL6	1957	-0.639964	7.94824	0.0588929	0.735687	24.832	16.134	20.102	13.301
SNORA2A	135	-1.17644	1.43738	0.0589116	0.735687	3.344	4.421	2.521	1.759
PEX12	2683	-0.728525	4.27903	0.0589346	0.735687	1.513	0.909	1.025	0.821
PXDC1	2194	-0.942552	2.61964	0.0589744	0.735687	0.617	0.385	0.423	0.239
MIR4635	79	2.48683	-0.89315	0.0590566	0.735687	0.289	0	1.838	1.929
FLJ40852	2526	-1.77304	0.0878862	0.0590669	0.735687	0.171	0.014	0.028	0.038
C8orf58	2061	-0.758211	3.6977	0.0591177	0.735687	1.213	0.931	0.821	0.778
GJB4	2840	-2.10791	-0.998709	0.0591996	0.735687	0.037	0.051	0	0.021
COG4	3588	0.63886	5.32009	0.0592096	0.735687	0.716	1.712	2.202	2.471
MEIG1	625	-2.10791	-0.998684	0.0592252	0.735687	0.165	0.209	0	0.089
LRRC59	2915	-0.631617	7.19051	0.0592266	0.735687	9.591	6.688	8.195	5.182
IL36RN	2801	-1.35318	0.718597	0.0592911	0.735687	0.124	0.12	0.089	0.032
AK130294	5086	0.671631	5.80053	0.059313	0.735687	0.458	1.925	2.396	2.323
MIR1910	80	2.48683	-0.890351	0.0593663	0.735687	0.324	0	2.192	1.484
ATPIF1	1925	-0.669482	5.75529	0.0593806	0.735687	6.26	2.831	4.152	3.088
BCAP31	2396	-0.626185	5.13568	0.0593941	0.735687	2.733	2.095	1.863	2.017
PTPRG	9035	0.613848	5.54581	0.0596379	0.73728	0.42	0.712	1.069	1.081
C11orf35	2098	0.880485	2.90635	0.0596809	0.73728	0.289	0.394	0.91	0.684
TIMM22	1673	-0.782404	4.36682	0.0597255	0.73728	2.776	1.381	2.012	1.084
LRRC23	1800	-1.0737	1.5272	0.0597397	0.73728	0.308	0.309	0.132	0.215
TRNP1	1949	-0.756881	3.83153	0.0597915	0.73728	1.513	0.969	1.014	0.839
MBIP	1648	-0.627329	5.11954	0.0598003	0.73728	3.655	3.333	2.943	2.699
TAGLN2	1854	-0.631728	5.9261	0.0598369	0.73728	6.54	4.1	5.184	3.542
PUF60	2727	-0.633115	5.91775	0.0598651	0.73728	4.518	2.667	3.462	2.412
GPR3	2110	-0.813672	4.31327	0.0599049	0.73728	2.15	1.033	1.591	0.745
LOC100272217	2145	-0.824448	3.73119	0.0599218	0.73728	1.506	0.601	0.832	0.664
ZNF524	1109	-0.882109	3.03606	0.0599957	0.73728	1.643	0.965	1.097	0.696
C20orf111	2242	-0.662235	5.02681	0.0600597	0.73728	2.854	1.942	2.198	1.625
MIR564	94	-2.10791	-0.991248	0.0600735	0.73728	1.565	1.17	0.034	0.561
CCNE2	2750	-0.603031	5.75082	0.060076	0.73728	3.562	2.816	2.901	2.388
LOC100129361	1944	-0.639924	5.29044	0.0601116	0.73728	3.982	2.592	2.883	2.425
DQ570720	26	-0.928357	2.58267	0.0601606	0.737399	54.93	27.43	28.715	25.418
HV497030	51	-1.17644	1.49138	0.060215	0.737585	15.266	5.359	7.934	4.229
LIF	3919	-0.625918	6.60148	0.0602549	0.737593	4.525	3.56	4.126	2.541
RPL36A	2911	-0.597316	7.10742	0.0603501	0.737697	8.809	6.522	6.967	5.766
SNX17	2308	-0.638344	5.03717	0.0603936	0.737697	2.552	2.167	2.065	1.719
SHISA5	3651	-0.713448	4.76215	0.0604712	0.737697	1.566	0.895	1.196	0.72
SRPX2	2190	0.84266	3.4073	0.0604817	0.737697	0.251	0.707	0.87	1.251
SNORA64	134	-0.865043	3.4801	0.060483	0.737697	19.778	8.908	12.931	7.181
TBL2	3143	-0.607679	5.71073	0.0604991	0.737697	3.131	2.29	2.409	2.055
AK025288	2766	0.728084	5.18706	0.060608	0.738544	0.627	2.177	2.066	3.564
BTG2	2711	-0.819071	3.88547	0.0606988	0.738936	1.186	0.673	0.91	0.449
KCNV2	2162	0.669466	4.86421	0.0607818	0.738936	0.956	1.941	2.522	3.129
AK056105	2228	2.48683	-0.894804	0.0607931	0.738936	0	0.016	0.096	0.041
PLCL1	6665	2.48683	-0.894808	0.0607976	0.738936	0	0.005	0.032	0.013
CLDND2	974	-0.974306	2.84902	0.06097	0.740552	1.855	0.762	1.046	0.651
CENPI	3249	0.622649	5.41254	0.0610211	0.740695	0.965	1.9	2.547	2.902
CHCHD7	1730	-0.765214	3.90666	0.0611046	0.740921	1.815	1.125	1.295	0.9
TUBA4B	1678	-1.62847	0.209093	0.0611187	0.740921	0.228	0.063	0.07	0.048
ZNF324	3231	-0.655489	5.28142	0.0611993	0.741028	2.526	1.396	1.73	1.402
CPT1B	3157	0.62922	5.34769	0.0612065	0.741028	1.031	1.774	2.536	2.833
PSMA7	984	-0.671614	5.32538	0.0613111	0.741227	8.899	4.406	5.941	4.598
MTFP1	1689	-0.75002	4.18222	0.0613133	0.741227	2.439	1.159	1.434	1.252
SNORD45A	84	-0.927126	2.37854	0.0613413	0.741227	12.461	9.866	7.301	7.349
GPX1	1183	-0.840097	4.85208	0.0614436	0.741579	6.28	1.849	4.106	1.787
ALOX12P2	3084	1.15321	1.69828	0.0614494	0.741579	0.093	0.087	0.221	0.256
SLC37A4	2870	-0.636459	5.28331	0.061685	0.743803	2.664	1.78	1.992	1.6
ATXN7L3	3632	-0.614093	5.85466	0.0617472	0.743803	3.157	1.999	2.334	1.913
RAD52	3390	0.629496	5.24215	0.0618167	0.743803	0.924	1.489	2.21	2.426
LOC729737	3402	0.90425	2.7866	0.06183	0.743803	0.094	0.295	0.425	0.471
LRRTM2	5628	0.650335	6.11743	0.0618688	0.743803	0.759	1.94	1.947	3.206
LOC202781	2271	-0.613857	5.46722	0.0618713	0.743803	3.711	2.64	2.855	2.351
KIAA0146	6273	0.586085	6.77567	0.0619848	0.744355	1.286	2.602	3.614	3.632
PNP	3454	-0.593065	6.19952	0.0620469	0.744355	4.164	2.701	3.014	2.677
HK2	7093	-0.583527	7.77962	0.0620927	0.744355	5.172	4.931	4.238	4.165
LOC648232	2568	1.07272	1.98023	0.0621058	0.744355	0.124	0.14	0.389	0.312
SF3B1	5923	-0.598394	7.73101	0.0621551	0.744355	6.243	5.427	5.574	4.152
BC065766	1598	-0.658084	4.75583	0.0622041	0.744355	2.682	3.014	2.487	2.043
HERC5	3594	1.0415	1.87961	0.0623171	0.744355	0.066	0.107	0.286	0.183
C17orf58	1564	-0.914533	3.3302	0.0623455	0.744355	1.633	0.593	0.985	0.53
AX748339	2128	-0.649919	4.77522	0.0623595	0.744355	2.153	2.162	1.846	1.587
NDUFA4L2	1457	-1.01627	2.26349	0.0624554	0.744355	0.86	0.336	0.382	0.349
RNF151	796	-1.27149	1.17342	0.062486	0.744355	0.778	0.354	0.342	0.239
MICAL2	8266	-0.586529	7.0505	0.0625326	0.744355	2.399	2.888	2.25	2.14
LINC00312	2887	-0.905377	2.76684	0.0625599	0.744355	0.343	0.518	0.268	0.299
AMD1	3616	-0.592194	7.86528	0.0625928	0.744355	11.096	9.886	9.526	7.954
CCR10	1244	-2.10791	-0.980947	0.0625987	0.744355	0.142	0.059	0	0.048
TFAP4	2140	-0.600074	5.62354	0.0626625	0.744355	4.306	3.199	3.088	3.075
C19orf33	520	-0.761943	3.80948	0.062699	0.744355	5.634	3.546	3.615	3.147
BANP	2992	0.637551	5.06307	0.0627727	0.744355	1.007	1.391	2.511	2.166
EIF5A	2555	-0.635281	7.746	0.0628017	0.744355	17.428	9.671	13.017	9.101
BMP6	3105	-0.757547	3.63179	0.0628376	0.744355	0.701	0.668	0.581	0.44
NAB2	2711	-0.62522	5.05732	0.0629287	0.744355	2.186	1.874	1.587	1.678
THAP2	4840	-0.904196	2.53326	0.0629356	0.744355	0.217	0.211	0.126	0.156
LOC100507217	2035	-0.615542	5.33997	0.0629367	0.744355	3.642	2.893	2.766	2.547
OR51I2	1070	1.24227	1.30486	0.0629611	0.744355	0.112	0.268	0.394	0.677
AK024248	4392	0.583873	6.89858	0.0629684	0.744355	1.822	4.241	6.14	5.226
TMED9	1393	-0.733416	4.51429	0.0629868	0.744355	3.592	1.873	2.508	1.655
ZNF703	2174	-0.692077	5.65651	0.0630449	0.744355	5.081	2.491	3.903	2.096
BC020196	2023	-0.742645	3.89245	0.0630933	0.744355	1.393	1.093	1.106	0.778
PLCH2	6351	1.29287	1.58833	0.0630981	0.744355	0.045	0.028	0.073	0.144
AUP1	2404	-0.647811	6.6038	0.0631065	0.744355	8.686	4.364	6.35	4.236
CREB3	1922	-0.722898	4.45083	0.0632094	0.744729	2.584	1.192	1.524	1.349
HSP90AB1	2561	-0.650009	9.37464	0.0632175	0.744729	54.4	29.281	41.106	26.738
FAM173A	858	-0.910926	3.45129	0.0633361	0.74522	3.325	1.062	1.811	1.142
CNN3	2215	-0.648286	4.80129	0.0634015	0.74522	2.372	1.796	1.796	1.538
C15orf61	1297	-0.969059	2.4729	0.0634271	0.74522	1.029	0.499	0.609	0.378
PAIP1	2875	-0.625283	5.28292	0.0634391	0.74522	2.228	2.257	2.084	1.577
HMGN2	1969	-0.596507	6.38419	0.0634576	0.74522	8.358	5.3	6.271	5.099
CLIC1	1251	-0.686234	5.73448	0.0635467	0.745785	9.467	4.366	7.038	3.953
BC046476	1324	-1.12788	1.41756	0.0635851	0.745785	0.402	0.379	0.289	0.157
TNFRSF13C	937	0.790721	3.69578	0.063699	0.746195	1.128	1.635	2.565	3.373
CR749695	1695	-0.580173	6.2054	0.0637296	0.746195	7.804	6.277	6.539	5.331
CCDC13	3434	0.952475	2.62577	0.0637397	0.746195	0.136	0.198	0.35	0.443
NAALADL1	3174	-1.24767	1.72572	0.0638028	0.746195	0.334	0.056	0.098	0.105
CD81	1497	-0.649365	5.96368	0.0638401	0.746195	8.318	5.255	7.207	3.884
SNAPC2	1688	-0.955746	3.03489	0.0638845	0.746195	1.209	0.496	0.783	0.356
AY927515	621	-1.51368	0.319494	0.0638983	0.746195	0.513	0.346	0.23	0.143
GUK1	1681	-0.669863	4.65558	0.0639727	0.746424	2.878	2.093	2.211	1.725
GNL3	2153	-0.582603	7.6144	0.0639973	0.746424	14.96	14.715	13.302	11.545
C19orf53	909	-0.770022	3.83416	0.0641248	0.747446	3.39	1.922	2.251	1.701
MAD2L1	1436	-0.66706	5.32729	0.0643212	0.74927	6.039	3.076	4.266	2.99
NR2F2	6110	-0.587946	8.56319	0.0643864	0.749565	10.468	9.666	9.459	7.409
MBD3	2618	0.582894	6.10187	0.0645584	0.750092	2.522	3.218	6.09	4.733
SEMA7A	3447	-0.831431	3.11528	0.0646418	0.750092	0.459	0.428	0.296	0.314
GAS5	1696	-0.617275	9.03276	0.0646861	0.750092	62.862	36.48	45.319	36.275
PPAT	3702	-0.582589	6.55005	0.0647451	0.750092	4.301	3.932	3.812	3.104
C6orf1	1206	-0.853361	3.13659	0.0648003	0.750092	1.647	0.902	0.999	0.771
C11orf9	6111	-0.682795	4.52376	0.0648416	0.750092	0.702	0.555	0.56	0.429
C20orf27	2565	-0.622301	5.04101	0.0648926	0.750092	2.253	1.983	1.851	1.596
NCOA4	4082	-0.591913	6.72894	0.0649283	0.750092	4.754	3.656	4.057	2.985
BBS12	3432	-1.209	1.44724	0.0649365	0.750092	0.237	0.063	0.114	0.055
AB429224	1155	-1.13862	1.23644	0.064968	0.750092	0.332	0.466	0.231	0.23
SPIN4	4112	-0.673931	4.63322	0.0649706	0.750092	1.205	0.794	0.86	0.711
HTRA2	2928	-0.691609	4.81755	0.0649895	0.750092	2.096	1.08	1.419	1.068
DERL3	3648	-0.857912	2.93966	0.0650597	0.750092	0.379	0.374	0.225	0.285
IRS1	8736	-0.598809	8.68816	0.0651203	0.750092	8.103	7.259	7.541	5.302
LOC100131655	1295	-1.04978	1.61363	0.065125	0.750092	0.608	0.284	0.24	0.274
ADAM20	2792	0.849341	3.51673	0.0651261	0.750092	0.165	0.657	0.705	1.1
MXD3	3345	-0.658079	5.50064	0.0651837	0.750092	2.984	1.4	1.991	1.519
ABHD4	2928	-0.658474	4.52674	0.0651911	0.750092	1.344	1.301	1.049	1.033
IQGAP3	6052	0.577132	6.90677	0.0652045	0.750092	1.599	2.813	4.179	4.018
C16orf59	2273	-0.778719	3.55741	0.0652467	0.750092	1.117	0.65	0.666	0.622
MARK1	7059	0.738869	3.86435	0.0652705	0.750092	0.156	0.269	0.436	0.448
LINC00246B	2022	-1.15874	1.37378	0.0653961	0.751075	0.315	0.177	0.177	0.103
APH1A	2266	-0.629481	5.03147	0.0654727	0.751495	2.676	2.069	2.14	1.721
ACTL7A	1433	1.89041	0.0273969	0.0655305	0.751699	0.049	0.025	0.199	0.169
MGAT1	4066	-0.634713	5.57642	0.0655883	0.751754	2.298	1.525	1.899	1.235
LOC388906	1242	-0.706958	4.07081	0.0656443	0.751754	2.394	2.201	1.989	1.56
ZBTB22	2729	-0.840501	3.01855	0.0656554	0.751754	0.626	0.421	0.288	0.424
SH3BP4	5484	-0.598129	7.83877	0.0657393	0.752256	7.272	6.295	6.615	4.724
GLO1	2046	-0.597448	5.79165	0.065836	0.752695	4.333	4.564	4.255	3.168
ZNF750	3191	0.686327	4.42592	0.0658805	0.752695	0.443	0.985	1.352	1.493
AX747527	2359	0.754789	4.14219	0.0658979	0.752695	0.375	1.183	1.305	1.914
OR2AG1	998	2.89061	-0.52173	0.0660543	0.753687	0.035	0	0.215	0.19
GJA3	5205	-1.62847	0.157261	0.066129	0.753687	0.034	0.062	0.007	0.028
MYH2	6151	-2.46106	-0.693423	0.06614	0.753687	0.023	0.032	0.014	0.001
MARVELD1	3237	-0.62381	6.01992	0.0661453	0.753687	4.189	2.272	3.129	2.186
ATP6V0C	1231	-0.737169	4.9376	0.066399	0.753769	5.748	2.448	4.106	2.202
OSMR	6147	-1.93811	-0.579418	0.0664233	0.753769	0.018	0.035	0.014	0.005
PRAC	383	-1.93811	-0.579408	0.0664368	0.753769	0.306	0.587	0.186	0.077
RPS4X	1527	-0.616822	7.08164	0.0664422	0.753769	18.38	10.117	13.399	10.084
ZNRD1	859	-0.95064	2.77031	0.066478	0.753769	1.879	0.918	1.307	0.596
DRD4	1362	0.958241	2.69658	0.066486	0.753769	0.532	0.349	1.208	0.917
ZEB1-AS1	2213	-0.874925	3.27014	0.0664987	0.753769	1.018	0.484	0.685	0.371
PYGO2	3180	-0.638933	5.46706	0.0665003	0.753769	2.967	1.53	2.015	1.622
MIR4639	84	-1.93811	-0.566763	0.0665228	0.753769	2.078	1.632	0.973	0.393
TRIM32	3719	-0.598395	5.46071	0.0665539	0.753769	2.097	1.778	1.765	1.441
BST1	1480	1.89972	-0.52467	0.0666469	0.754282	0	0.048	0.125	0.12
UNG	2366	-0.635967	5.39529	0.0666796	0.754282	3.72	2.053	2.613	2.069
RPSA	1270	-0.634695	6.49688	0.066783	0.754433	15.586	7.265	10.718	7.895
SNORA67	139.667	-0.717431	4.29938	0.0668845	0.754433	31.29	15.581	19.467	16.264
SNORD2	70	-0.86091	3.54566	0.0668948	0.754433	38.547	18.863	28.29	12.889
CYP4Z2P	2782	1.89972	-0.521994	0.0669429	0.754433	0	0.026	0.077	0.053
RNASEH2C	2868	-0.620157	5.80458	0.0669481	0.754433	3.85	2.467	3.127	2.095
MIR320A	82	-2.93644	-1.12847	0.0669661	0.754433	2.484	0.379	0	0.257
BICC1	3447	-2.93644	-1.12421	0.0669741	0.754433	0.062	0.01	0.01	0
DOK3	3719	0.61555	5.07105	0.0670572	0.754622	0.644	1.328	1.954	1.82
C7orf69	2903	1.29527	1.2125	0.0670713	0.754622	0.049	0.078	0.123	0.247
SNORD14	91	-0.91371	2.22068	0.0672153	0.754834	11.529	6.725	5.719	6.124
UNQ6501	1403	0.891352	2.6226	0.067221	0.754834	0.252	0.588	0.942	0.992
NDUFA4	2058	-0.718044	3.89773	0.0672476	0.754834	1.352	1.094	1.014	0.86
APOC4	1829	1.05655	1.61963	0.0672509	0.754834	0.077	0.216	0.41	0.365
PRMT1	2266	-0.564285	6.0133	0.0673272	0.75524	4.887	4.348	4.026	3.77
SLC2A4RG	2609	-0.693082	4.60814	0.0674799	0.7565	1.952	1.144	1.389	1.031
RPL36A-HNRNPH2	2659	-0.577665	6.45563	0.0676629	0.758098	6.39	4.212	4.716	4.183
SRPRB	2827	-0.602852	5.57287	0.0678804	0.759547	3.33	2.119	2.347	2.146
SNORD49A	71	-0.829977	3.48691	0.0679088	0.759547	36.375	17.688	24.349	14.649
ING3	7416	-0.642258	4.95369	0.0679135	0.759547	0.648	0.75	0.651	0.481
SRSF9	1651	-0.600103	5.75654	0.0680662	0.760539	6.19	4.403	5.14	3.7
CNPY4	1467	-0.736492	3.73364	0.0680832	0.760539	1.704	1.388	0.889	1.367
RNASEK	1156	-0.856398	3.51618	0.0681469	0.760798	2.438	0.944	1.467	0.892
TPPP	6736	0.628369	5.31698	0.0682017	0.760958	0.535	0.743	1.108	1.335
IPMK	6133	-0.607613	5.39207	0.0682923	0.761118	1.027	1.243	1.052	0.821
FTSJ2	2524	-0.563563	6.24143	0.0683311	0.761118	5.329	4.351	4.243	3.935
KLHDC10	6438	0.630203	4.99557	0.0683377	0.761118	0.398	0.682	0.978	1.086
CALML6	1101	-1.7038	-0.339863	0.0684949	0.762417	0.203	0.124	0.089	0.027
CDKL2	4946	1.19168	1.51858	0.0685524	0.762605	0.04	0.053	0.112	0.15
DGCR6	1662	-1.25692	1.03669	0.0686861	0.763108	0.297	0.189	0.106	0.15
FAM43A	3145	-0.862464	3.96397	0.0687177	0.763108	1.227	0.456	0.851	0.35
REEP2	2180	2.48683	-0.893515	0.0687195	0.763108	0	0.016	0.124	0.014
OR51E2	2785	0.714316	3.86289	0.0689585	0.765243	0.356	0.734	1.153	1.077
GLTPD1	2193	-0.720956	4.58719	0.0689933	0.765243	2.509	1.117	1.672	1.11
MST1P2	3526	-0.637111	4.79771	0.0690871	0.765831	1.557	1.038	0.973	1.097
OR10A2	912	1.0656	1.78845	0.069132	0.765877	0.078	0.601	0.941	0.824
C15orf39	5468	-0.604242	7.69597	0.0692206	0.766406	7.19	5.041	6.153	4.068
ATP6V0E1	882	-0.703076	4.05337	0.0693	0.766833	3.983	2.31	2.24	2.56
NOP56	2339	-0.579471	8.48529	0.0694963	0.768553	28.873	20.346	22.198	19.139
SNORA69	132	-1.10668	1.32712	0.0695617	0.768822	4.391	2.886	2.326	1.854
SNORA31	132	-0.906901	2.44921	0.0697051	0.768875	8.746	5.922	5.373	4.407
PRR15	1678	-0.98665	2.2279	0.0697453	0.768875	0.615	0.406	0.447	0.218
SOX30	3471	1.08285	1.44097	0.0698008	0.768875	0.048	0.083	0.173	0.182
LOC100130705	3803	-0.730953	3.84197	0.069811	0.768875	0.776	0.499	0.533	0.426
OAS1	2514	-0.799232	3.26073	0.0698429	0.768875	0.787	0.532	0.543	0.409
HP08474	323	-1.11551	1.13022	0.0698511	0.768875	1.259	1.478	0.705	0.827
NPIPL2	1149	0.913595	2.44808	0.069853	0.768875	0.246	0.655	0.932	1.172
TRAPPC9	4771	0.56084	6.42344	0.0701097	0.769993	1.485	2.538	3.761	3.627
RSL24D1	1473	-0.594329	5.62184	0.0701318	0.769993	6.653	4.129	4.384	4.523
ATP1B1	2200	-0.560585	6.13077	0.0702057	0.769993	5.553	4.726	4.884	3.887
GAPDH	1310	-0.648306	9.18407	0.0702115	0.769993	94.547	48.354	73.078	43.42
SNORA70B	134	1.49928	0.0844961	0.0702606	0.769993	0	1.07	1.551	2.299
EIF5	6544	-0.597098	8.69124	0.070288	0.769993	12.046	8.272	9.936	7.074
SLC25A36	7682	-0.583492	6.88003	0.0703163	0.769993	2.162	2.908	2.273	1.964
MIR3153	82	-1.27606	0.686167	0.0703609	0.769993	5.486	2.255	2.187	1.673
HPGD	3022	-0.943949	2.21687	0.0703832	0.769993	0.276	0.28	0.194	0.175
PI4KA	6968	0.567715	6.82746	0.0703909	0.769993	1.372	2.263	3.359	3.344
PPP1R27	1449	-0.806091	3.29805	0.0704056	0.769993	1.326	1.049	1.016	0.703
SLC35D3	2358	-1.14329	1.89645	0.0704851	0.770413	0.421	0.164	0.261	0.088
RTEL1	6827	0.573164	6.33792	0.0705516	0.770691	1.135	1.48	2.489	2.364
TSHZ2	12581	0.594431	5.44598	0.0709049	0.7741	0.24	0.53	0.681	0.755
MGC5590	1214	-1.7038	-0.334023	0.0709928	0.774609	0.204	0.089	0.068	0.049
PSMG3	1411	-0.638811	5.44025	0.0710714	0.774626	6.606	3.354	4.687	3.398
CNTLN	10831	0.5678	6.39257	0.071081	0.774626	0.546	1.2	1.539	1.659
SMCR7	2645	-0.779598	4.10049	0.0711748	0.774626	1.47	0.703	1.086	0.551
STUB1	1691	-0.671817	5.08262	0.071209	0.774626	4.305	2.221	3.258	1.981
CPLX2	4934	0.752541	3.75692	0.0712633	0.774626	0.196	0.37	0.475	0.686
HSPA1L	2681	2.76816	-0.63002	0.0712657	0.774626	0.013	0	0.107	0.033
HLA-H	2571	-0.739386	3.98338	0.0712831	0.774626	1.341	0.726	0.943	0.625
KLHL35	1938	-0.78776	3.21202	0.0715155	0.776436	0.833	0.838	0.607	0.59
MYD88	3262	-0.667059	4.89616	0.0715324	0.776436	1.943	1.043	1.386	0.99
SNAPIN	1035	-0.820051	3.59002	0.0715997	0.776592	2.774	1.189	1.836	1.043
ARHGEF1	6113	0.572693	5.76518	0.0716294	0.776592	0.731	1.249	1.828	1.828
BDKRB2	6889	-0.652773	4.83887	0.0716936	0.776839	0.653	0.739	0.691	0.435
AK022915	3520	-0.58474	5.44005	0.0717513	0.776874	2.103	1.926	1.827	1.541
PGRMC2	3790	-0.625235	4.73434	0.0717795	0.776874	1.274	1.05	0.898	0.968
C12orf47	2285	-0.636298	5.36376	0.0718992	0.77772	3.802	2.021	2.756	1.995
KRTAP3-1	593	-1.7038	-0.336134	0.0719484	0.777805	0.418	0.181	0.06	0.15
PHF1	2473	-0.667057	4.25455	0.072195	0.780021	1.385	1.203	0.88	1.131
TACO1	1469	-0.704842	4.03931	0.0723876	0.781653	2.214	1.538	1.621	1.275
LOC113386	1398	-0.615012	4.87228	0.072461	0.781723	3.723	3.19	2.816	2.797
SNORA43	136	-0.826468	3.1603	0.0725673	0.781723	14.699	8.086	8.71	7.473
ZFAND2B	2106	-0.789405	3.75157	0.0726038	0.781723	1.344	0.843	1.076	0.556
LOC145783	3017	-1.13669	1.69723	0.072644	0.781723	0.299	0.094	0.142	0.089
DYRK2	6159	-0.589801	5.3415	0.072664	0.781723	1.103	1.051	0.957	0.837
BC111574	740	-0.947595	3.19067	0.0726727	0.781723	3.316	0.945	1.971	0.878
C6orf103	7044	0.883175	2.57732	0.0726893	0.781723	0.06	0.102	0.167	0.202
TMPRSS6	3673	-0.995123	1.94854	0.0727272	0.781723	0.15	0.246	0.08	0.16
REPIN1	2117	-0.58963	6.43584	0.0727767	0.781808	7.989	5.126	6.562	4.502
CASC2	8164	0.905186	2.4007	0.0728265	0.781896	0.039	0.084	0.14	0.146
CKMT2	1646	0.732029	3.78757	0.0730481	0.78235	0.655	1.095	1.636	1.931
LDHA	2553	-0.594488	7.80371	0.0730629	0.78235	17.408	10.634	13.298	10.148
URGCP-MRPS24	838	-0.778926	3.49939	0.0731148	0.78235	3.035	1.541	1.836	1.519
EGR1	3136	-0.685324	8.28576	0.0731497	0.78235	21.099	11.196	18.165	7.84
BRP44L	2342	0.639466	4.64207	0.0731708	0.78235	0.829	1.464	2.192	2.254
LAD1	3505	-0.552441	6.49221	0.0731943	0.78235	4.176	4.144	3.71	3.385
KCND1	6000	0.873087	2.96701	0.0731988	0.78235	0.035	0.222	0.292	0.293
CBX4	2649	-0.636684	6.02536	0.0733185	0.78235	5.102	2.832	4.288	2.262
HOTTIP	3763	-0.580423	6.94888	0.0733429	0.78235	6.07	4.499	5.209	3.731
SPAG16	7617	0.695851	3.88986	0.0733431	0.78235	0.149	0.26	0.436	0.39
ZNF263	5664	-0.568033	6.67033	0.0735384	0.78235	3.284	2.492	2.721	2.186
C14orf109	1362	-0.71381	3.72138	0.0735981	0.78235	1.81	1.47	1.092	1.381
SRMS	1516	-0.864954	3.43502	0.0736084	0.78235	1.806	0.629	1.082	0.622
AK056683	2147	-0.839105	2.9619	0.0736087	0.78235	0.839	0.415	0.431	0.446
BX647607	2932	-0.623659	4.85407	0.0736915	0.78235	1.808	1.427	1.46	1.184
DUSP12	1249	-0.630607	4.94572	0.0737062	0.78235	4.839	3.204	3.742	2.836
MRPL34	968	-0.698989	4.58498	0.0737185	0.78235	5.564	2.585	3.647	2.709
C3orf35	2729	0.714154	3.80676	0.0737899	0.78235	0.423	0.637	1.251	0.931
RLF	6963	-0.565348	6.70097	0.0737994	0.78235	2.664	2.147	2.281	1.81
AK130911	1587	0.768074	3.45946	0.0738	0.78235	0.357	1.065	1.559	1.453
GPR78	4390	1.03603	1.79033	0.0738023	0.78235	0.061	0.071	0.16	0.191
SNORD72	80	-1.19263	1.3439	0.0738218	0.78235	9.536	2.281	3.749	2.803
RPS29	826	-0.552917	5.91575	0.073827	0.78235	12.655	11.003	9.814	10.22
MAP3K1	7511	-0.556767	6.246	0.0739422	0.782431	1.797	1.458	1.513	1.263
ACAA1	1819	-0.590971	5.33112	0.0739591	0.782431	3.732	3.505	3.327	2.727
C1orf56	2515	-0.699001	4.01197	0.0739696	0.782431	1.266	0.881	0.904	0.757
JA429504	21	-0.639171	5.77692	0.0740014	0.782431	293.715	600.866	325.518	383.04
ITM2B	1896	-0.682511	4.10853	0.0741077	0.782861	1.781	1.275	1.219	1.14
MIR663A	93	-1.5879	0.640832	0.0741402	0.782861	5.979	0.883	2.431	0.596
ECE2	5051	-0.855452	2.61474	0.0741671	0.782861	0.245	0.186	0.154	0.14
C11orf52	1527	-1.00428	1.56892	0.0742721	0.783397	0.436	0.282	0.21	0.229
TOMM7	728	-0.862901	2.47381	0.0743259	0.783397	1.391	1.333	0.771	1.072
MIEN1	754	-0.864518	3.18778	0.0743545	0.783397	2.993	1.156	1.849	1.044
MAP2K2	2484	0.617238	5.12135	0.0744112	0.783397	1.362	1.667	2.886	2.886
BC068088	767	0.56652	5.74411	0.0744265	0.783397	4.654	11.047	15.013	13.931
B3GNT1	2070	-1.19211	1.57851	0.0745236	0.783399	0.41	0.139	0.069	0.222
RAD54B	4243	0.579543	5.8249	0.074569	0.783399	0.945	2.042	2.568	2.944
DUS1L	2273	-0.617408	5.73122	0.0745831	0.783399	4.976	2.529	3.586	2.613
RPL29P2	649	-1.34209	0.54069	0.0746034	0.783399	0.385	0.553	0.221	0.23
ZNF267	3266	-0.561588	6.68426	0.0746353	0.783399	5.518	4.635	4.736	3.912
SAPCD1	2233	0.595783	5.49769	0.0747034	0.783676	1.856	2.589	3.866	4.426
LINC00265	4644	0.549142	6.07477	0.074924	0.78513	1.06	2.214	3.107	2.868
STRADA	3209	0.622764	4.77455	0.0749399	0.78513	0.633	1.227	1.799	1.757
ATP5G3	3482	-0.582253	6.36258	0.0749743	0.78513	4.544	3.04	3.814	2.607
COX7C	407	-0.736032	4.21411	0.0750411	0.78513	10.705	4.425	6.562	4.862
OR6A2	1384	1.12171	1.66275	0.0750511	0.78513	0.128	0.265	0.435	0.603
AK130486	2090	-0.619014	5.17294	0.0752742	0.786821	3.465	2.124	2.636	1.976
DQ573539	1713	0.600341	5.95251	0.0753297	0.786821	1.901	6.189	6.937	8.186
ALPK3	11005	0.585807	5.57194	0.0753384	0.786821	0.335	0.624	0.824	0.954
RHOV	1705	-0.844881	3.61908	0.0754156	0.787175	1.835	0.6	1.151	0.589
SNORD33	83	-0.871248	2.57231	0.0754911	0.787175	15.814	9.457	9.97	7.573
PRNP	2964	-0.571508	6.12937	0.075498	0.787175	3.607	4.115	3.932	2.657
RPL27A	4879	-0.569417	8.94361	0.0757459	0.789321	17.908	14.562	15.617	11.979
OMA1	2578	0.805492	3.09171	0.0758476	0.789942	0.164	0.506	0.68	0.755
MUS81	2788	-0.640074	4.73585	0.0759229	0.790289	1.937	1.184	1.377	1.14
MSH5-SAPCD1	2412	0.577639	5.82822	0.0760189	0.790849	1.999	3.236	4.376	5.252
EEF2	3158	-0.632475	9.45537	0.0761225	0.790945	46.408	24.933	37.493	21.403
LDHB	1600	-0.559016	7.5047	0.0761644	0.790945	19.958	16.533	17.284	13.883
LIPA	3203	-0.792997	3.12143	0.076229	0.790945	0.516	0.427	0.377	0.307
FLJ14186	4818	0.924752	2.13734	0.0762325	0.790945	0.044	0.129	0.262	0.154
RPL7	837	-0.557788	7.67979	0.0762833	0.790945	41.636	37.351	36.678	30.698
KCNK9	3542	-2.93644	-1.09611	0.0763378	0.790945	0.07	0	0.01	0
C20orf196	1155	1.29968	0.721212	0.0763434	0.790945	0.031	0.186	0.406	0.295
TUBA1A	1459	-0.665047	5.89314	0.076365	0.790945	9.173	3.959	6.896	3.732
STAT1	4943	-0.553361	6.78603	0.0764833	0.791732	3.586	3.648	3.345	2.84
SHISA4	1661	1.00608	2.06373	0.0765308	0.791788	0.17	0.276	0.51	0.601
MEX3C	4142	-0.61742	5.18273	0.0765967	0.791899	1.692	1.16	1.413	0.943
TMBIM1	3035	-0.5967	5.09389	0.0766525	0.791899	1.957	1.726	1.663	1.399
KIAA1199	7179	-0.579376	6.65204	0.076668	0.791899	1.863	2.789	1.984	1.893
EHF	5853	-0.578102	5.61891	0.0768158	0.792989	1.248	1.519	1.26	1.06
GABARAP	893	-0.68563	4.09507	0.0768887	0.793306	3.898	2.497	2.598	2.372
TFF2	707	-1.35318	0.76562	0.0770211	0.794235	0.795	0.144	0.163	0.31
C1QTNF3	3951	0.83711	2.86294	0.0770763	0.794368	0.125	0.237	0.366	0.424
RPL23	2852	-0.579689	7.15366	0.0771607	0.794568	10.09	5.829	7.377	6.037
MIS12	2790	-0.579053	6.16059	0.0772328	0.794568	5.321	2.848	3.802	3.09
GDF5OS	1736	0.738386	3.44843	0.077257	0.794568	0.429	0.868	1.337	1.351
C16orf42	1204	-0.844933	3.31371	0.077265	0.794568	1.931	0.904	1.319	0.71
OVCA2	1076	-0.72302	4.11751	0.0773542	0.795051	3.384	1.989	2.585	1.565
DRP2	7118	0.946313	2.56231	0.0774104	0.795193	0.055	0.098	0.125	0.238
GATA6	3669	-0.579286	7.50595	0.0774943	0.795619	9.375	6.498	8.002	5.477
AL832937	2813	-0.563783	6.06254	0.077561	0.795869	4.246	3.386	3.864	2.692
SLC13A4	2897	0.732782	3.71371	0.0778038	0.797341	0.339	0.595	0.871	1.048
CCDC115	1847	-0.836528	3.12588	0.0778981	0.797341	1.035	0.594	0.733	0.428
SNORA71D	138	-0.95641	2.21276	0.0779527	0.797341	8.132	4.007	3.266	4.363
ATP6V0B	2478	-0.614549	5.89514	0.0779679	0.797341	5.349	2.312	3.434	2.879
EGLN3	2722	-1.01491	2.15903	0.0780596	0.797341	0.364	0.239	0.275	0.109
EMILIN2	4009	-0.755181	3.45992	0.0780756	0.797341	0.581	0.347	0.391	0.301
WRNIP1	2652	-0.685759	4.25633	0.0780987	0.797341	1.292	1.127	1.172	0.742
CCDC51	1589	-0.684486	4.03911	0.0781095	0.797341	2.101	1.354	1.404	1.288
PPPDE1	4092	-0.585678	5.3877	0.0781668	0.797341	1.719	1.621	1.58	1.229
NUAK2	4040	-0.56545	6.84171	0.0782821	0.797341	5.246	3.856	4.444	3.317
BBC3	2095	-0.782746	3.41704	0.0782826	0.797341	1.172	0.558	0.692	0.573
AK055364	2941	0.715947	3.62789	0.0783788	0.797341	0.289	0.581	0.957	0.838
AK091102	1917	-0.636252	4.4766	0.0783827	0.797341	1.99	1.873	1.628	1.48
ROMO1	461	-0.98665	2.25826	0.0783966	0.797341	2.912	0.781	0.749	1.462
ETAA1	3283	-0.552324	6.00201	0.0784149	0.797341	3.293	3.013	3.042	2.369
COTL1	1825	-0.66006	4.47978	0.0784496	0.797341	2.251	1.808	1.983	1.289
SCO2	1393	-0.712598	4.23695	0.0784587	0.797341	3.123	1.332	1.928	1.504
NDP	2002	-1.77231	-0.664462	0.0784688	0.797341	0.124	0.018	0.036	0.015
STMN3	2352	-0.810308	3.30584	0.0786145	0.79839	0.963	0.473	0.638	0.402
TARBP2	2575	-0.661995	4.58612	0.0787918	0.799665	2.015	1.033	1.299	1.114
GLRX5	1171	-0.729684	3.9833	0.0788786	0.799665	3.029	1.479	2.096	1.343
HNRNPF	3369	-0.578309	8.15031	0.0789585	0.799665	15.881	11.132	13.561	9.377
C20orf24	1253	-0.622894	5.06127	0.079	0.799665	5.594	3.023	3.821	3.228
OSGIN1	2157	-0.726224	3.60101	0.0790214	0.799665	1.185	0.719	0.743	0.69
AL832007	5342	0.55661	6.64529	0.0790787	0.799665	1.351	2.878	3.73	3.976
WBP5	1089	-0.811695	2.87307	0.0791092	0.799665	1.351	0.987	0.723	0.939
NGDN	1588	-0.589798	5.17808	0.0791459	0.799665	4.47	2.898	3.072	3.032
TPI1	1856	-0.599715	7.07985	0.0791471	0.799665	15.216	8.031	11.548	7.925
SNX32	2320	-0.855452	2.6127	0.079179	0.799665	0.519	0.416	0.353	0.29
NDUFB11	1124	-0.85618	2.73536	0.0792615	0.799665	1.463	0.599	0.716	0.677
PATE4	2885	0.77554	3.20004	0.0792736	0.799665	0.232	0.407	0.652	0.705
ADH4	2127	0.767865	3.32081	0.0793151	0.799665	0.283	0.673	1.023	1.004
ZNF512B	5919	-1.209	1.46753	0.079346	0.799665	0.156	0.018	0.04	0.052
NOA1	2272	-0.553382	5.83416	0.0793833	0.799665	4.445	3.653	3.713	3.205
BCKDK	2174	-0.688835	4.08345	0.0794224	0.799665	1.69	0.891	0.969	1.022
ACN9	2057	-0.820751	2.73722	0.0795138	0.799665	0.599	0.545	0.455	0.36
TOR2A	2533	-0.858796	3.12129	0.0795241	0.799665	0.743	0.453	0.603	0.241
NME2	1936	-0.555141	6.31017	0.0795491	0.799665	7.984	5.083	5.872	5.279
SNORA62	118.5	-0.732469	3.71034	0.079605	0.799798	23.334	14.061	15.399	12.735
FOLR4	753	0.873647	2.75809	0.0796534	0.799857	0.291	1.479	2.023	1.984
LOC100270746	941	-1.23979	0.898235	0.0798498	0.8014	0.414	0.381	0.228	0.189
AZIN1	4348	-0.545868	7.32448	0.0799034	0.80151	6.226	5.635	5.503	4.689
RRM2B	5200	-0.644111	4.40563	0.07997	0.801749	0.642	0.731	0.533	0.551
SNORA66	93	-0.833885	2.68455	0.0801212	0.802053	13.446	11.199	6.424	10.262
APOM	869	-0.86256	2.37516	0.0801396	0.802053	1.201	0.961	0.77	0.689
CHKB-CPT1B	2924	0.567858	5.48271	0.0801569	0.802053	1.291	2.111	3.057	3.208
SnoU109	141	-1.23979	0.885969	0.0801711	0.802053	2.382	3.029	1.018	1.717
FBXL6	3310	-0.591882	5.7525	0.0803075	0.802897	3.2	2.033	2.683	1.729
RNF113B	1378	0.738579	3.5996	0.0803453	0.802897	0.658	1.134	1.679	2.038
MRPL55	906	-0.908283	2.98056	0.0803838	0.802897	2.216	0.781	1.35	0.722
TGFA	4797	-0.588802	5.56073	0.0805324	0.803954	1.715	1.486	1.645	1.056
TMEM97	2568	-0.563826	6.2194	0.0807206	0.805024	5.37	3.918	4.68	3.285
TAS2R13	1637	0.929844	2.00969	0.0807289	0.805024	0.151	0.307	0.519	0.562
NDUFB4	1560	-0.694607	4.10621	0.0807682	0.805024	2.281	1.371	1.616	1.237
RAE1	2721	-0.558182	5.63752	0.0809769	0.806647	3.269	2.63	2.631	2.375
PCSK5	10165	0.846855	5.36914	0.081017	0.806647	0.209	0.621	0.322	1.428
TXNDC5	4049	-0.555105	6.75141	0.0811335	0.806996	4.616	3.938	4.22	3.128
CPEB1	6654	-1.27606	0.675797	0.0811522	0.806996	0.058	0.038	0.038	0.013
RPAP1	4671	0.627409	5.06351	0.0812323	0.806996	0.745	0.792	1.547	1.418
PPIB	1858	-0.576423	6.17482	0.0812422	0.806996	6.938	5.597	6.8	3.924
R3HDM4	1809	0.58922	5.16254	0.0812669	0.806996	1.822	2.521	4.303	3.849
TRAPPC5	850	-1.01161	1.96152	0.0813751	0.807643	1.14	0.549	0.672	0.371
EPHA2	4030	-0.574843	8.60208	0.0814639	0.808098	18.587	12.193	15.289	10.876
SLC5A4	2020	1.35788	0.754108	0.0815086	0.808114	0.028	0.092	0.125	0.272
PTTG1	806	-0.761469	3.7785	0.0815673	0.808269	4.02	1.659	2.545	1.742
DDX5	4010	-0.564705	8.96554	0.0817189	0.809163	22.058	17.975	20.041	14.21
BMP2	3150	-0.58764	6.78411	0.0817436	0.809163	6.725	4.487	5.935	3.577
LENG9	1916	-0.637487	4.54284	0.0819135	0.809925	2.435	1.56	1.615	1.582
TACR1	4993	0.925006	2.41232	0.0819383	0.809925	0.076	0.124	0.187	0.282
PAQR4	2805	-0.580873	6.51449	0.08195	0.809925	6.507	3.88	5.368	3.469
GPX4	1219	-0.715803	4.49209	0.0820683	0.810483	4.032	2.071	3.155	1.612
TCHP	3650	0.561176	5.86829	0.0821577	0.810483	1.442	2.118	3.163	3.369
TMEM222	1855	-0.718162	3.83888	0.0821699	0.810483	1.433	1.18	1.255	0.77
CYP1A1	3155	1.33226	0.950415	0.0821792	0.810483	0.056	0.034	0.17	0.122
LSM1	1161	-0.724751	3.81899	0.0824036	0.810543	2.571	1.518	1.88	1.257
KANK3	3340	-0.738192	3.94507	0.0824113	0.810543	1.079	0.455	0.665	0.501
GRIN3A	10013	-0.756748	3.25808	0.0824358	0.810543	0.143	0.193	0.125	0.121
SLC2A1	3670	-0.603537	7.95823	0.082439	0.810543	14.216	7.382	10.85	7.219
PURA	5294	-0.583202	5.50625	0.0824547	0.810543	1.514	1.266	1.417	0.942
PPL	6238	0.538751	6.29659	0.0824788	0.810543	1.077	1.762	2.551	2.578
GNRHR	5837	0.714316	3.8485	0.0824942	0.810543	0.137	0.379	0.458	0.588
SRSF5	4439	-0.547845	7.89208	0.0825305	0.810543	9.55	7.589	7.712	6.959
SPSB1	3153	-0.788547	3.15479	0.0825965	0.810767	0.606	0.364	0.389	0.323
OTUB2	4203	-0.582605	5.02244	0.0827005	0.811079	1.24	1.305	1.067	1.048
BC017971	2342	-0.62729	4.5488	0.0827734	0.811079	1.679	1.644	1.532	1.185
MCM7	3441	-0.596711	7.62121	0.0827966	0.811079	12.016	6.204	9.031	6.252
BZW1	3669	-0.549806	7.62216	0.0828011	0.811079	9.437	7.775	8.217	6.584
BC038245	1076	-0.920803	2.30061	0.0829548	0.811809	0.914	0.745	0.71	0.413
AK091265	1549	-1.25573	0.492576	0.0830047	0.811809	0.206	0.162	0.057	0.134
C17orf47	2127	1.5087	0.411634	0.0830053	0.811809	0.033	0.051	0.123	0.181
AX747521	2016	-0.530822	6.27117	0.083117	0.812138	6.368	5.938	5.621	5.044
AP2M1	2701	-0.563678	5.61182	0.0832139	0.812138	3.25	2.591	2.765	2.208
PLEKHO1	3286	1.09669	1.86001	0.0832445	0.812138	0.002	0.193	0.204	0.31
SHH	2129	-1.25573	0.500318	0.083248	0.812138	0.167	0.093	0.05	0.084
DNLZ	728	-0.949254	2.34923	0.0832551	0.812138	1.868	0.646	0.548	1
PELI3	3589	-0.603232	4.99693	0.0833392	0.812385	1.768	1.117	1.258	1.124
LOC439994	1164	-0.969527	2.20053	0.083367	0.812385	1.036	0.382	0.616	0.313
C6orf228	4691	-0.579382	5.18391	0.0834558	0.812828	1.406	1.109	1.19	0.933
AK095366	1351	-0.639686	4.33085	0.0835586	0.813058	2.562	2.398	2.212	1.769
SRSF8	4331	-0.571527	6.41527	0.083571	0.813058	3.696	2.615	3.345	2.062
BC071802	1678	0.833354	3.20752	0.0836093	0.813058	0.15	0.959	1.154	1.29
ELOVL1	1483	-0.656724	5.05473	0.0836978	0.813498	5.165	2.089	3.331	2.486
CELA3B	2088	0.984118	1.83311	0.0837992	0.81388	0.085	0.223	0.512	0.271
SFT2D3	2811	-0.60584	5.55838	0.0838238	0.81388	3.51	1.86	2.682	1.802
BC033281	3017	-0.56539	6.49033	0.0838753	0.813958	5.584	3.946	4.933	3.242
GJC2	2381	-1.05107	1.44347	0.0840878	0.814527	0.238	0.196	0.12	0.137
FOS	2392	-0.89504	5.25461	0.0841148	0.814527	4.217	1.109	3.134	0.67
USP6NL	6349	-0.534201	6.49476	0.0841745	0.814527	2.354	2.214	2.151	1.809
MIR3619	83	-0.759607	3.18942	0.0842036	0.814527	21.935	15.956	15.008	13.008
CHD5	9825	1.43578	0.359294	0.0842117	0.814527	0.004	0.015	0.041	0.024
AK096834	2554	0.547409	5.82561	0.0842708	0.814527	1.56	3.456	4.744	4.405
PIR	1560	1.02985	1.70782	0.0842715	0.814527	0.157	0.218	0.622	0.348
TTI2	3597	-0.583156	5.33215	0.0842809	0.814527	1.939	1.708	1.804	1.271
ST6GALNAC2	2105	-0.617234	4.5098	0.0843395	0.814604	1.818	1.777	1.502	1.414
CLPTM1	3220	0.592753	5.25741	0.084416	0.814604	1.181	1.412	2.548	2.334
RASSF7	1757	-0.651903	5.90571	0.0844239	0.814604	7.717	3.231	5.908	3.038
YIPF3	1671	-0.65208	4.50315	0.084528	0.814604	2.981	1.442	1.801	1.73
TMEM163	2135	-1.21936	0.745807	0.0845535	0.814604	0.127	0.191	0.067	0.097
SNORA44	132	-0.706958	4.10709	0.0845582	0.814604	29.843	13.341	19.011	14.43
LIG1	4283	0.543912	6.57391	0.0845925	0.814604	1.925	3.082	4.509	4.558
LOC100133286	1221	-1.03021	2.14574	0.08472	0.815413	0.953	0.356	0.561	0.277
MAPK11	3473	1.04467	1.41269	0.0847922	0.815691	0.049	0.083	0.167	0.176
FEM1B	8135	-0.553641	7.04506	0.0849451	0.816743	2.752	2.47	2.659	1.846
HSPA13	3986	-0.65301	4.31309	0.0850237	0.816761	1.008	0.631	0.7	0.61
HSPA5	3970	-0.599242	7.77802	0.085084	0.816761	10.509	7.254	9.736	5.286
GJD4	1580	1.5087	0.416757	0.0851167	0.816761	0.022	0.087	0.273	0.151
LOC144571	2187	-1.17012	0.860278	0.0851433	0.816761	0.194	0.128	0.1	0.076
TMEM140	2055	-0.572397	5.41423	0.0852984	0.816761	3.776	2.926	3.204	2.489
MUC20	6647	0.533656	6.21033	0.0852988	0.816761	0.808	1.727	2.267	2.292
TTC25	2083	-1.42639	0.763221	0.0853228	0.816761	0.117	0.22	0.157	0.017
TRIB3	2850	-0.591501	6.25548	0.0854473	0.816761	5.638	2.899	4.39	2.821
PIK3R1	9711	-0.537764	6.42857	0.0854523	0.816761	1.399	1.464	1.377	1.102
CLIC4	4434	-0.642194	4.48674	0.0854789	0.816761	0.825	0.865	0.815	0.553
CHMP1B	3060	-0.584393	5.47131	0.0854814	0.816761	2.995	1.641	2.181	1.716
PFN1	807	-0.646612	7.0002	0.0854967	0.816761	36.135	14.505	26.993	14.522
LGALSL	3827	-0.689228	4.68595	0.0855492	0.816761	1.469	0.728	1.156	0.595
LOC286059	2636	-0.837005	2.45845	0.0855612	0.816761	0.383	0.356	0.206	0.305
ZKSCAN2	7573	-0.563795	5.65197	0.0856679	0.816761	1.157	0.991	1.085	0.752
TRIM15	2224	-0.70503	3.78768	0.0856795	0.816761	1.272	0.813	0.905	0.713
SERPINB5	3233	-0.635007	4.95474	0.0856864	0.816761	1.832	1.314	1.646	0.94
CMTM1	3416	0.533771	6.3699	0.0858537	0.817121	1.659	3.867	5.065	4.872
CIRBP	3407	-0.561731	7.43577	0.0858622	0.817121	10.044	6.089	7.885	5.934
DQ581928	2744	1.58524	0.168	0.0858673	0.817121	0.013	0.039	0.117	0.087
PIP5K1C	6095	0.54969	5.62444	0.0859257	0.817121	0.668	1.148	1.736	1.581
PAFAH1B3	1232	-0.809241	2.98976	0.0859417	0.817121	1.418	0.823	0.956	0.645
ZNF8	4998	-0.529186	6.73938	0.0860087	0.817344	3.619	3.233	3.048	2.881
OVOL2	1555	0.810457	2.91866	0.0861768	0.817973	0.342	0.614	1.057	1.051
BC171896	938	0.87608	2.10485	0.0861792	0.817973	0.264	0.599	1.157	0.871
IFITM3	668	-0.71381	3.74736	0.0862056	0.817973	4.437	2.255	2.639	2.488
HIGD2A	611	-0.667174	4.01567	0.0862911	0.81837	5.335	3.46	3.37	3.497
C12orf44	1437	-0.66293	4.42555	0.0864716	0.819571	3.162	1.738	2.353	1.566
ARHGAP30	4961	-0.680767	3.77384	0.086505	0.819571	0.518	0.406	0.372	0.347
ABHD13	5302	-0.540076	5.65551	0.0866202	0.820249	1.635	1.427	1.321	1.305
GAS6	3903	0.547347	5.52908	0.0867593	0.821152	0.835	1.841	2.554	2.317
LOC100132891	4915	-0.923352	1.91587	0.0868037	0.821158	0.137	0.145	0.073	0.108
DOCK4	10655	0.666996	3.85029	0.0869711	0.822328	0.082	0.205	0.343	0.236
LOC100505761	1592	-0.601988	4.90501	0.0870276	0.822448	3.698	2.413	2.819	2.231
ATP5B	1843	-0.569214	7.14068	0.0872414	0.824053	15.855	8.401	11.397	9.209
TEX261	3414	-0.535815	6.26619	0.0875267	0.825835	3.899	3.323	3.589	2.694
MIR320C1	88	1.58524	0.172745	0.0875606	0.825835	1.189	0.498	2.957	3.53
ZNF845	4413	-0.606583	4.96656	0.0875619	0.825835	1.39	0.908	1.103	0.808
EMP1	2804	-0.617013	4.44309	0.0877447	0.827143	1.263	1.316	1.063	1.04
FSD1L	4564	0.681292	4.02135	0.087808	0.827143	0.227	0.536	0.67	0.826
NDRG1	5224	-0.703985	3.62748	0.0878327	0.827143	0.406	0.395	0.36	0.263
ABCA17P	5442	-1.05266	1.28442	0.0879924	0.828231	0.095	0.075	0.032	0.068
OXTR	4360	0.833475	2.70124	0.0880455	0.828316	0.075	0.222	0.309	0.342
HSP90B1	2780	-0.532776	7.29438	0.0882797	0.830081	9.07	9.108	8.639	7.13
MRPL11	1686	-0.696513	3.98555	0.0883305	0.830081	2.149	0.963	1.267	1.12
CHST11	5768	0.824003	2.67403	0.088408	0.830081	0.086	0.133	0.261	0.222
[truncated: 16,779 more rows]

## Sheet: 9hrs
id	Length	logFC	logCPM	PValue	FDR	0hrs Replicate 1 RPKM	0hrs Replicate 2 RPKM	9hrs Replicate 1	9hrs Replicate 2
TCF7	4990	3.43822	10.0754	1.27e-20	2.38e-16	5.148	5.009	57.957	80.407
EDN1	4028	-4.24883	4.28131	2.12e-14	1.98e-10	1.706	0.738	0.089	0.071
PLXNA2	12632	2.74025	4.25498	1.06e-09	6.6e-06	0.052	0.053	0.364	0.539
AHNAK2	18346	2.12899	5.59332	2.19e-09	8.28e-06	0.104	0.164	0.713	0.764
COMMD3	942	-2.33701	6.16203	2.21e-09	8.28e-06	22.036	11.67	4.298	4.087
NAV2	13271	2.36695	4.70291	1.82e-08	5.67e-05	0.058	0.119	0.405	0.745
MIR19B1	787	-2.8733	4.14685	3.67e-08	9.83e-05	7.449	3.065	1.122	0.671
IL8	1705	-3.05784	3.92547	2.37e-07	0.000554356	3.382	0.757	0.286	0.343
FOXQ1	2319	-2.37974	7.20139	2.89e-07	0.00060112	20.834	6.671	3.941	2.744
DACT1	4405	-2.17136	5.12047	3.57e-07	0.000669921	2.237	1.223	0.555	0.41
AXIN2	4937	-1.79434	8.8661	4.83e-07	0.000823676	22.722	16.732	7.271	7.057
DKK1	1805	-2.9579	3.39961	7.49e-07	0.00109352	1.943	0.841	0.321	0.124
CXCL5	2458	-2.10934	5.38003	8.51e-07	0.00109352	5.157	2.12	1.003	1.118
SOX4	4878	-1.97462	6.80815	8.82e-07	0.00109352	6.412	3.263	1.784	1.324
SNORD45B	71	-3.84174	1.53524	1.03e-06	0.00109352	12.926	9.293	2.025	0.11
FJX1	2687	-2.38193	5.43247	1.03e-06	0.00109352	5.43	1.561	0.968	0.724
MIR17HG	5018	-2.10157	7.51741	1.04e-06	0.00109352	9.668	6.028	3.169	1.457
DL490867	72.3333	-3.40275	4.36667	1.07e-06	0.00109352	118.216	12.856	10.339	5.284
CHCHD1	1476	-2.61846	3.82023	1.11e-06	0.00109352	3.143	1.231	0.551	0.354
ANKRD49	3024	-2.27152	4.68177	1.43e-06	0.00133888	2.392	1.371	0.672	0.317
EIF2C4	7060	1.84102	5.16369	1.52e-06	0.0013553	0.173	0.442	1.149	1.622
AX746562	2153	-2.79335	2.20174	1.74e-06	0.00144115	0.427	0.659	0.101	0.089
ENC1	5517	-1.64467	7.51159	1.77e-06	0.00144115	7.321	6.285	2.8	2.68
HIST1H1C	732	-2.95492	7.45016	2.05e-06	0.00160494	96.521	8.996	8.429	8.778
C3orf58	4593	-1.94765	5.36891	2.27e-06	0.00170523	2.393	1.431	0.744	0.505
TNS1	13044	1.94029	4.4233	2.98e-06	0.00214572	0.094	0.09	0.374	0.523
SNHG8	619	-2.23001	6.55361	4.04e-06	0.00275792	52.084	12.105	8.853	8.403
BMP4	2128	-1.70152	9.46165	4.33e-06	0.00275792	86.118	48.672	24.943	27.282
NEDD9	5780	-1.5739	5.67639	4.51e-06	0.00275792	1.82	1.836	0.698	0.843
KITLG	5443	-1.65892	6.30741	4.53e-06	0.00275792	2.966	3.084	1.439	0.973
MYC	2684	-1.98017	9.65446	4.56e-06	0.00275792	93.587	30.744	18.783	20.98
RMRP	268	-2.64862	7.46731	4.98e-06	0.00292001	256.728	29.439	24.509	33.108
SNORD22	125.5	-2.0929	6.01466	5.43e-06	0.00308457	168.316	47.71	34.546	29.539
KLHL9	4682	-1.70557	6.24138	5.61e-06	0.00309429	4.165	2.445	1.361	1.194
FAM198B	7134	-1.57819	6.5723	6.44e-06	0.0034501	2.612	2.877	1.279	1.035
SPRY1	2617	-1.70116	5.75678	8.8e-06	0.004582	5.434	3.014	1.653	1.624
GADD45A	1380	-1.83614	6.71154	9.25e-06	0.00468394	21.992	9.119	6.049	4.947
IL20RA	3986	-1.53184	5.89733	9.6e-06	0.00468394	2.983	3.135	1.397	1.261
TM4SF1	3588	-1.64941	6.89624	9.78e-06	0.00468394	8.607	4.799	2.734	2.649
SNHG15	3134	-1.84784	7.80989	9.99e-06	0.00468394	21.267	8	5.232	5.031
C11orf71	1656	-3.09007	2.4694	1.08e-05	0.00492231	1.283	0.325	0.098	0.135
BIRC3	6912	-1.76997	4.74958	1.28e-05	0.0057048	0.758	0.914	0.372	0.246
TWISTNB	3892	-1.57824	5.24154	1.39e-05	0.00606776	2.175	1.814	0.785	0.893
DL489931	75	-3.34307	2.97566	1.44e-05	0.00611568	44.774	4.356	1.898	4.321
TCF4	16921	-1.50107	5.65892	1.56e-05	0.0064845	0.614	0.597	0.269	0.27
MT1X	560	-2.97013	2.35144	1.65e-05	0.00659487	3.352	1.026	0.41	0.285
RAB27B	7003	-1.53081	6.22632	1.65e-05	0.00659487	2.006	2.373	1.096	0.809
RNU5E-1	65	-3.23156	2.50194	1.85e-05	0.00721323	34.603	6.399	3.913	1.604
FZD7	3851	-1.69827	6.84586	2.02e-05	0.00763865	8.566	3.468	2.059	2.607
BAMBI	1724	-2.0799	5.16983	2.04e-05	0.00763865	6.796	1.986	1.542	1.069
CDX2	2090	-1.73243	5.27783	2.28e-05	0.00821723	5.23	2.362	1.276	1.61
LOC100128822	1422	-2.76471	2.84979	2.37e-05	0.00821723	1.869	0.479	0.252	0.18
BC055085	917	-2.08133	4.29483	2.39e-05	0.00821723	4.24	5.347	2.146	0.694
ITGA9	4145	-1.93136	3.79217	2.41e-05	0.00821723	0.518	0.998	0.257	0.24
RNU4ATAC	130	-2.96808	3.47316	2.41e-05	0.00821723	34.9	3.874	3.496	2.76
RNU11	135	-2.69325	4.4995	2.5e-05	0.00835547	65.571	7.886	8.644	5.615
KIT	5176	-1.72236	4.20405	2.58e-05	0.00848831	0.741	0.784	0.293	0.286
HOXA11	2660	-1.81892	5.72762	2.68e-05	0.00856254	6.088	2.034	1.386	1.527
DUSP2	1685	-2.07347	6.06268	2.78e-05	0.00856254	13.754	2.675	2.264	2.677
SGK1	6250	-1.68546	6.29433	2.79e-05	0.00856254	3.585	1.46	0.963	1.018
SF3B5	737	-2.35952	3.49726	2.81e-05	0.00856254	5.33	1.461	0.662	0.996
ZBED2	2203	-2.81629	2.18815	2.83e-05	0.00856254	0.675	0.333	0.133	0.043
RPL22L1	2029	-1.75978	5.723	2.94e-05	0.00862157	7.73	2.853	1.861	2.072
BC084560	1442	1.96834	3.44694	2.99e-05	0.00862157	0.295	0.547	1.646	2.503
EPB41L4A-AS1	1194	-2.00959	5.42535	2.99e-05	0.00862157	10.735	4.365	3.289	1.437
NAV3	10348	-1.38951	6.30953	3.37e-05	0.00958751	1.219	1.899	0.648	0.845
DHRS3	2895	4.21702	0.722852	3.8e-05	0.0106341	0	0.014	0.241	0.112
RPPH1	341	-2.27301	6.59224	3.9e-05	0.0107652	102.534	15.953	18.885	12.175
LOC100630918	1420	-2.24762	3.77552	4.03e-05	0.0109614	3.218	0.975	0.642	0.478
WDR74	2152	-2.07465	8.19582	4.4e-05	0.01179	47.481	8.555	8.391	8.418
IMP3	2083	-1.93391	5.89764	4.76e-05	0.0125483	9.49	2.203	1.904	1.962
RND3	2807	-1.51937	7.40382	4.82e-05	0.0125483	15.315	8.457	5.51	4.943
CITED2	2110	-1.83474	7.58915	5.2e-05	0.0133572	28.972	7.821	6.685	6.335
LOC100499489	2505	-2.15353	3.45594	5.61e-05	0.0141593	1.414	0.501	0.247	0.299
BC035094	1946	-1.47175	5.87119	5.66e-05	0.0141593	4.199	8.315	2.883	2.769
SNORA33	2045	-1.6516	7.96973	5.76e-05	0.0142031	33.61	15.205	11.419	8.201
CXCL2	1203	-2.39938	3.33811	5.94e-05	0.0144737	3.041	0.677	0.404	0.473
SNORD28	75	-2.22121	3.84354	6.15e-05	0.0146571	63.188	19.39	14.327	7.961
LOC646903	1964	-2.27306	3.05032	6.18e-05	0.0146571	1.242	0.658	0.331	0.16
SLC25A5	1351	-1.78581	6.20678	6.33e-05	0.0147353	17.366	4.644	3.533	4.507
BC062769	1407	-2.54066	1.73684	6.37e-05	0.0147353	0.478	0.702	0.116	0.132
TSPAN8	1627	-1.44135	5.04435	6.68e-05	0.0152646	3.843	4.4	1.615	2.205
RORA	11535	-1.38246	8.53768	6.82e-05	0.0154167	5.298	7.625	3.326	2.907
HIST1H4B	357	-2.54575	6.11891	7.19e-05	0.01597	77.342	5.632	9.606	8.394
ARL4C	4008	-1.6389	7.62176	7.24e-05	0.01597	13.115	6.461	4.91	3.034
FAM84A	6353	-1.71216	4.95671	7.33e-05	0.0159874	1.35	0.643	0.439	0.327
UFSP1	996	-2.18877	3.698	7.65e-05	0.0164831	4.321	1.296	0.899	0.656
HIST1H3A	469	-2.50992	5.57514	7.91e-05	0.0168628	40.33	3.057	4.454	5.203
INS-IGF2	5374	1.63346	5.58946	8.63e-05	0.0176977	0.243	0.999	1.659	3.171
SNORD47	77	-1.95357	4.06428	8.66e-05	0.0176977	58.207	34.389	21.143	9.228
HNRNPA0	2967	-1.65296	6.54396	8.66e-05	0.0176977	8.457	4.11	3.203	1.85
TRMT112	581	-1.88324	4.49401	8.69e-05	0.0176977	12.232	3.851	2.536	2.978
HIST1H4H	1034	-2.24976	5.30983	8.78e-05	0.0176977	14.275	1.796	2.17	2.099
AJ420595	1066	-2.05416	3.29493	9.1e-05	0.0181469	1.567	2.653	0.893	0.378
CEP112	4022	1.60544	4.50175	9.39e-05	0.0184023	0.195	0.576	1.327	1.625
SNHG5	1012	-1.70916	7.08786	9.5e-05	0.0184023	40.677	12.75	11.224	9.412
SNHG1	2772	-1.71446	9.86384	9.63e-05	0.0184023	102.161	31.176	27.083	24.248
TMPRSS4	3576	2.95089	1.32075	9.79e-05	0.0184023	0.01	0.03	0.206	0.192
ZNF322	3139.5	-1.77822	3.54763	9.83e-05	0.0184023	0.874	0.714	0.295	0.292
SNORA76	133	-2.43859	3.13861	9.86e-05	0.0184023	24.486	4.775	3.167	3.615
RG9MTD1	1612	-1.6776	5.85625	9.91e-05	0.0184023	10.438	3.914	3.245	2.415
SNORA81	181	-1.83523	4.34962	0.000101874	0.0187269	31.453	15.44	10.356	6.1
IGF2	6411	1.63826	5.73036	0.000104209	0.0189701	0.209	0.939	1.539	2.937
HIST1H3B	472	-2.49422	7.5552	0.000106776	0.0192505	158.265	10.405	16.868	20.953
HIST1H1B	790	-2.37878	6.77088	0.000112577	0.0199324	53.659	4.358	6.823	7.268
SNORD27	72	-2.00746	4.56971	0.000113075	0.0199324	111.609	25.389	22.732	20.249
TIMM8B	1140	-1.81713	4.56529	0.000114778	0.0199324	6.255	2.291	1.703	1.344
SNORA24	131	-2.09647	3.92971	0.000115689	0.0199324	39.928	9.41	7	7.47
SNORD14	91	-2.41823	1.80736	0.000115873	0.0199324	11.529	6.725	1.795	2.306
PCNA	2097	-1.60842	7.06702	0.000117543	0.0200357	18.885	6.272	4.759	5.649
CXCL3	1153	-2.511	2.77193	0.000119244	0.0201426	2.114	0.548	0.353	0.211
LTBP1	6652	1.35143	5.62531	0.000121946	0.0204151	0.469	0.697	1.457	2.269
SNORD35A	86	-2.511	2.77341	0.000127972	0.0210606	28.824	7.033	4.42	3.372
RPS21	882	-1.7313	5.53446	0.000128664	0.0210606	16.249	4.797	4.115	3.865
KLHL31	5743	-2.00908	4.11168	0.000129636	0.0210606	0.908	0.368	0.279	0.122
SNORD81	54	-2.08508	2.71511	0.000130295	0.0210606	33.074	21.825	9.26	7.327
NFKBIA	1567	-1.64222	6.92924	0.000132794	0.021281	23.588	7.064	5.832	6.566
NOC3L	4187	-1.2737	6.28774	0.000136894	0.0217522	2.958	4.447	1.644	2.197
VMP1	2174	-1.37111	7.69268	0.000139712	0.0220134	23.044	13.626	8.688	9.17
RFESD	2841	-3.15294	1.51979	0.00014335	0.0223066	0.373	0.125	0.07	0
AREG	2476	-1.70698	4.25421	0.000143952	0.0223066	2.085	1.084	0.657	0.567
AK056211	2874	-2.93785	2.88639	0.000146362	0.0224942	1.084	0.087	0.057	0.133
ARL14	1288	-2.81286	2.57522	0.000156183	0.0237317	1.839	0.278	0.227	0.149
GDPD5	5355	1.3281	5.74236	0.000157455	0.0237317	0.677	0.913	1.929	3.064
JAG1	7041	-1.288	7.2621	0.000159141	0.0237317	4.8	3.564	2.034	2.274
AX747193	1933	1.60295	3.95398	0.000159477	0.0237317	0.324	0.77	1.942	2.227
ZBED5	8972	-1.36235	6.92917	0.000168439	0.024868	3.061	2.192	1.465	1.113
MGC12916	2006	-1.52907	4.21199	0.000179728	0.0263274	1.941	1.857	0.834	0.827
GAS5	1696	-1.38351	8.77432	0.000182343	0.0263279	62.862	36.48	25.157	22.854
AK128708	5089	-2.18553	2.83211	0.000183607	0.0263279	0.44	0.183	0.102	0.069
MAP3K3	4849	1.3494	5.50071	0.000183944	0.0263279	0.722	0.727	1.977	2.658
MIR3687	61	-1.93926	7.59555	0.000189587	0.02693	1092.94	183.721	234.807	186.854
SNORD50A	75	-2.54672	1.66983	0.000195441	0.0274269	13.841	6.534	2.447	1.569
BX537665	1807	-1.73755	3.96879	0.000196011	0.0274269	2.024	1.624	0.9	0.468
GADD45B	1501	-1.52675	6.57654	0.000204651	0.0284237	18.135	6.606	5.397	5.45
NME1	1575	-1.4458	5.44109	0.000217235	0.0299497	6.997	3.803	2.643	2.357
AMIGO2	3956	-1.54943	5.08489	0.000220299	0.0301504	2.281	1.121	0.821	0.648
HIST1H2AC	1656	-2.14353	6.67648	0.000223515	0.0303689	23.027	2.339	3.575	3.687
RGS16	2883	-1.70218	5.19532	0.000228618	0.0308387	3.933	1.139	1.031	0.942
CYP2C19	2433	2.27105	2.0967	0.000234913	0.0313211	0.029	0.139	0.369	0.616
YDJC	1397	-1.50526	5.48096	0.000235535	0.0313211	8.898	3.632	2.71	2.857
SNORD31	68.5	-1.80734	3.81096	0.000241365	0.0317872	61.916	22.859	14.758	15.963
HIST1H2AB	477	-2.30989	5.80805	0.000242674	0.0317872	45.762	3.244	5.7	6.771
BYSL	1990	-1.42396	5.78266	0.000244126	0.0317872	7.215	3.502	2.575	2.461
SLC8A3	8060	-3.29488	0.620012	0.000250738	0.032423	0.071	0.03	0.008	0.004
BX641110	3720	-1.23457	6.64672	0.00025553	0.0328163	4.438	6.065	2.785	2.822
CBX3P2	1429	-2.72721	1.72228	0.000260785	0.033103	0.864	0.226	0.136	0.067
DQ585569	30	-2.09832	3.46931	0.000261293	0.033103	127.481	29.351	22.497	23.731
SNORD75	60	-2.2635	2.11646	0.000264948	0.0333408	22.689	10.651	4.661	3.794
HIST1H2BH	425	-2.03214	5.17724	0.00027259	0.0340737	30.838	4.02	5.029	5.675
SOX9	3934	-1.2901	8.93844	0.000278467	0.0345778	29.093	18.321	11.719	12.698
EIF4A2	3353	-1.49169	9.70761	0.000282652	0.0348666	67.312	29.062	24.968	18.317
THBS1	6049	-1.238	8.07757	0.000287398	0.0352204	9.692	7.25	4.33	4.713
RBM18	3291	-1.40713	4.47498	0.000295226	0.0357335	1.459	1.243	0.561	0.715
ADO	3724	-1.51629	5.80792	0.000295397	0.0357335	4.134	1.733	1.51	1.08
SNORA13	133	-2.56347	1.98828	0.00030089	0.0361647	10.939	3.086	1.423	1.456
RNU12	149	-2.65852	3.14078	0.000305887	0.0363082	23.641	2.492	3.181	1.837
EREG	5477	-1.31484	10.32	0.000305957	0.0363082	50.672	38.745	26.141	19.193
RPS5	741	-1.38037	5.89021	0.000308093	0.0363317	21.015	9.761	6.71	8.186
OVOL2	1555	1.6496	3.49655	0.000311833	0.0363894	0.342	0.614	1.494	2.325
SNORD12	90	-1.97481	2.85948	0.000312464	0.0363894	17.704	18.434	7.965	3.593
PPAT	3702	-1.26064	6.31047	0.000315978	0.0365716	4.301	3.932	2.436	1.898
NOP16	1636	-1.34584	6.04178	0.000326273	0.0375314	10.088	5.32	3.979	3.676
PRSS23	5845	-1.24096	8.02177	0.000332147	0.0379741	8.96	8.002	4.85	4.188
VANGL2	5364	1.92598	2.5162	0.000338898	0.0385111	0.04	0.08	0.232	0.343
BC128552	1439	1.56115	3.71664	0.00036874	0.0416499	0.376	0.901	2.269	2.437
CSF2	781	-1.97797	3.42296	0.000371381	0.0416969	4.584	1.256	0.656	1.185
OPTN	3691	1.22878	5.47491	0.000380731	0.0420298	0.823	1.157	2.814	3.022
TMEM200A	6133	-1.32258	5.80922	0.000380817	0.0420298	2.081	1.432	1.008	0.766
MGC45800	4953	-1.58296	4.28162	0.00038107	0.0420298	1.072	0.51	0.337	0.331
SNORD77	58.5	-2.19818	2.47085	0.000395015	0.0432076	28.339	13.88	8.523	3.345
SNORD25	67	-1.74057	4.17721	0.000397722	0.0432076	84.912	24.655	17.644	23.792
LOC730755	852	-2.27279	1.54587	0.000398662	0.0432076	0.997	0.632	0.129	0.3
BC046476	1324	-2.69183	1.01478	0.000411092	0.0442987	0.402	0.379	0.098	0.048
SULT1C3	915	-1.84648	3.25128	0.000416256	0.0445989	1.172	3.619	0.634	1.007
RPL10A	1072	-1.48353	7.84447	0.000426356	0.0454214	62.433	19.909	17.577	19.581
AASDHPPT	2868	-1.33472	5.15763	0.000431233	0.0455944	2.75	2.084	1.319	1.106
TCF21	3653	-6.08673	-0.292062	0.000432843	0.0455944	0.097	0.036	0	0
PHF21A	10075	1.33925	5.02801	0.000440661	0.0461586	0.157	0.356	0.628	1
SNORA63	116.25	-1.6268	3.78256	0.00045287	0.0469815	32.709	15.834	9.187	10.467
RASSF10	2684	-1.63737	4.74204	0.000453528	0.0469815	2.909	1.049	0.945	0.664
PKDCC	2501	-1.50935	4.2018	0.00045691	0.0470718	1.92	1.02	0.597	0.707
TSC22D1	6780	-1.41713	8.467	0.000464949	0.0476382	14.653	5.252	4.21	5.186
CDCA4	2453	-1.24171	6.0352	0.000469512	0.0478443	6.228	3.875	2.654	2.732
SNORD30	70	-1.87092	3.70836	0.000473602	0.0480002	57.039	20.604	17.218	9.705
POLRMT	3800	-1.34759	4.54718	0.000484967	0.0485891	1.285	1.147	0.546	0.652
SNORA8	1985	-1.39805	7.14247	0.00048613	0.0485891	15.825	11.787	8.786	4.446
TMCC3	6002	-1.57188	3.53595	0.000487228	0.0485891	0.436	0.363	0.172	0.165
CCDC71L	4424	-1.63366	4.73172	0.000489779	0.0485891	1.856	0.527	0.441	0.527
S1PR3	4206	1.39785	6.91641	0.000494836	0.0486855	2.398	2.036	4.23	10.432
SNORD60	83	-1.85943	3.75655	0.000495943	0.0486855	53.146	13.873	11.831	11.542
HPS6	2672	-1.53761	5.99058	0.00049991	0.0488193	7.24	1.958	1.948	2.051
SNORD79	81	-1.74234	3.91725	0.00050624	0.0491813	48.594	28.608	19.983	9.245
LOC100270804	2017	-2.90029	2.06552	0.000514642	0.0495379	0.807	0.16	0.145	0.016
HIST2H2BE	2223	-1.9396	6.63839	0.000515194	0.0495379	16.188	1.791	2.735	3.187
TRERF1	8155	1.20908	5.98792	0.000521481	0.0498487	0.466	0.858	1.393	2.437
NOP56	2339	-1.18929	8.26132	0.000524104	0.0498487	28.873	20.346	12.317	14.846
HIST1H2BJ	481	-2.05086	6.80535	0.000527361	0.0498487	86.31	7.829	14.584	14.157
CEBPA	2591	-1.71034	4.1197	0.000529061	0.0498487	2.047	0.659	0.552	0.493
HES1	1945	-1.52716	5.98268	0.000541846	0.0507981	9.856	2.698	2.702	2.794
NLE1	2709	-1.21849	6.09807	0.000563947	0.052607	6.048	3.48	2.058	3.1
SNORD26	75	-1.70741	4.5729	0.000567738	0.0526984	101.608	25.489	23.788	25.282
IFIT5	4034	-1.40873	5.20137	0.00057179	0.0528131	2.317	1.218	0.956	0.718
MIR1244-1	82	-1.91955	3.94367	0.000579182	0.0532337	57.448	20.582	19.158	7.1
SRGAP2P2	1033	1.14899	6.0963	0.000585127	0.0533293	4.247	7.242	12.919	19.096
HIST1H2BD	861	-1.82831	6.45814	0.000586541	0.0533293	35.631	4.831	7.265	7.156
HIST1H3H	2338	-2.12885	6.33687	0.000588756	0.0533293	13.149	0.945	2	2.072
SNORD45C	78	-2.25309	2.72378	0.000609556	0.0547421	24.692	13.128	8.838	1.355
DIMT1	1671	-1.36961	4.64967	0.0006123	0.0547421	3.365	2.542	1.529	1.336
RPS27A	1373	-1.27163	7.15006	0.000613111	0.0547421	26.061	12.787	9.7	10.575
FOXN3	8195	1.13799	5.86588	0.000628508	0.0558508	0.461	0.766	1.648	1.747
UCA1	1413	1.39864	4.22836	0.000634383	0.0560831	0.628	1.396	2.835	3.857
SNHG12	2482	-1.30905	8.13981	0.000637104	0.0560831	29.01	13.769	11.299	10.495
MRPL32	2997	-1.4097	5.44279	0.000658381	0.0576853	3.98	1.592	1.365	1.282
HOXB7	1366	-1.25568	5.43832	0.000665653	0.0580511	6.623	5.551	3.589	2.831
NUDT16P1	2364	-1.5801	3.87466	0.000676031	0.0586833	1.499	1.025	0.654	0.407
LOC100133331	3740.33	1.40875	4.70862	0.000684093	0.0588808	0.298	0.774	1.207	2.383
DYNLL1	984	-1.46452	6.3267	0.000684588	0.0588808	23.334	7.863	8.226	6.068
SOCS2	4270	-1.30081	5.07822	0.000692893	0.059323	1.858	1.182	0.784	0.772
SNORD29	65	-1.54988	4.83941	0.000702455	0.0598683	129.193	43.79	40.187	34.528
DPH2	2497	-1.26487	5.26617	0.000712569	0.0603231	3.672	2.209	1.346	1.739
TRAPPC9	4771	1.13622	6.77622	0.000714225	0.0603231	1.485	2.538	4.446	6.647
SIK1	4703	-1.21815	6.56947	0.000718866	0.0604428	4.855	2.709	1.902	2.194
LOC100129726	1645	-1.56704	3.95284	0.000723972	0.0604669	2.661	1.112	0.681	0.928
APLN	3224	-2.44594	1.76032	0.000735945	0.0604669	0.381	0.104	0.06	0.049
SRGAP2	5712.5	1.13391	6.54213	0.000736161	0.0604669	1.065	1.79	3.216	4.641
PET117	1158	-1.40628	4.06198	0.000744412	0.0604669	3.336	2.408	1.249	1.489
YOD1	6521	-1.30955	7.3418	0.000747652	0.0604669	5.862	3.563	2.935	1.864
YPEL3	2631	1.66243	3.17647	0.000747957	0.0604669	0.23	0.218	0.73	1.056
SNORD15A	148	-1.86825	2.99056	0.000748634	0.0604669	15.883	7.075	4.643	3.244
COX7C	407	-1.58597	3.93336	0.000756509	0.0604669	10.705	4.425	2.826	3.504
NEAT1	21760	1.18392	12.6811	0.000757648	0.0604669	13.965	38.01	65.804	82.175
SNORD68	72	-2.15978	2.73562	0.000757663	0.0604669	34.035	5.788	4.556	6.865
HOXA10	3187	-1.32848	6.72235	0.000761561	0.0604669	8.653	3.846	3.425	2.851
TRNA_Leu	84.8947	-2.18451	3.67132	0.000765383	0.0604669	57.444	5.688	7.329	10.307
FAM167B	956	3.66151	0.182778	0.000765957	0.0604669	0	0.038	0.345	0.367
ARHGAP5-AS1	1281	-1.74709	4.27962	0.000773089	0.0604669	4.875	1.227	1.264	1.021
IL33	2706	-1.24141	4.77584	0.000781583	0.0604669	1.813	2.153	0.949	1.153
PPL	6238	1.10691	6.6526	0.000781625	0.0604669	1.077	1.762	3.458	4.23
LGR5	4628	-1.14684	7.15963	0.000783682	0.0604669	4.552	7.458	2.42	4.377
NKX3-1	3281	-1.36471	5.26053	0.000784553	0.0604669	3.115	1.36	1.068	1.118
SPRY2	3037	-1.27508	6.56733	0.00078523	0.0604669	7.845	3.89	3.201	2.906
AIFM3	2528	-6.08673	-0.219387	0.00078572	0.0604669	0.183	0.017	0.004	0
TOE1	2738	-1.27384	6.43867	0.000786876	0.0604669	8.327	3.564	2.725	3.47
PLK2	3335	-1.31533	8.66379	0.000795152	0.0607252	32.36	13.293	11.254	11.887
EIF1AX	4431	-1.23961	6.3971	0.000798851	0.0607252	3.724	3.539	2.403	1.474
BCORL1	7349	1.23915	5.16585	0.000799954	0.0607252	0.315	0.498	0.911	1.491
RPL13	4726	-1.38988	7.60244	0.000811112	0.0612396	11.606	3.929	3.817	3.664
COMMD3-BMI1	3388	-1.12456	7.99945	0.000813262	0.0612396	14.878	13.299	8.119	8.143
SNORA2A	135	-2.52757	1.07846	0.000823923	0.0617943	3.344	4.421	0.963	0.599
P2RY4	1639	2.08738	1.96455	0.000843736	0.0630281	0.108	0.131	0.537	0.759
OAS1	2514	-1.65141	2.97979	0.000877726	0.065307	0.787	0.532	0.253	0.27
BC047723	1208	-1.54713	3.32049	0.000887668	0.0656871	1.473	2.008	0.791	0.716
PRSS12	4573	-1.2719	6.72792	0.000889841	0.0656871	5.431	3.303	2.726	1.842
SNORA17	133	-1.9348	2.9787	0.000894293	0.0657568	18.833	6.069	4.966	3.407
HIST1H2AD	460	-1.95526	6.52641	0.000908636	0.0663289	73.337	6.772	14.219	11.945
HIST1H2AH	439	-1.96413	6.52095	0.000910143	0.0663289	77.202	6.564	13.301	13.823
JAGN1	1658	-1.54072	4.7195	0.000912686	0.0663289	4.485	1.762	1.648	1.062
YRDC	1836	-1.32336	6.11465	0.000921984	0.0667459	10.404	3.793	3.374	3.771
LINC00493	492	-2.17755	2.16312	0.000927237	0.0668681	3.138	0.862	0.517	0.579
CKS2	613	-1.60661	4.96396	0.000934442	0.0671295	16.216	3.676	3.985	4.266
C17orf82	1530	-2.62583	1.65781	0.000951017	0.0680594	0.833	0.127	0.106	0.083
SNORD32A	82	-1.8647	3.07201	0.000960162	0.0684526	29.779	13.498	9.755	4.946
HIST1H4C	390	-1.91027	5.69454	0.000967821	0.0684938	48.249	4.795	8.666	9.131
SNORD36A	72	-1.92848	3.22373	0.000968405	0.0684938	43.057	10.724	9.815	7.899
SEMA3C	5406	-1.51883	3.41826	0.000971699	0.0684938	0.328	0.506	0.185	0.177
LOC100506779	2999	-1.10614	5.86074	0.000981105	0.0688978	3.221	4.136	2.004	2.286
TSPAN11	5931	-1.35986	4.51169	0.000999297	0.0699135	0.776	0.746	0.445	0.301
TMEM147	966	-1.48166	4.0543	0.00100811	0.0700902	4.773	2.034	1.287	1.792
SNORD15B	146	-1.76023	2.97619	0.0010093	0.0700902	15.098	7.592	4.816	3.473
CDKL5	3688	2.4746	1.18334	0.00101401	0.0701574	0.019	0.03	0.112	0.236
HIST1H4D	367	-2.04793	5.05352	0.00101968	0.0702902	34.269	2.497	5.178	6.08
RPL39	401	-1.48001	4.66938	0.00102642	0.0704093	18.523	6.13	4.86	6.286
C1orf122	2231	-1.46691	4.99005	0.00103165	0.0704093	4.209	1.309	1.114	1.404
BC104003	1296	-1.71275	3.84248	0.00103606	0.0704093	3.526	0.928	0.853	0.862
ZNHIT2	1296	-1.71275	3.84248	0.00103643	0.0704093	3.526	0.928	0.853	0.862
AX746830	2521	-2.36267	2.25557	0.00104651	0.0708374	0.689	0.157	0.144	0.063
TBX3	5689	-1.16885	7.49465	0.00107168	0.0722166	7.332	4.395	3.383	3.19
C6orf48	842	-1.30689	6.163	0.00107458	0.0722166	20.272	11.946	10.519	5.956
MSTO1	2195	-1.25777	5.31341	0.00108355	0.0725358	4.497	2.357	1.679	1.938
HCFC1R1	1000	-1.3615	5.10505	0.00108707	0.0725358	7.317	6.097	4.284	2.301
MRPS12	1323	-1.46784	4.32426	0.00112114	0.0743284	4.241	1.673	1.2	1.505
CDH3	4276	1.14013	5.6726	0.00112186	0.0743284	0.913	1.157	2.261	3.461
GNL3	2153	-1.06154	7.42996	0.00112778	0.0744573	14.96	14.715	8.278	9.608
TRUB1	3449	-1.29193	4.33355	0.00113961	0.0749743	1.165	1.127	0.597	0.579
CDK1	4333	-1.25198	6.59152	0.00115036	0.0753544	4.338	4.16	2.911	1.593
SRSF2	2963	-1.31575	8.85471	0.00115343	0.0753544	43.22	15.172	13.505	16.074
PWP2	3260	-1.07114	5.97312	0.00115946	0.0754859	3.596	3.587	2.038	2.262
BAG2	2271	-1.25561	4.91079	0.00117426	0.0758524	2.47	2.691	1.545	1.171
LOC84931	2015	-3.23134	0.637313	0.00117666	0.0758524	0.351	0.036	0.032	0.016
RPS3A	2002	-1.17132	7.68871	0.00118243	0.0758524	24.73	13.317	10.081	11.199
TERC	451	-2.04122	3.30019	0.00118253	0.0758524	7.885	1.239	1.586	1.203
BX648270	4566	-1.31347	4.84423	0.00118532	0.0758524	1.017	1.483	0.759	0.506
BOLA2	1925.5	-1.52437	4.95504	0.00121711	0.0774118	2.584	4.041	2.145	0.762
C16orf91	1417	-1.72825	4.22057	0.00121795	0.0774118	4.208	1.069	1.234	0.774
COBL	13306	1.07499	5.82781	0.00122519	0.0776089	0.286	0.473	0.976	1.033
AK023627	2072	-1.41887	4.79559	0.00124433	0.0785563	3.551	1.627	1.444	1
TRNA_Pro	73.15	-3.29955	0.0922935	0.00124931	0.0785642	6.386	1.449	0.247	0.427
HIST2H2BF	2561.5	-1.57408	5.3779	0.00125284	0.0785642	5.264	1.023	1.143	1.521
BC014312	1887	-1.7202	6.44244	0.00126709	0.0790296	16.005	1.969	3.198	3.695
STK17B	5585	-1.10057	6.35613	0.00126892	0.0790296	2.762	2.703	1.741	1.468
AK303572	1235	1.22913	6.75512	0.0012729	0.0790296	4.32	10.625	13.351	30.48
SNORA61	130	-1.5381	3.82264	0.00128424	0.0794165	29.401	14.067	10.717	8.22
BCAM	3058	1.15007	5.8298	0.00128761	0.0794165	1.015	2.245	3.346	5.709
HIST1H3D	864	-1.91624	7.39832	0.0012993	0.0798106	71.609	5.924	13.018	12.969
DKFZP434I0714	3000	-1.36561	5.2364	0.00130251	0.0798106	3.369	1.41	1.321	1.021
ARID3A	2810	1.26144	4.33598	0.0013171	0.0804417	0.439	0.72	1.796	1.698
TTC9	5217	1.48024	3.55472	0.00133291	0.0811432	0.177	0.144	0.521	0.604
SNORD80	71	-1.47328	3.78256	0.00133978	0.0812974	49.856	27.508	18.848	16.289
SNORD45A	84	-2.18437	2.04655	0.00134464	0.0813292	12.461	9.866	5.402	0.743
C14orf109	1362	-1.47251	3.46651	0.00135146	0.0814788	1.81	1.47	0.815	0.68
DZIP1L	3909	1.0523	6.05018	0.00138775	0.0832973	1.177	1.89	3.463	4.519
SNORD54	63	-2.16301	1.96752	0.001391	0.0832973	21.746	5.591	2.856	4.75
GPR172A	2230	-1.38194	5.17603	0.00139538	0.0832973	4.666	1.514	1.288	1.697
HIST1H4E	377	-1.74626	6.38215	0.00140025	0.0832973	77.302	9.144	16.689	15.944
SLC25A3	3503	-1.1894	7.73493	0.00140384	0.0832973	14.971	7.467	6.199	6.207
PHLDA1	5913	-1.16367	8.50169	0.00141583	0.0837436	14.3	8.291	6.626	6.088
RPS7	3286	-1.15218	8.16272	0.00142288	0.0838962	20.216	11.886	9.359	8.845
SNORD74	75	-1.72679	3.0709	0.00143637	0.0844263	32.454	13.961	9.808	7.706
LOC100130093	2377	-1.29579	5.43797	0.00146207	0.0856683	4.896	1.962	1.736	1.779
C3orf45	1434	-1.28722	4.26126	0.00146738	0.0856781	3.07	2.114	1.196	1.478
PELO	2921	-1.43312	5.80718	0.00147749	0.0856781	5.796	1.476	1.719	1.682
AK026101	1639	-1.42523	4.97891	0.00147858	0.0856781	5.598	1.768	1.747	1.712
TLE4	5071	-1.15118	4.95952	0.00148052	0.0856781	1.044	1.326	0.517	0.818
BCAS3	5261	1.22318	4.71423	0.0014896	0.0859382	0.266	0.565	0.982	1.459
UBL4A	2305	-1.49457	5.12188	0.0015008	0.0863191	4.553	1.245	1.434	1.159
CARD9	3608	-1.43642	3.78609	0.00150758	0.0864017	0.943	0.576	0.382	0.324
APRT	807	-1.37043	4.46618	0.00151145	0.0864017	7.351	3.208	2.348	2.804
KIAA0319	7172	1.49835	3.21977	0.00152043	0.0865654	0.068	0.116	0.317	0.337
TAF7	2295	-1.36651	7.46902	0.00152355	0.0865654	22.445	6.431	7.2	6.959
KIAA1359	989	1.28275	4.45907	0.00153691	0.0870607	1.36	2.242	4.04	6.983
SNORD76	81	-1.3718	4.71432	0.00154889	0.0872516	89.324	35.022	29.716	30.693
WNT10A	2375	-1.76684	3.56226	0.00155321	0.0872516	1.604	0.408	0.439	0.309
NPIPL3	2370.5	1.21215	8.01676	0.00155635	0.0872516	5.499	13.369	16.656	38.007
IQGAP3	6052	1.08596	7.20946	0.0015595	0.0872516	1.599	2.813	4.357	7.379
CCDC85B	1232	-1.25934	4.51907	0.00156355	0.0872516	4.353	2.803	1.447	2.298
ASB13	2812	-1.35133	3.59452	0.00158733	0.0882653	0.908	0.815	0.301	0.545
ID2	1364	-1.36383	8.19284	0.00159113	0.0882653	63.28	17.032	17.218	22.156
SRSF6	4014	-1.0869	8.22298	0.00162316	0.0897763	15.671	11.63	8.208	7.983
AF097494	2489	-1.69317	5.42992	0.0016398	0.0903202	2.533	4.836	2.358	0.511
MRPL36	614	-1.49631	4.144	0.00164262	0.0903202	8.547	2.757	2.178	2.873
ACTR5	2479	-1.21614	7.08839	0.00166016	0.0910175	11.916	8.617	7.086	4.077
ZCCHC3	2760	-1.32112	6.31568	0.00169094	0.0924346	8.163	2.597	2.813	2.622
SHMT2	2877	-1.22135	5.79521	0.00172556	0.094053	5.035	2.133	1.865	2.012
PIGY	1353	-1.38739	4.56485	0.0017384	0.0944783	4.839	1.887	1.602	1.623
LOC152217	1391	-1.38879	4.76051	0.00174974	0.0948195	5.515	1.933	1.73	1.869
AZIN1	4348	-1.08156	7.12696	0.00177646	0.0959901	6.226	5.635	3.904	3.155
TRIB2	4406	-1.23897	4.55593	0.0017901	0.0964491	1.174	0.871	0.569	0.522
SDHAF1	1131	-1.74589	3.40411	0.00179558	0.0964672	3.027	0.759	0.776	0.654
ABO	1579	1.1739	5.4463	0.00180125	0.0964957	1.477	3.317	4.627	8.911
AMD1	3616	-1.09616	7.68286	0.00181751	0.0968916	11.096	9.886	6.987	5.384
TMEM177	4461	-1.21615	5.35815	0.00181898	0.0968916	2.321	1.113	0.866	0.994
FRMD6	6972	-1.18019	4.78856	0.00183613	0.0972721	0.816	0.691	0.418	0.416
RPS12	503	-1.17998	6.72701	0.00184116	0.0972721	53.726	23.663	20.349	22.718
MRPL17	2366	-1.12966	6.31512	0.00184267	0.0972721	8.046	4.291	3.486	3.62
GLT8D1	2519	-1.14927	5.51691	0.00184687	0.0972721	3.858	2.917	2.155	1.7
C4orf52	1014	-1.8447	1.91515	0.00186536	0.0974591	0.952	0.691	0.294	0.281
EID2	1392	-1.76391	3.15366	0.00186936	0.0974591	1.983	0.644	0.584	0.39
PDP1	4599	-1.0688	7.51933	0.00186989	0.0974591	7.704	6.968	4.805	4.004
NUAK1	6821	-1.18128	4.60367	0.001872	0.0974591	0.727	0.636	0.34	0.414
MAT2A	4420	-1.08766	9.59522	0.00187641	0.0974591	38.929	24.874	18.457	19.366
TRIAP1	1182	-1.41626	4.47898	0.00188389	0.0975774	5.335	1.945	1.728	1.7
NDNL2	1668	-1.63237	4.61558	0.00190007	0.098144	4.702	1.032	1.423	0.918
BC030591	2103	-1.04309	6.32636	0.0019211	0.0989578	7.748	6.219	4.191	4.341
FAM69B	3370	-1.12522	5.87658	0.00193807	0.0993323	3.813	2.628	2.042	1.674
AX747684	2048	-1.53487	3.37144	0.00193952	0.0993323	1.385	0.646	0.461	0.421
PITX2	5208	-1.1277	6.37602	0.00194671	0.0993323	3.733	2.112	1.777	1.595
NANP	3799	-1.16657	4.74452	0.00194956	0.0993323	1.239	1.473	0.774	0.748
HIST1H3F	814.667	-1.78622	7.13949	0.00196484	0.0996411	62.192	5.502	11.239	13.563
UBQLN2	3418	-1.17411	4.80652	0.00196949	0.0996411	1.796	1.301	0.818	0.906
ATP5E	439	-1.51817	3.51156	0.00197157	0.0996411	7.503	2.888	1.873	2.71
SNORD36C	67	-2.07226	1.88895	0.00198466	0.100033	19.238	5.269	3.473	3.768
ICAM3	2394	-1.79839	2.91926	0.00199324	0.100067	1.031	0.277	0.246	0.223
SLC30A1	2018	-1.21191	5.52938	0.001996	0.100067	5.713	2.79	2.476	2.15
KBTBD8	4682	-1.69113	2.83874	0.00201328	0.100664	0.401	0.237	0.159	0.089
MT1E	854	-1.32929	6.11281	0.00204805	0.102	23.976	6.268	6.444	8.739
XDH	5717	1.26148	4.26307	0.00205088	0.102	0.199	0.351	0.639	1.017
EEPD1	4687	1.209	4.65017	0.0020651	0.102406	0.373	0.53	0.999	1.609
TMEM64	5344	-1.3482	3.79588	0.00206997	0.102406	0.56	0.461	0.281	0.225
SNHG13	855	-1.28451	6.13108	0.00208896	0.102996	23.244	7.119	7.717	8.037
HIST1H2AL	470	-1.89361	4.93908	0.00209289	0.102996	24.097	1.907	4.359	4.481
SNHG7	4526	-1.12392	7.54434	0.00211827	0.103505	9.918	5.119	4.355	4.344
APEX1	1553	-1.14273	5.85789	0.0021187	0.103505	9.141	4.586	3.677	4.144
SNHG9	233	-2.47873	1.34449	0.00211978	0.103505	4.384	0.592	0.459	0.749
ATXN7L3B	3682	-1.16599	6.56737	0.00214024	0.104232	6.37	3.078	2.791	2.523
RPL8	1416	-1.21251	7.19324	0.00215055	0.104463	27.662	10.306	9.767	10.908
MBIP	1648	-1.11063	4.93296	0.00217051	0.10509	3.655	3.333	1.789	2.269
RPL23AP32	620	1.34198	3.68797	0.00217906	0.10509	0.871	2.358	5.171	5.087
UNG	2366	-1.18421	5.19482	0.00219118	0.10509	3.72	2.053	1.599	1.608
TULP3	3224	1.12167	5.35789	0.00219388	0.10509	1.001	1.219	2.36	3.711
IER5	2342	-1.31598	6.07478	0.00220348	0.10509	7.994	2.725	3.193	2.248
NR2C2AP	1299	-1.36606	4.03826	0.00220443	0.10509	3.073	1.849	1.38	1.024
NXT1	1117	-1.40438	4.89007	0.00221016	0.10509	7.93	2.183	2.192	2.636
SNORA45	131	-1.41799	3.53487	0.0022122	0.10509	22.488	12.476	8.511	8.071
HIST1H2AK	460	-1.79653	4.95348	0.00221852	0.10509	24.256	2.346	4.573	5.055
ZNF330	1890	-1.23643	4.33008	0.0022195	0.10509	2.303	1.785	1.125	1.062
SERP1	3939	-1.11931	6.05341	0.00223208	0.105419	3.909	2.269	1.942	1.646
SNHG11	2652	-1.33734	4.4802	0.00224143	0.105595	2.298	0.925	0.74	0.867
SNORD18A	70	-2.07384	1.65202	0.00224803	0.105641	12.92	7.263	3.985	1.894
RGL3	4618	1.06548	6.52913	0.00226508	0.105879	1.288	2.362	3.406	6.155
ZNF511	2717	-1.21662	5.09919	0.00226576	0.105879	3.072	1.653	1.349	1.212
CDHR5	3860	-1.20258	4.94414	0.00227052	0.105879	1.215	1.886	0.981	0.717
HIST2H3D	457	-2.01446	4.81569	0.00227914	0.105879	23.232	1.569	4.696	3.072
TRAPPC2L	1199	-1.43798	4.17465	0.00228134	0.105879	4.381	1.465	1.278	1.439
GOPC	5033	-1.06635	6.61769	0.00230643	0.106305	3.447	3.792	2.464	1.887
HIST1H3J	478	-1.82119	6.75121	0.00230683	0.106305	82.339	6.115	14.068	17.551
BC015429	972	-1.42651	4.39786	0.00231153	0.106305	4.224	4.419	2.92	1.15
ZNF193	1835	-1.28368	3.87638	0.00231319	0.106305	1.468	1.706	0.825	0.802
HIST1H2BC	1198	-1.66578	6.6436	0.00232403	0.106542	28.939	3.221	6.158	6.669
C17orf90	1560	-1.48847	4.91215	0.00235279	0.10731	6.075	1.31	1.584	1.739
PSMA1	2605	-1.07547	5.73937	0.00235545	0.10731	3.88	3.715	2.496	2.04
RAB20	1509	-1.22972	5.24081	0.00235795	0.10731	6.092	3.27	2.887	2.159
H2AFZ	1843	-1.17849	6.55119	0.00236418	0.107333	12.81	5.857	5.588	4.814
BMF	4767	1.52752	3.28661	0.00238177	0.107703	0.172	0.111	0.464	0.567
RPS18	700	-1.1156	7.0359	0.00238383	0.107703	46.395	21.82	17.684	21.98
AK299501	1479	-1.17033	5.13727	0.00240152	0.107874	5.476	3.386	2.629	2.336
PRR9	1229	-1.43182	3.63028	0.00240284	0.107874	2.736	1.255	0.608	1.246
PMAIP1	2087	-1.463	5.4052	0.00240487	0.107874	5.709	2.047	2.471	1.085
SP5	1947	-1.84698	2.32756	0.00241699	0.108159	0.803	0.295	0.229	0.147
SNORD110	75	-1.78633	2.32499	0.00242999	0.108242	20.395	8.043	4.133	5.919
EPAS1	5693	1.11348	4.95728	0.00243039	0.108242	0.441	0.502	1.194	1.378
JTB	1574	-1.25205	4.66283	0.00245607	0.10874	4.153	1.91	1.454	1.77
LINC00116	1947	-1.82776	2.01384	0.0024576	0.10874	0.642	0.265	0.141	0.18
EID1	2091	-1.35412	5.30609	0.00245898	0.10874	5.023	2.127	2.286	1.251
KTI12	1696	-1.33577	5.35359	0.0024705	0.108969	7.049	1.992	2.083	2.435
CD44	6678	1.10708	4.88196	0.00247996	0.108969	0.313	0.458	1.002	1.08
PPP1R3D	3466	-1.388	4.03676	0.00248699	0.108969	1.246	0.593	0.497	0.387
HIST2H2AB	448	-1.94927	3.7686	0.00248739	0.108969	11.226	1.121	2.25	1.798
TEAD2	2683	1.13397	5.02556	0.00250712	0.109577	0.72	1.406	2.203	3.646
SNORD12B	103	-1.25077	3.98797	0.0025191	0.109845	32.145	27.387	15.56	16.02
TUBA1C	1379	-1.21001	7.63186	0.00253094	0.110104	38.128	14.525	15.081	13.662
HOXD9	1885	-2.22483	1.25874	0.00253986	0.110237	0.453	0.136	0.069	0.085
TFAP4	2140	-1.08842	5.44273	0.00254766	0.11032	4.306	3.199	2.292	2.149
SYPL1	2262	-1.31455	4.27266	0.00255832	0.110526	1.633	1.725	1.079	0.621
DCK	2696	-1.29922	3.90157	0.00257204	0.11076	1.298	0.85	0.548	0.558
SNHG10	1961	-1.29144	5.52831	0.00257553	0.11076	6.532	2.228	2.454	2.067
SNORA72	132	-2.479	1.12854	0.0025973	0.111408	6.16	1.672	1.232	0.44
PPIF	2200	-1.0626	6.96246	0.00260278	0.111408	13.252	7.271	5.554	6.822
SNORA51	130	-1.85732	1.55967	0.00260844	0.111408	6.025	4.211	1.64	1.598
TGIF1	4487	-1.16081	7.39724	0.00263661	0.112278	9.535	4.154	4.065	3.661
BRWD1-IT2	1028	-1.80784	2.69966	0.00264078	0.112278	2.053	0.558	0.493	0.438
DNAAF2	2963	-1.09028	5.51748	0.00264923	0.112383	3.423	2.245	1.699	1.655
PRMT1	2266	-1.02485	5.83708	0.00267743	0.113323	4.887	4.348	2.883	2.832
RPS14	786	-1.15326	6.25521	0.00270861	0.114231	25.128	10.338	9.542	10.572
MRPL54	623	-2.0407	1.87175	0.00271109	0.114231	2.044	0.518	0.418	0.351
SNORA64	134	-1.52595	3.25787	0.00272019	0.114358	19.778	8.908	6.422	6.165
SLC25A4	4420	-1.29036	3.88634	0.00275429	0.115532	0.713	0.595	0.371	0.306
C6orf120	4170	-1.22745	6.02328	0.00278769	0.116672	4.05	1.702	1.844	1.263
TXNDC17	2075	-1.38393	4.21095	0.00280186	0.11687	2.344	1.101	1.005	0.668
GKAP1	2062	1.44289	2.88282	0.00280489	0.11687	0.189	0.337	0.902	0.878
INHBB	3203	-1.25937	4.2567	0.00282811	0.117577	1.492	0.784	0.528	0.664
ZNFX1-AS1	1028	-1.02958	6.56609	0.00283965	0.117795	19.937	13.415	10.029	10.561
SPRY4	4992	0.960374	6.45674	0.00285056	0.117854	1.323	1.983	3.747	4.341
TCTE3	747	-1.90705	1.72885	0.00285798	0.117854	1.39	0.591	0.293	0.336
CYP2C18	2545	1.47301	3.01419	0.00285992	0.117854	0.095	0.361	0.693	0.93
FBXO16	1292	1.74524	2.01249	0.00287427	0.117904	0.09	0.31	0.654	0.999
SNORD44	61	-1.50087	3.10378	0.00287865	0.117904	34.59	22.142	13.895	11.392
WFIKKN1	1948	-1.45841	3.2544	0.00288	0.117904	1.296	0.67	0.456	0.444
LOC100506046	694	-1.05333	5.49113	0.00289475	0.11825	12.207	11.769	7.673	6.856
HIST3H2A	496	-1.88733	2.67172	0.00293173	0.1195	4.554	0.786	0.555	1.28
SNRPB	2929	-1.09305	6.79292	0.00294729	0.119623	9.11	4.598	4.063	4.047
BC032716	710	-1.13322	4.81405	0.00294752	0.119623	8.897	5.918	4.002	4.488
PCNA-AS1	384	-1.26823	5.01942	0.00295476	0.119658	23.534	8.176	5.961	10.673
PPP1CC	2511	-1.14977	6.47482	0.00298575	0.120653	7.398	5.715	4.833	2.631
OTUD1	3113	-1.51548	3.13078	0.00302009	0.120842	0.768	0.357	0.251	0.246
TAF4B	4887	-0.995183	5.76623	0.00302532	0.120842	1.78	2.345	1.203	1.394
RPL13A	1126	-1.17508	7.37602	0.00302585	0.120842	39.749	13.981	13.524	16.485
BX537634	3862	1.14939	4.5236	0.00302738	0.120842	0.376	0.649	1.204	1.656
B3GNT5	4761	-1.10576	5.83482	0.00303478	0.120842	2.498	1.923	1.536	1.05
SCG2	2572	3.66151	0.183246	0.00303722	0.120842	0.014	0	0.114	0.149
CR749695	1695	-1.01785	6.03859	0.00304472	0.120842	7.804	6.277	4.621	4.143
TIGD5	2412	-1.36905	5.00049	0.00304499	0.120842	3.976	1.026	1.129	1.308
MFSD3	1446	-1.25018	4.80895	0.00304843	0.120842	5.247	2.034	1.588	2.252
GRIN3B	3254	-1.57967	2.51427	0.00306709	0.12116	0.429	0.312	0.169	0.141
H2AFX	1593	-1.41062	7.51691	0.00307856	0.12116	36.029	6.852	10.243	10.136
CNO	1546	-1.43415	4.04045	0.00308073	0.12116	3.124	0.997	0.974	0.951
SMAD7	3444	-1.08727	7.42852	0.0030823	0.12116	11.688	6.416	5.757	4.982
SNORD58A	65	-1.57447	3.1497	0.00309563	0.121429	36.696	18.977	14.841	8.487
DPP4	4239	-1.249	3.79261	0.00310374	0.121493	0.558	0.74	0.296	0.385
BC040628	1126	-2.06865	2.55955	0.00311535	0.121654	1.981	0.215	0.356	0.3
ABCA7	7202	1.02841	6.22225	0.00312605	0.121654	0.78	1.129	1.761	3.128
RAB3B	12844	0.978339	9.10842	0.00313488	0.121654	3.543	4.467	9.02	10.808
RPL41	584	-1.20155	7.51268	0.00313801	0.121654	87.091	27.265	25.337	37.341
BC038211	480	-2.34214	1.19163	0.00314029	0.121654	1.671	0.495	0.328	0.204
SNORA67	139.667	-1.28373	4.09499	0.00314984	0.121772	31.29	15.581	10.963	13.211
PHLDA2	920	-1.32925	5.68947	0.00316444	0.121912	16.968	3.955	4.367	6.091
TGFB2	12486	-1.00285	7.8439	0.00316765	0.121912	2.872	3.931	2.17	2.097
MARS2	3087	-1.16229	6.36128	0.00317295	0.121912	7.093	2.607	2.584	2.88
HIST1H2AG	498	-1.7506	6.92139	0.00319412	0.122402	87.751	6.703	17.107	18.417
CHCHD2	815	-1.21262	5.10718	0.00321228	0.122402	11.177	4.516	4.083	4.465
HIST4H4	1918	-1.26	4.96812	0.00321901	0.122402	4.489	1.606	1.514	1.696
CREBZF	7575	-1.14093	7.72398	0.00322025	0.122402	5.694	4.622	3.789	2.114
AGPAT5	5519	-1.08554	5.18365	0.00322887	0.122402	1.138	1.337	0.8	0.663
GMCL1P1	2923	-2.24331	1.06234	0.00323745	0.122402	0.194	0.147	0.067	0.022
IPMK	6133	-1.09256	5.21086	0.00324346	0.122402	1.027	1.243	0.749	0.595
CDKN2AIP	2374	-1.26547	5.53705	0.00324435	0.122402	5.457	1.787	2.023	1.778
BC015688	1117	-1.29661	3.95772	0.00324448	0.122402	3.494	1.86	1.348	1.395
RPL15	4716	-1.10667	7.92164	0.00325912	0.122584	13.019	5.591	4.682	6.202
HIST1H4A	372	-2.06455	3.90363	0.00326761	0.122584	15.498	0.868	2.885	2.059
RPL3	2617	-1.0869	8.71404	0.00327295	0.122584	39.382	18.545	15.615	18.736
PSMA7	984	-1.15383	5.14629	0.00327544	0.122584	8.899	4.406	3.605	3.91
AJUBA	4743	-1.02845	7.07731	0.00329357	0.123014	5.455	4.911	3.63	2.776
NFKBIE	2581	-1.24986	5.12765	0.00330006	0.123014	3.662	1.369	1.384	1.282
RNF139	3312	-1.21829	5.39631	0.00334796	0.124431	3.116	1.602	1.567	0.994
MRPS23	1492	-1.21012	4.52003	0.00335724	0.124431	3.642	2.145	1.651	1.507
SNORD10	148	-1.48742	2.90111	0.00336674	0.124431	13.561	6.795	3.359	5.855
MGAT2	2711	-1.23818	5.64422	0.00336694	0.124431	5.118	1.684	1.862	1.776
LOC338758	2998	-1.82776	2.00913	0.00337126	0.124431	0.366	0.216	0.141	0.064
CFL2	3514	-1.14372	5.34044	0.00338083	0.124539	2.617	1.638	1.401	1.031
GSDMB	1821	1.32101	3.79057	0.00339488	0.124812	0.297	0.932	1.404	2.398
RPL37A	1727	-1.13024	7.58435	0.00342232	0.124834	27.468	12.81	12.823	10.408
ELF1	3857	-0.964721	7.18425	0.00342293	0.124834	6.531	7.178	4.348	4.485
CALM2	1302	-1.03418	7.5178	0.00342379	0.124834	31.488	19.148	15.935	15.21
PSMC5	2884	-1.0569	6.02981	0.00343742	0.124834	5.302	2.884	2.464	2.489
HIST1H3I	477	-1.71135	5.91087	0.0034377	0.124834	44.924	3.799	9.569	9.313
PRICKLE1	4920	-1.06267	5.33339	0.00344141	0.124834	1.736	1.275	0.909	0.901
ITSN1	8756	0.970801	6.3192	0.00344291	0.124834	0.558	1.169	1.844	2.397
LOC100133161	5358	1.61493	3.04302	0.00345059	0.124834	0.049	0.17	0.215	0.609
H1F0	2330	1.35784	5.2223	0.00345798	0.124834	1.747	0.662	3.936	3.861
UQCRFS1	1224	-1.1746	5.34827	0.00346683	0.124834	8.75	3.49	3.07	3.75
ESRP1	3806	0.968503	6.70052	0.00346872	0.124834	2.024	3.132	5.288	7.37
DDX28	2594	-1.1982	5.64783	0.00348812	0.125292	5.299	1.8	1.822	2.074
TMEM70	2192	-1.27889	4.36757	0.00350305	0.125488	2.403	1.155	1.018	0.837
HAS2	3275	-1.79808	1.80586	0.00350698	0.125488	0.27	0.197	0.112	0.057
MRPS34	1024	-1.36086	4.9485	0.0035275	0.12585	8.885	2.463	2.998	2.575
ABAT	5930	-1.15795	4.52629	0.0035305	0.12585	0.559	0.954	0.389	0.46
C12orf51	16737	0.99415	8.11796	0.00355353	0.12643	1.112	2.013	2.975	4.83
PPP1R35	930	-1.54994	3.80292	0.00357234	0.126544	4.535	1.335	1.57	0.961
ZIC2	2975	-1.25433	3.87034	0.00357538	0.126544	1.148	0.735	0.481	0.515
TANC2	15033	0.964971	6.22319	0.00357852	0.126544	0.34	0.6	0.977	1.325
CHRNG	2615	-1.45653	3.08547	0.00358373	0.126544	0.678	0.644	0.369	0.236
FNDC8	1355	-1.45653	3.1095	0.00359926	0.126757	1.641	0.899	0.627	0.542
TNFAIP3	4582	-1.13972	4.46175	0.00360327	0.126757	1.052	0.76	0.453	0.575
SCAND1	1996	-1.74275	3.76034	0.00362573	0.12712	2.389	0.307	0.456	0.564
ACTG1	2105	-1.16407	9.55359	0.00363858	0.12712	95.664	33.726	34.436	38.418
ZNF624	4294	-1.50561	2.83247	0.00364093	0.12712	0.369	0.309	0.189	0.111
SLC1A3	4863	-0.98495	5.90751	0.00364098	0.12712	1.827	2.767	1.326	1.59
SRSF7	2938	-1.04224	8.29708	0.00364751	0.12712	24.546	13.931	11.565	11.981
SRPRB	2827	-1.07434	5.39638	0.00365844	0.127158	3.33	2.119	1.662	1.608
MBD5	7341	1.23669	3.78212	0.00366215	0.127158	0.115	0.193	0.41	0.496
CHMP2B	2628	-1.19744	4.59935	0.00369118	0.127846	1.836	1.683	1.17	0.755
NIPAL3	8661	0.955969	6.2703	0.0036956	0.127846	0.732	0.945	1.842	2.24
C1orf53	683	-2.47985	0.604526	0.00371197	0.128176	0.791	0.315	0.143	0.093
LINC00324	2094	-2.19818	2.54664	0.00373009	0.128565	1.091	0.086	0.171	0.158
RPL35A	559	-1.05423	6.14169	0.00374069	0.128693	29.999	15.454	14.025	13.587
BDNF	7729	-1.20031	3.98885	0.00376438	0.129122	0.403	0.391	0.216	0.217
GRPEL1	2680	-1.01321	6.0687	0.00376693	0.129122	5.517	3.489	2.839	2.789
CLEC11A	1407	-1.52671	2.74811	0.00378491	0.129264	1.292	0.675	0.393	0.461
SNORD12C	79	-1.57369	2.61531	0.00378747	0.129264	20.786	11.509	6.805	6.454
SNORA16A	134	-1.29249	3.92683	0.00379535	0.129264	29.421	14.207	10.111	12.044
HIST2H2AC	437	-1.76906	5.77706	0.00379865	0.129264	45.766	3.113	8.755	9.319
TFB2M	1786	-1.15723	4.27201	0.00383713	0.130337	2.087	2.047	1.165	1.161
LRRC24	1772	-1.22485	4.89323	0.00384913	0.130508	4.438	1.797	1.706	1.663
FKSG40	1137	-1.72812	2.34978	0.00386073	0.130625	1.356	0.494	0.358	0.328
ZNF485	2055	-0.982694	5.83543	0.00386649	0.130625	5.466	4.609	3.129	3.284
SEPHS2	2273	-1.20416	5.57395	0.00389243	0.131264	5.776	1.907	2.032	2.176
RPS16	685	-1.03064	5.95965	0.00390425	0.131427	21.225	11.489	9.408	10.769
RRN3	3864	-1.0551	5.17575	0.00391841	0.131667	1.809	1.645	1.103	0.993
LOC93622	1972	-1.05468	5.77064	0.00392659	0.131706	6.122	3.923	3.306	2.794
TSSC4	1734	-1.1753	4.8146	0.00394443	0.132068	3.918	2.106	1.84	1.534
BMI1	3430	-0.967993	7.85113	0.00395551	0.132203	12.32	12.006	7.984	7.666
PLA2R1	6619	1.56639	2.39352	0.00396669	0.132341	0.037	0.069	0.184	0.222
PIGW	2290	-0.980642	6.36845	0.00397568	0.132405	7.393	5.58	4.244	4.031
TAF1D	5670	-1.03655	9.39324	0.0039851	0.132483	22.007	21.253	15.56	11.024
LOC100505738	3244	-1.28904	3.59685	0.00399503	0.132578	0.88	0.562	0.361	0.384
DKC1	2577	-0.934641	6.22345	0.00403533	0.133679	5.357	5.102	3.007	3.87
PRR22	1806	-1.18263	4.14834	0.00405611	0.134131	1.426	2.443	0.836	1.312
MIR4763	92	-2.19725	1.52765	0.00407331	0.134154	9.266	4.998	3.527	0.439
ABLIM3	4770	1.85209	1.63762	0.00407458	0.134154	0.034	0.039	0.128	0.214
FKBPL	1344	-1.56708	3.28708	0.00407977	0.134154	2.286	0.587	0.553	0.665
IL22RA1	3137	1.18803	4.59844	0.00408545	0.134154	0.631	0.674	1.304	2.435
LOC284837	4874	-1.03164	4.93285	0.00413625	0.135276	1.128	1.208	0.648	0.786
LCMT2	2847	-1.25726	5.95429	0.00414639	0.135276	6.357	1.638	2.094	2.13
OBFC2A	4259	-1.0126	7.10404	0.00414754	0.135276	5.211	6.685	4.242	3.173
GTF3A	2335	-1.01571	5.86934	0.00414848	0.135276	5.425	3.609	2.865	2.757
DTX2	3922	1.01093	6.64122	0.00415734	0.13533	1.81	2.941	4.154	7.856
SNORD50B	71	-1.59053	2.69144	0.0041725	0.135555	27.027	9.899	7.165	7.94
IFRD2	2387	-1.01264	5.65438	0.00418418	0.135555	4.755	2.868	1.97	2.783
BC035400	2657	-1.13579	4.66302	0.00418593	0.135555	1.348	2.354	1.06	1.05
CCDC115	1847	-1.52194	2.89981	0.00421199	0.136035	1.035	0.594	0.432	0.274
SNORD87	76	-2.3693	1.57572	0.00421527	0.136035	14.166	3.974	3.794	0.317
ATF4	2123	-1.17326	8.59226	0.00423564	0.136405	49.603	16.19	18.034	18.81
RPL36	604	-1.26364	5.34319	0.00424648	0.136405	18.369	6.495	7.721	5.397
HIST1H2BL	453	-1.82612	3.20017	0.00424857	0.136405	7.422	0.792	1.005	1.902
RHOV	1705	-1.53487	3.39461	0.00428767	0.137425	1.835	0.6	0.606	0.449
MEF2C	6864	-0.94935	6.59995	0.00429883	0.137548	2.522	2.586	1.662	1.662
RPS13	529	-1.12985	5.48962	0.00432765	0.138234	22.158	8.829	7.923	9.863
IRF2BP2	4744	-1.1136	6.39902	0.00433512	0.138237	4.514	1.905	2.026	1.712
DUSP6	2820	-1.14402	9.74172	0.00435864	0.138581	78.19	31.365	34.549	28.076
TUBB8	1504	3.36129	-0.111652	0.00436069	0.138581	0	0.024	0.13	0.233
C17orf96	3229	-1.34842	4.56187	0.00438283	0.138837	2.072	0.688	0.796	0.573
RPUSD2	1845	-1.25365	4.81643	0.00438355	0.138837	4.199	1.479	1.562	1.427
RPL34	1014	-1.02342	5.98602	0.0044224	0.139827	14.382	8.074	6.994	6.927
MRPS18A	2124	-1.04949	4.94951	0.00444071	0.139827	2.931	2.435	1.62	1.643
RASSF9	1796	-1.92267	1.52635	0.00444095	0.139827	0.493	0.22	0.109	0.117
ATP2B4	9149	1.06447	5.07324	0.00445288	0.139827	0.223	0.444	0.663	1.084
NPIP	1387.88	1.0871	5.90403	0.00446078	0.139827	2.332	5.567	6.399	14.535
SNORA44	132	-1.27246	3.89751	0.00446588	0.139827	29.843	13.341	9.027	13.403
DQ576952	61.5	1.16992	5.07331	0.00446701	0.139827	28.158	67.687	80.308	189.578
TOX2	3050	1.11891	4.61243	0.00451474	0.141086	0.662	0.727	1.601	2.194
RPLP2	493	-1.04451	6.08429	0.00452859	0.141202	33.064	16.288	15.04	15.154
NCOA6	9505	0.990085	8.17235	0.00453351	0.141202	1.885	3.871	5.246	9.071
TOMM20	3385	-0.957855	6.9683	0.004553	0.141573	7.066	6.203	4.521	4.081
LOC80054	2201	-1.68847	2.43056	0.00456066	0.141577	0.701	0.31	0.251	0.145
CCNA2	2798	-1.03259	7.02363	0.00457389	0.141753	10.684	5.956	5.478	4.792
SLFNL1	2155	-0.934939	5.98498	0.00460203	0.142389	4.526	6.216	3.264	3.81
SNORA39	1422	-1.47141	3.16586	0.00461962	0.142698	1.735	0.767	0.649	0.498
BC045668	3752	-3.71823	-0.44409	0.00463675	0.142779	0.066	0.049	0	0.009
GAB2	6236	0.994809	5.50437	0.0046444	0.142779	0.621	0.722	1.427	1.933
IL1A	2928	1.30656	3.24776	0.00464508	0.142779	0.145	0.362	0.744	0.847
NOXO1	1526	-1.21739	3.8323	0.00466912	0.143283	1.955	1.639	1.021	0.924
C9orf123	2498	-1.18918	5.05528	0.00478471	0.146591	3.263	1.663	1.64	1.082
HIST1H2BK	839	-1.40419	6.18545	0.00482259	0.147313	27.98	4.277	7.628	7.767
RTN2	2332	1.90181	2.32493	0.00482401	0.147313	0.182	0.064	0.354	0.812
SNORD38B	69	-1.95355	1.43446	0.00489553	0.14874	12.537	5.185	2.293	3.083
RPL31	2222	-0.971276	6.47683	0.00491735	0.14874	9.051	5.235	4.03	5.144
MAP2	10030	1.20441	3.71323	0.00491795	0.14874	0.072	0.147	0.304	0.324
RNF138	3664	-1.01624	5.65614	0.00492022	0.14874	2.284	2.8	1.807	1.349
IL23R	3447	1.10764	5.83353	0.00492532	0.14874	0.945	2.05	2.274	5.795
LPPR3	2735	-1.34304	2.92841	0.00492927	0.14874	0.54	0.579	0.281	0.269
TRNA_Ala	72.4186	-2.01176	1.9667	0.00493723	0.14874	20.09	2.927	3.612	3.427
MAD2L1	1436	-1.09251	5.16456	0.00493762	0.14874	6.039	3.076	2.594	2.787
LAMB2	5808	1.02931	5.69041	0.00494212	0.14874	0.774	0.852	1.515	2.648
SPR	1459	-1.32654	4.44643	0.00495651	0.148934	4.391	1.231	1.33	1.481
SNORD2	70	-1.36201	3.36354	0.00496577	0.148973	38.547	18.863	14.018	14.293
CSTF2T	4110	-1.05991	5.8319	0.00499106	0.149493	3.355	1.631	1.519	1.499
LOC23117	2356.2	1.07774	8.47819	0.00499993	0.14952	8.138	19.754	22.155	51.466
RPS8	705	-1.096	6.37738	0.00503294	0.150267	31.34	11.111	10.64	14.33
MGC16275	2485	-1.15365	4.90561	0.00504801	0.150477	2.771	1.686	1.509	1.024
PRPF39	4081	-0.990179	6.27021	0.00506202	0.150515	3.199	3.707	2.51	1.869
CEBPD	1251	-1.53673	3.65313	0.00507189	0.150515	3.216	0.688	0.884	0.816
ING3	7416	-1.1927	4.76181	0.00507336	0.150515	0.648	0.75	0.503	0.267
SNORD93	74	-1.75379	1.34841	0.00508656	0.150668	7.758	7.915	2.236	3.469
SNORD72	80	-2.37667	1.04546	0.0050975	0.150754	9.536	2.281	1.843	0.683
LRP1	16892	1.10686	4.61284	0.00512858	0.15132	0.103	0.153	0.26	0.431
MIR186	86	-2.56206	0.313473	0.00513278	0.15132	2.615	5.115	1.47	0
TMEM203	1556	-1.31164	4.70653	0.00514752	0.151444	4.999	1.271	1.399	1.784
KBTBD7	2992	-1.32089	3.42597	0.00515397	0.151444	0.932	0.455	0.337	0.368
EIF1	1326	-1.10911	7.70809	0.00516122	0.151444	40.446	16.18	17.807	15.319
USP38	5944	-0.920006	6.72113	0.00520563	0.152364	3.362	2.973	2.009	2.206
CCDC59	1744	-1.11517	4.83938	0.00520881	0.152364	3.926	2.118	1.78	1.731
THTPA	2438	-1.17929	3.93474	0.00524926	0.153308	1.412	0.974	0.638	0.678
SEC24D	8632	0.917327	6.54019	0.00527534	0.153598	0.858	1.214	2.194	2.719
SNORD58C	90	-1.88403	1.81135	0.0052756	0.153598	11.508	5.667	3.83	1.615
C7orf11	941	-1.45555	3.87936	0.00529143	0.153821	4.474	1.565	1.82	0.962
SNORD58B	66	-1.55805	2.52553	0.00534414	0.155002	23.986	11.277	8.868	6.425
HRASLS5	3113	-2.33696	0.439103	0.0053486	0.155002	0.114	0.104	0.021	0.031
DDX20	5257	-1.04639	6.16325	0.00537404	0.155372	3.165	1.722	1.705	1.283
SNORD88B	97	-1.531	2.62464	0.00537794	0.155372	15.38	10.819	7.531	3.999
RANBP6	4622	-1.03859	6.40061	0.00543315	0.156726	4.387	2.141	2.126	1.885
AK128777	4878	-1.18346	4.0035	0.0054963	0.158304	0.781	0.456	0.325	0.36
BRIX1	3735	-0.943141	6.71693	0.00551021	0.158461	5.658	4.373	3.341	3.228
PFKFB4	3879	1.22081	3.70996	0.00552961	0.158775	0.271	0.28	0.73	0.89
PPTC7	3748	-0.945435	5.9375	0.00556126	0.15944	3.227	2.619	1.973	1.857
AL110181	1766	-2.01016	2.63713	0.00558147	0.159775	1.265	0.203	0.35	0.108
ZFHX3	16168	0.905061	7.82301	0.00560308	0.159927	1.067	1.646	2.887	3.49
RAB8B	4875	-1.03077	4.89369	0.00560619	0.159927	1.053	1.213	0.721	0.677
TFRC	5295	-0.92572	7.87681	0.00561294	0.159927	8.092	7.774	5.361	5.155
RHBDF1	3739	1.01123	5.43009	0.00562607	0.159927	1.025	1.097	2.102	3.249
MFSD6	4955	0.946556	5.52462	0.00562942	0.159927	0.769	0.977	1.95	2.289
SNORD19B	93	-1.8407	1.43821	0.00565838	0.160506	7.577	5.552	2.572	2.219
LOC648232	2568	1.53175	2.29869	0.00570974	0.161718	0.124	0.14	0.416	0.548
POGK	4140	-0.925897	6.95932	0.00575382	0.162611	5.555	5.178	3.71	3.406
EVI5L	5884	1.1705	4.40612	0.00576494	0.162611	0.192	0.432	0.569	1.192
CCDC72	463	-1.17324	4.47201	0.00577059	0.162611	11.639	6.18	5.544	4.441
DQ601415	31	-1.38423	3.1202	0.00577596	0.162611	76.969	33.879	23.449	30.011
RPL18	1752	-1.09796	6.8702	0.00580844	0.163111	17.878	6.043	6.463	7.635
FAM46A	5667	-1.0382	5.32367	0.00581111	0.163111	1.501	1.069	0.878	0.696
GABBR1	5858	1.01049	6.12461	0.0058463	0.163854	0.52	1.728	2.174	3.486
HSPA8	2866	-1.07267	10.7956	0.00586088	0.164017	159.324	61.706	64.225	68.354
CTIF	7004	0.990219	5.16656	0.00588205	0.164364	0.289	0.668	1.063	1.325
HIST1H1E	785	-1.47953	7.48811	0.00592541	0.165329	76.535	8.86	19.689	19.067
DKFZp564E1082	2824	-0.935561	6.15651	0.0059485	0.165361	4.535	4.53	3.272	2.702
SNORD78	61.5	-1.94164	1.78662	0.00595416	0.165361	18.133	5.857	5.123	2.525
RPSA	1270	-1.00161	6.3499	0.00595674	0.165361	15.586	7.265	6.392	7.975
SERTAD1	1204	-1.3367	4.07798	0.00597047	0.165361	4.193	1.115	1.08	1.566
ACN9	2057	-1.38449	2.52432	0.00597065	0.165361	0.599	0.545	0.167	0.372
RRP1	2429	-0.950205	5.83181	0.00604024	0.167042	4.429	3.994	2.913	2.581
LGALS3	1000	-0.895798	6.02391	0.00606924	0.167597	10.652	12.797	7.356	8.48
ANXA6	3115	1.3545	3.03098	0.00607987	0.167601	0.191	0.203	0.539	0.75
ZFYVE28	7290	1.43023	2.64679	0.00611087	0.167601	0.031	0.098	0.184	0.251
RRS1	1706	-0.968422	5.79435	0.00612156	0.167601	7.013	4.597	3.758	3.722
NME2	1936	-0.936061	6.15874	0.00612505	0.167601	7.984	5.083	4.133	4.475
D28390	104	-1.37803	3.43707	0.006127	0.167601	29.59	10.857	9.074	10.302
SNHG6	472	-1.18847	4.41404	0.00613608	0.167601	11.365	5.424	4.962	4.348
GSG2	2796	1.03692	8.08568	0.00613791	0.167601	9.782	7.844	16.78	28.664
TNFRSF11A	3126	2.85819	0.303019	0.00614092	0.167601	0.011	0.011	0.083	0.143
PARD3B	8352	0.946348	5.41234	0.00618267	0.168422	0.32	0.646	1.053	1.293
SNORA52	134	-1.35637	3.11742	0.00619086	0.168422	17.002	8.676	4.789	7.583
AK056618	2904	-1.19228	4.6634	0.00620378	0.168422	2.352	0.867	0.889	0.89
LOC100132247	2298	1.02886	7.58411	0.00621453	0.168422	4.417	11.305	12.702	27.396
COX4I1	2325	-0.966498	5.91327	0.0062159	0.168422	5.541	3.701	3.105	2.859
HLA-F-AS1	3811	1.04075	4.56292	0.00624912	0.169078	0.469	0.641	1.36	1.523
RRAGA	1650	-1.28999	5.10067	0.00632689	0.170935	6.201	1.478	2.052	1.915
MRPL34	968	-1.17144	4.41252	0.00636403	0.171691	5.564	2.585	2.378	2.191
CHST14	2198	-1.27193	3.8427	0.00637486	0.171736	1.803	0.669	0.533	0.755
TUFM	2071	-1.00463	5.74305	0.00640117	0.171954	6.063	3.165	2.829	2.976
HIST3H2BB	452	-2.07008	2.29211	0.00640127	0.171954	4.306	0.238	0.504	0.847
AHR	6247	-0.919867	8.67927	0.0064105	0.171955	12.398	10.917	7.972	7.543
ERC1	10039	0.904104	7.47692	0.006463	0.172995	1.222	2.246	3.319	4.822
CLDN4	1823	-1.20806	7.5046	0.00646771	0.172995	29.063	6.905	9.936	9.733
PPAN	1728	-0.903519	6.39522	0.00650872	0.173844	8.727	8.644	6	5.696
ZNF232	2611	-1.05384	4.94688	0.00654887	0.174542	2.785	1.514	1.245	1.355
C6orf94	1601	-1.10002	4.09146	0.0065574	0.174542	1.803	2.239	1.172	1.201
FAM86DP	2721	-1.03151	4.84335	0.0065666	0.174542	2.326	1.517	1.112	1.26
GJB2	2332	-1.02389	5.78552	0.00658069	0.174542	5.822	2.615	2.459	2.776
CDKN1B	2413	-1.15674	6.64698	0.00658807	0.174542	11.262	3.679	4.833	3.639
EEF1A1	4455	-1.03545	10.4219	0.00659071	0.174542	77.994	31.22	30.418	36.752
SLC30A10	5012	-0.964178	5.7995	0.00667548	0.176119	1.445	2.699	1.234	1.433
PEBP1	1491	-1.02206	5.7648	0.00668616	0.176119	8.896	4.113	3.895	4.171
B3GNT3	2739	0.91575	5.94014	0.0066942	0.176119	2.002	2.278	4.506	5.644
SLC3A2	2616	-0.974502	7.6367	0.00669888	0.176119	17.883	8.978	7.991	9.238
HES6	1605	-2.00462	1.75199	0.0067037	0.176119	0.753	0.156	0.158	0.119
SNORD53_SNORD92	78	-2.587	-0.0746788	0.0067066	0.176119	2.4	4.24	0.871	0.382
HIST1H4K	354	-2.41017	0.56692	0.00674245	0.176812	1.588	0.396	0.255	0.18
TNFRSF12A	1032	-1.16569	6.21143	0.00681697	0.178517	15.862	10.533	10.556	4.333
PATZ1	4817	-0.92364	5.53427	0.00691259	0.180663	1.96	1.47	0.989	1.287
TIFA	3073	-1.24291	4.68717	0.00694344	0.180663	2.216	0.896	1.033	0.622
PCBP1	1750	-1.06687	7.85791	0.00694374	0.180663	34.418	12.724	14.011	14.388
CPOX	2822	-0.928924	7.82492	0.00695424	0.180663	13.418	15.491	10.386	8.729
TSSK6	1630	-1.34594	2.97959	0.00696072	0.180663	1.067	0.854	0.533	0.411
SULT1C2P1	1874	-1.54981	2.12015	0.00696674	0.180663	0.275	0.734	0.174	0.252
GRB7	2701	1.19621	3.45656	0.0069773	0.180663	0.291	0.384	0.894	1.055
GPR115	3391	-1.31397	3.10457	0.0069854	0.180663	0.588	0.412	0.261	0.241
MED10	1028	-1.0873	4.55692	0.00698672	0.180663	5.383	3.04	2.4	2.574
HMBS	2307	-0.986258	5.39181	0.00699529	0.180663	4.114	2.402	1.918	2.233
RPS9	1666	-0.953318	7.56816	0.00701624	0.18077	25.995	14.126	12.473	13.636
RPL35	460	-1.07407	5.79652	0.00701869	0.18077	31.639	11.586	12.55	13.34
NDUFAB1	667	-1.18732	3.5111	0.00704973	0.18132	3.836	2.718	1.342	2.241
CEP76	3454	-0.911107	5.73918	0.00706472	0.181457	2.76	2.788	1.839	1.873
SNORD34	66	-1.62559	2.00319	0.00708975	0.181851	18.362	7.039	3.876	6.522
HIST1H4I	370	-1.72645	3.3895	0.00714327	0.182809	10.26	0.969	1.963	2.307
GOLGA2P5	6105	0.902564	6.08492	0.00714661	0.182809	0.652	1.522	2.172	2.929
ZBTB9	2711	-1.21401	4.84474	0.00719256	0.183734	2.942	0.947	1.173	0.936
CDS2	11510	0.882425	6.61468	0.00722666	0.184094	0.605	1.065	1.693	2.172
ARHGAP33	4647	1.19848	3.66803	0.00722963	0.184094	0.165	0.29	0.482	0.845
AX747167	2033	2.50163	0.527208	0.00723879	0.184094	0.017	0.035	0.16	0.235
AK027541	2013	-1.13661	4.20108	0.00724738	0.184094	2.018	1.391	1.089	0.873
HIST1H4L	364	-1.53534	4.76935	0.00725574	0.184094	25.754	2.66	6.069	6.308
HIGD2B	1117	-3.71823	-0.387697	0.00728474	0.18458	0.316	0.064	0.029	0
AK024998	2513	-2.89071	-0.364508	0.00730117	0.184746	0.04	0.128	0.014	0.013
ULK1	5222	1.04066	4.84928	0.00734632	0.185209	0.378	0.63	0.923	1.687
EEF1B2	1110	-0.978326	6.58171	0.00734866	0.185209	20.782	9.721	8.601	10.898
TOM1	2831	1.11141	4.33873	0.00734909	0.185209	0.616	0.629	1.311	2.075
C10orf11	892	1.82133	1.46262	0.00738511	0.185867	0.079	0.266	0.695	0.938
SLC25A36	7682	-1.04175	6.7179	0.00739754	0.18593	2.162	2.908	2.001	1.101
SNORD18C	67	-1.77761	1.50892	0.0074322	0.18653	11.538	7.005	3.786	2.911
SLMO2	2854	-0.912238	6.13602	0.00744132	0.18653	5.01	3.693	3.038	2.781
FBXO30	4407	-0.974813	5.7561	0.00747533	0.187133	2.116	2.331	1.676	1.183
SNORA75	146.25	-1.30365	3.01252	0.00749289	0.187322	12.857	8.729	5.514	5.387
ITGB4	6605	0.898232	7.1816	0.00750423	0.187356	1.592	2.722	3.913	6.162
TP53RK	3378	-1.05704	5.21606	0.00753277	0.187775	2.636	1.325	1.28	1.124
RSL24D1	1473	-0.999449	5.47162	0.00754461	0.187775	6.653	4.129	3.682	3.113
RHOB	2367	-1.10315	9.86777	0.00755107	0.187775	108.215	32.336	38.649	43.928
PCNT	10903	0.914125	8.45695	0.00759005	0.188264	1.848	4.463	6.2	8.698
AEBP1	4422	-1.12924	3.67704	0.00759168	0.188264	0.583	0.522	0.25	0.382
LOC646862	990	-1.54981	2.19386	0.00760085	0.188264	1.226	0.697	0.477	0.315
BC016015	1255	-1.15042	4.33481	0.00764919	0.189212	3.084	2.996	2.138	1.306
PHB2	1555	-0.904036	6.27464	0.00766638	0.189296	10.808	6.746	4.693	7.114
SLC25A5-AS1	3088	-1.17526	4.22579	0.00767281	0.189296	1.581	0.663	0.625	0.634
ADM	1449	-1.33574	5.08616	0.00770894	0.189643	7.381	1.293	2.166	2.166
FLJ13224	1630	-1.17598	4.87597	0.00771809	0.189643	3.275	3.533	2.631	1.173
ZBTB4	6112	0.905127	6.65676	0.00772647	0.189643	1.381	1.819	2.981	4.548
CBX8	1546	-1.22708	4.15318	0.00773474	0.189643	2.985	1.326	1.34	0.972
C5orf30	3378	-1.14767	4.329	0.00773744	0.189643	1.202	1.029	0.787	0.484
LOC440925	2129	-1.87948	1.10792	0.00775424	0.189807	0.316	0.135	0.076	0.075
SHANK2	10736	1.02193	5.08215	0.00777814	0.190144	0.273	0.304	0.544	0.928
LINC00174	4424	1.02889	5.39466	0.00779919	0.19041	0.522	1.26	1.477	3.058
TBPL1	1889	-1.2181	3.57349	0.00782014	0.190665	1.256	1.185	0.776	0.541
ARHGEF40	7093	1.39206	2.99509	0.00782996	0.190665	0.1	0.066	0.277	0.268
BC111574	740	-1.48694	3.00796	0.00785665	0.190874	3.316	0.945	1.005	0.885
RBM7	1920	-1.14524	4.39208	0.00785894	0.190874	2.67	1.361	1.27	1.03
RPLP1	512	-1.00486	6.30931	0.00789065	0.191397	38.603	16.149	16.86	17.56
SKIL	7275	0.92972	5.2963	0.0079064	0.191531	0.405	0.609	1.382	1.055
AK092380	3494	0.902393	5.77325	0.00796998	0.192822	1.024	2.034	2.979	4.185
PDCD2	4618	-0.950239	6.32276	0.00799668	0.192827	3.951	2.154	2.008	1.978
RPL10	2855	-1.00106	7.17646	0.00799833	0.192827	12.75	5.124	5.035	6.223
SNORA6	149	-1.14448	4.28303	0.00800105	0.192827	33.041	15.231	14.054	13.506
BC053669	2761	1.02173	6.74952	0.00803676	0.193439	1.657	5.719	6.401	12.308
SYNE2	26047	0.890984	8.14589	0.00805889	0.193723	0.674	1.472	2.09	2.896
TRNA_Ile	78.6667	-2.07482	1.59816	0.00807036	0.193737	14.936	1.975	2.058	2.821
PIM3	2421	-1.07199	6.67994	0.00808435	0.193737	11.199	3.846	4.644	4.385
C5orf43	2890	-0.983969	6.5784	0.00809221	0.193737	6.558	5.277	4.593	2.959
PRMT6	2650	-1.17612	5.09932	0.00810724	0.193737	3.586	1.113	1.399	1.228
HIST1H4J	356	-2.56206	0.42658	0.00811112	0.193737	1.69	0.063	0.199	0.179
AK296947	1104	-0.961189	6.44289	0.00814137	0.194212	18.014	9.751	9.561	8.406
COL28A1	4363	1.94592	1.01557	0.00817333	0.194727	0.016	0.033	0.123	0.12
D28408	120	-1.31743	3.71048	0.00820055	0.195127	29.537	11.84	12.603	8.231
HIST1H2BN	752	-1.32356	5.18209	0.00823722	0.195751	15.403	2.412	3.79	5.163
BIRC7	1446	-5.2952	-1.1733	0.00828429	0.196621	0.077	0.126	0	0
SNORD48	64	-1.51629	2.40249	0.00830167	0.196731	24.576	9.114	7.079	7.534
LOC729678	3080	-0.975228	5.85952	0.0083099	0.196731	4.475	2.195	2.074	2.204
SNORD104	80	-2.09644	2.19805	0.00834316	0.197269	17.459	7.411	7.343	0
C17orf59	1914	-1.58743	2.75815	0.00839587	0.198265	1.131	0.281	0.323	0.267
RPS28	382	-1.03284	5.50519	0.00840689	0.198276	30.41	11.995	11.815	14.275
AK022787	1986	-0.972392	6.80441	0.00844318	0.198709	13.194	6.627	6.68	6.058
C10orf2	3785	-0.891077	6.68887	0.00845327	0.198709	5.358	4.247	3.307	3.209
AP1AR	3160	-1.06635	4.52099	0.00846321	0.198709	1.259	1.469	0.939	0.697
RIPPLY1	1186	5.27832	-0.806587	0.0084742	0.198709	0	0	0.101	0.194
TOMM5	3639	-0.922318	6.47489	0.00848458	0.198709	3.933	4.881	3.336	2.519
PSMB4	1382	-1.02297	5.654	0.00849714	0.198709	9.165	3.791	3.885	4.162
C12orf47	2285	-1.00433	5.21831	0.0085048	0.198709	3.802	2.021	1.776	1.882
C16orf59	2273	-1.20599	3.39589	0.00851002	0.198709	1.117	0.65	0.397	0.563
LOC100506124	1596	1.28856	3.14378	0.00853366	0.199013	0.475	0.414	1.175	1.504
KIAA0889	10892	0.935775	5.23677	0.0085565	0.199083	0.26	0.402	0.642	0.947
WNT5B	2982	-1.28049	3.47223	0.00855793	0.199083	1.009	0.409	0.35	0.389
hCPE-R	4163	-1.12549	7.60083	0.00857409	0.199212	13.126	3.486	4.789	4.829
PRMT2	8433	0.852272	6.12032	0.00860584	0.199513	0.519	1.114	1.851	1.853
PAK1IP1	1495	-1.03555	4.6592	0.00861796	0.199513	3.876	2.248	1.813	1.959
NME1-NME2	1075	-0.906353	5.95444	0.00861897	0.199513	12.606	7.686	6.259	7.371
P2RY1	3108	-0.968566	5.17235	0.00864384	0.199842	2.528	1.627	1.288	1.384
MAGEF1	1682	-1.11829	5.23865	0.00867413	0.200296	5.73	2.396	2.799	1.916
TCEAL1	1280	-1.29992	2.98637	0.00868941	0.200402	1.534	0.905	0.587	0.659
SS18L2	815	-1.23928	3.67676	0.00878181	0.201823	4.282	1.621	1.211	1.943
MXD1	5840	0.880962	6.85663	0.00879697	0.201823	1.88	1.935	4.565	4.275
MUC16	43837	1.31196	3.25955	0.00879984	0.201823	0.01	0.025	0.035	0.074
TULP1	3088	-1.71447	2.09672	0.00880642	0.201823	0.448	0.129	0.12	0.107
TBX19	3048	1.12023	3.75631	0.00881349	0.201823	0.239	0.531	0.907	1.202
SNORD49A	71	-1.25051	3.3255	0.00881561	0.201823	36.375	17.688	12.07	16.579
RPL23	2852	-0.903317	7.02078	0.00884871	0.202116	10.09	5.829	4.925	5.791
ZFYVE1	4551	1.17032	3.96367	0.00884999	0.202116	0.334	0.24	0.751	0.873
DNLZ	728	-1.6767	2.13008	0.00888246	0.202259	1.868	0.646	0.587	0.39
RPL36A	2911	-0.872552	6.9939	0.00888395	0.202259	8.809	6.522	5.072	5.467
ISL1	2717	-1.61315	1.71543	0.00888859	0.202259	0.205	0.318	0.135	0.087
EIF5A	2555	-0.952444	7.62345	0.00892246	0.202707	17.428	9.671	9.468	8.19
HECW1	9707	0.989052	4.93317	0.00893249	0.202707	0.187	0.406	0.561	0.915
SLC4A9	3435	1.4923	2.18526	0.00894074	0.202707	0.073	0.115	0.279	0.391
RAN	1417	-0.988842	7.4814	0.00899901	0.203764	32.022	12.346	11.906	16.248
SNORD99	80	-1.42743	2.59234	0.00901341	0.203764	18.442	11.554	8.635	5.469
NUMB	4678	0.872263	5.95103	0.00901995	0.203764	0.871	1.75	2.515	3.493
HIST1H2BO	467	-1.43005	6.36302	0.00907621	0.204788	59.734	5.682	13.367	17.287
DQ576951	30	1.07932	4.77778	0.00910212	0.205126	45.875	120.298	141.315	299.454
IFT27	7206	0.925036	5.32976	0.00915516	0.206022	0.435	0.63	1.059	1.489
RPL9	1387.67	-0.915873	7.82131	0.00916387	0.206022	36.823	20.189	17.225	20.823
AK316321	498	-1.44689	3.90997	0.00917855	0.20609	9.399	2.088	3.407	1.891
LOC100288911	716	-5.2952	-1.08223	0.00919927	0.20609	0.378	0	0	0.001
LOC100130354	1895	-5.2952	-1.08223	0.00919986	0.20609	0.149	0	0	0
HIST1H2BF	430	-1.43907	5.58918	0.00925338	0.207042	37.758	3.86	9.584	9.762
MT1JP	1001	-1.67218	2.3932	0.00931832	0.208246	1.768	0.345	0.422	0.414
FBXL22	3100	-1.09502	4.34201	0.00934381	0.208445	1.577	0.822	0.725	0.693
IL6ST	9186	-0.904413	6.94696	0.00934943	0.208445	2.114	2.71	1.811	1.43
KCNV1	3620	-1.64017	1.85734	0.00938847	0.209066	0.254	0.166	0.117	0.053
BC019904	1460	-1.85841	0.912655	0.00942158	0.209555	0.318	0.279	0.14	0.07
TDG	3914	-0.898222	5.81224	0.00944424	0.20981	2.699	2.401	1.818	1.622
FAM9C	3652	-1.77761	1.47633	0.00946332	0.209985	0.126	0.216	0.089	0.035
GPR153	4082	1.58669	2.31053	0.00952251	0.210389	0.087	0.079	0.167	0.462
MZT1	2412	-1.31422	4.0572	0.00952671	0.210389	1.577	1.051	1.003	0.344
C12orf61	1684	-1.35506	3.59147	0.00953084	0.210389	2.062	0.661	0.802	0.522
FUT4	6048	-0.907253	7.1415	0.00956482	0.210389	4.844	3.339	2.974	2.528
CCDC78	3741	-0.893159	5.7066	0.00957474	0.210389	2.829	2.101	1.614	1.725
PTCH2	4634	-1.29214	4.02218	0.00959778	0.210389	1.068	0.242	0.275	0.4
SNORD38A	71	-2.0811	0.96669	0.00962814	0.210389	9.847	2.301	0.153	3.376
RPS25	492	-0.978465	5.69802	0.00962863	0.210389	26.09	11.229	10.047	13.827
TRPM5	3958	-1.58864	1.53763	0.00964688	0.210389	0.163	0.155	0.075	0.056
BIRC2	4210	-0.965243	5.20948	0.00965935	0.210389	1.447	1.761	1.166	0.902
CUTA	1199	-1.26829	3.95552	0.00965935	0.210389	3.764	1.059	1.217	1.296
C3orf20	4420	1.16223	3.59691	0.00967211	0.210389	0.171	0.301	0.497	0.818
SNORD73A	65	-1.33463	2.66974	0.0096759	0.210389	22.553	16.378	10.65	9
AK027252	2457	-2.08374	0.701216	0.0096877	0.210389	0.115	0.2	0.053	0.039
AK026714	1880	-1.04408	5.1648	0.00968818	0.210389	2.2	5.095	2.258	2.176
TOMM22	1379	-0.993239	5.26201	0.00969053	0.210389	6.409	3.503	3.273	3.008
RAB7A	2232	0.861744	7.52468	0.00970469	0.210389	5.086	11.395	16.008	21.524
GAS2L3	2940	0.880251	5.54762	0.00971273	0.210389	1.261	1.836	3.122	4.064
HIST1H2AM	487	-1.35285	6.6679	0.00972582	0.210389	68.528	8.026	17.315	20.589
MIF	656	-1.21403	4.74396	0.00972668	0.210389	12.177	2.788	3.006	5.125
C5orf51	5222	-0.933778	5.34105	0.00973607	0.210389	1.296	1.519	0.998	0.855
FEM1A	3844	-0.968441	7.13731	0.00974887	0.210389	8.988	3.842	4.011	4.256
CEP170	8143	0.831169	6.16928	0.00975123	0.210389	0.678	1.088	1.8	2.145
KCNK5	3783	-0.924205	5.59787	0.00975152	0.210389	2.288	2.29	1.715	1.321
KCNK4	3665	-1.93155	1.18036	0.00976207	0.210389	0.218	0.046	0.038	0.053
RABGGTB	1744	-0.914333	7.38948	0.00979494	0.210856	17.994	16.014	13.201	9.555
AEN	3708	-0.885261	7.51416	0.00981748	0.211006	9.687	7.587	6.317	5.475
CLIC3	813	-1.64209	2.40341	0.00982444	0.211006	1.833	0.849	0.814	0.29
RPL19	732	-0.935668	6.93661	0.00985302	0.211032	40.564	18.034	15.56	23.032
TFAM	2003	-1.02804	5.55484	0.00985759	0.211032	5.029	3.407	3.309	1.915
C17orf76-AS1	2514	-0.951884	8.43365	0.0098714	0.211032	32.128	15.992	16.087	15.288
PREB	2164	-1.10044	5.11064	0.00989147	0.211032	4.166	1.577	1.858	1.526
KAZALD1	3495	-1.25739	4.28415	0.00989417	0.211032	1.663	0.401	0.511	0.574
RPS3	2340	-0.864999	7.85283	0.00990102	0.211032	20.321	14.144	10.756	13.059
SNORD33	83	-1.35145	2.39511	0.00991242	0.211032	15.814	9.457	5.302	6.903
NCOA2	6157	0.86149	5.79556	0.00991767	0.211032	0.628	1.161	1.794	2.276
PSMG2	1978	-0.986336	4.68159	0.00992695	0.211032	2.193	2.575	1.591	1.436
TRIB1	3757	-0.941829	7.55121	0.00995244	0.211334	11.836	5.591	5.567	5.878
LOC644656	1143	-1.1273	5.63457	0.010003	0.211946	12.284	3.268	4.535	4.479
FTL	1411	-0.95712	6.10845	0.0100185	0.211946	12.113	5.041	5.005	6.13
HS3ST3B1	2032	-1.17557	3.5258	0.0100247	0.211946	1.376	0.76	0.595	0.592
DUT	2246	-1.04271	4.56869	0.0100265	0.211946	2.327	1.515	1.259	1.094
MIR1304	91	-1.53259	2.60168	0.0100731	0.212692	17.284	9.842	8.727	3.07
PLD6	3823	-0.859562	6.38059	0.0100938	0.212889	4.264	3.362	2.656	2.638
SNORA57	149	-1.52429	2.11735	0.0101107	0.212937	8.334	3.605	2.1	2.903
SNORD20	80	-1.46345	1.76747	0.0101188	0.212937	9.132	8.496	3.794	4.467
SNORA43	136	-1.24254	3.00414	0.0101724	0.213826	14.699	8.086	5.239	6.778
TFF2	707	-2.33696	0.515481	0.0102003	0.214173	0.795	0.144	0.154	0.092
TBCA	2446	-0.981148	4.83439	0.0102232	0.214414	2.229	2.008	1.458	1.241
PDIK1L	4600	-0.965973	5.75091	0.0102512	0.21476	2.671	1.463	1.461	1.209
HYAL2	4489	-0.972557	5.39417	0.0103335	0.216242	2.245	1.07	1	1.131
RPS15	531	-1.02592	5.77482	0.0103651	0.216312	27.411	9.118	9.76	12.835
NEB	29429	0.854967	7.72831	0.0103665	0.216312	0.492	0.95	1.342	1.928
GATAD2B	7476	0.838655	6.50518	0.0103802	0.216312	0.958	1.471	2.306	3.144
BC035377	766	-2.07735	1.33025	0.0103921	0.216312	1.309	0.14	0.137	0.29
C10orf95	1469	-1.14679	3.8657	0.0103945	0.216312	2.322	1.381	1.158	0.964
RPL4	2209	-0.927224	8.38401	0.0104666	0.217181	35.614	17.115	16.016	18.923
ANO10	2854	1.0434	4.30424	0.0104681	0.217181	0.388	0.878	1.296	1.965
SLC24A2	11311	-1.56726	1.8738	0.0104894	0.217181	0.088	0.048	0.029	0.028
C1QBP	1163	-0.928225	5.97683	0.0105027	0.217181	12.96	6.01	5.34	7.22
C9orf23	1102	-1.16843	4.32681	0.0105222	0.217181	5.013	1.667	1.854	1.874
MIR378D2	98	-2.6326	-0.57217	0.010525	0.217181	2.086	1.472	0.332	0.47
PEX12	2683	-1.09577	4.1441	0.0105261	0.217181	1.513	0.909	0.783	0.645
RPS10P7	689	1.30775	2.57829	0.010529	0.217181	0.535	0.827	2.009	2.194
GMFB	4125	-1.13269	5.39567	0.0105782	0.217957	1.737	2.089	1.587	0.618
TADA1	3658	-0.97623	5.36065	0.0105966	0.218097	2.329	1.683	1.502	1.071
PDRG1	1373	-1.13821	3.93894	0.0106231	0.218402	2.703	1.443	1.263	1.105
WDR11	5488	-0.902275	5.68294	0.0106573	0.218867	1.249	2.184	1.043	1.262
LOC100129196	2050	-1.11713	3.87155	0.0107089	0.219684	1.653	1.005	0.773	0.77
NXT2	2966	-1.53348	1.83308	0.0107275	0.219826	0.276	0.23	0.132	0.09
LIMK2	4959	0.833186	6.14277	0.0107405	0.219852	1.044	1.826	2.656	3.744
SCARNA2	420	-1.28155	4.00211	0.0107763	0.220004	11.016	3.119	4.229	3.096
KLHL21	6380	-0.857644	7.64949	0.010786	0.220004	6.08	4.908	3.904	3.732
SNORA70	131	-1.4121	3.43557	0.0107898	0.220004	23.641	7.859	9.89	5.034
IER3IP1	1504	-1.22593	3.94903	0.0107964	0.220004	2.155	1.745	1.452	0.657
C7orf31	3609	1.40094	2.46246	0.0108066	0.220004	0.095	0.129	0.297	0.458
FBXL15	2555	-1.28633	3.61712	0.0109051	0.221769	1.351	0.443	0.518	0.418
SRXN1	3366	-0.919734	6.48292	0.0109374	0.222185	6.215	3.046	3.027	3.148
NRP1	9852	-0.83031	7.42617	0.0109676	0.222556	2.721	3.471	2.039	2.335
MARCKSL1	1546	-0.973973	5.3909	0.0110364	0.223676	6.36	3.249	3.169	3.002
SOS2	6420	0.871471	5.34748	0.0110466	0.223676	0.456	0.78	1.38	1.473
APOA1BP	1379	-0.994487	4.88828	0.0110812	0.224134	5.147	2.515	2.155	2.718
TOM1L2	6809	0.89545	5.4208	0.0111113	0.224502	0.487	0.737	1.138	1.722
MTHFD2L	7250	-0.877704	6.05177	0.0111369	0.224776	1.498	1.762	1.244	0.992
LOC146336	2933	0.82284	9.18349	0.0111564	0.224928	13.846	25.841	45.881	42.348
PCGF1	1131	-1.1604	4.22079	0.0111784	0.22497	4.228	1.835	1.975	1.443
MLST8	2860	-0.97911	5.09822	0.0111825	0.22497	2.882	1.378	1.184	1.541
TAS1R3	2559	-1.2145	3.32507	0.0112227	0.225436	1.003	0.475	0.345	0.456
ACTN1	7305	0.830367	7.76658	0.0112297	0.225436	2.377	3.601	5.84	7.501
BRD8	5096	0.824333	6.8429	0.0112464	0.225529	1.685	2.847	4.389	5.693
HOXC11	2037	-1.48464	3.38063	0.0112816	0.225825	1.333	0.662	0.7	0.208
RCCD1	2767	-0.926835	4.87546	0.0112941	0.225825	1.885	1.956	1.25	1.288
C9orf69	2845	-0.995165	5.34848	0.011314	0.225825	3.355	1.727	1.788	1.438
SNORA68	133	-1.33072	2.63794	0.0113211	0.225825	11.507	7.094	4.787	4.324
GNPDA2	6424	-0.97265	5.43713	0.0113343	0.225825	1.102	1.356	0.96	0.614
FGFBP1	1358	-1.75379	1.41904	0.011338	0.225825	0.688	0.17	0.096	0.212
COX5B	505	-1.32949	3.00023	0.0113486	0.225825	4.516	1.649	1.306	1.773
ZBTB10	6322	-0.936815	5.41298	0.0113575	0.225825	1.266	1.148	0.916	0.67
AK126532	2949	-0.950583	6.79324	0.0113838	0.226108	9.189	3.93	4.238	4.327
SPRYD3	2932	-1.00326	4.52085	0.01145	0.226761	1.553	1.299	0.977	0.815
CLP1	1846	-1.15723	4.32926	0.0114619	0.226761	3.043	0.926	0.989	1.261
SNORD36B	71	-1.44255	2.34406	0.011464	0.226761	21.345	7.037	4.091	8.879
FAM49A	4837	1.99143	0.471411	0.011465	0.226761	0	0.03	0.062	0.09
CRAT	3006	1.16946	3.43019	0.0115092	0.227125	0.273	0.337	0.696	1.024
RRP9	1543	-0.988651	4.68092	0.0115153	0.227125	2.879	3.198	2.156	1.724
HTRA1	2120	-2.6326	-0.560045	0.0115198	0.227125	0.117	0.047	0.015	0.015
NDUFAF3	1691	-1.05605	4.94823	0.0115513	0.227414	4.647	1.882	2.139	1.838
NT5C	1037	-1.09012	4.41925	0.0115587	0.227414	5.096	2.427	2.426	2.036
RNF43	6096	-0.824605	8.81148	0.0116501	0.228972	11.409	14.739	8.102	10.436
SNORD18B	70	-2.3942	0.236304	0.0116749	0.229025	6.673	1.742	1.394	0.355
PNRC2	2414	-0.982323	7.73778	0.0116772	0.229025	20.643	10.384	11.694	8.144
DQ575018	1441	1.2635	2.9018	0.0117114	0.229456	0.196	0.647	1.046	1.516
ALG2	2989	-0.924512	5.41292	0.0117545	0.230045	3.047	1.987	1.761	1.578
AFAP1	7770	-0.827931	9.08481	0.0117765	0.230045	11.894	12.642	8.343	9.035
MGC5590	1214	-3.46012	-0.681927	0.0117876	0.230045	0.204	0.089	0	0.026
SAP130	4293	0.844898	6.48598	0.0118074	0.230045	1.833	2.32	3.788	5.576
KRTAP3-1	593	-3.46012	-0.674646	0.011812	0.230045	0.418	0.181	0.055	0
NCOA1	7073	0.875478	5.64881	0.0118193	0.230045	0.498	0.903	1.254	1.972
ABT1	2263	-1.02367	5.1062	0.0118274	0.230045	3.88	1.534	1.64	1.726
AMT	2359	0.845644	5.86434	0.0118507	0.230055	2.129	2.757	4.89	6.128
LOC400027	2202	-1.23875	4.23216	0.0118524	0.230055	2.153	1.033	1.168	0.539
PEX16	1908	-1.01131	4.3087	0.0118842	0.230239	2.231	1.566	1.136	1.213
TMEM68	4380	-1.06396	4.05545	0.0118865	0.230239	0.612	0.817	0.465	0.394
RCBTB2	3644	-1.26893	3.15014	0.0119077	0.230413	0.386	0.576	0.307	0.199
AK022915	3520	-1.21152	5.23592	0.0119348	0.230699	2.103	1.926	1.696	0.499
HNRPDL	4245	-0.906676	8.24266	0.0119545	0.230841	15	9.907	9.326	7.429
PDXP	2005	-1.22811	3.73432	0.0120402	0.232257	1.741	0.733	0.795	0.547
FRMPD2	5781	3.08638	-0.385726	0.0120701	0.232367	0	0.008	0.015	0.06
TPI1	1856	-0.875051	6.96057	0.0120707	0.232367	15.216	8.031	7.102	8.873
CBY3	810	-2.17834	0.324743	0.0121157	0.232994	0.467	0.266	0.08	0.118
EIF2B5	3697	-0.83437	5.99775	0.0121289	0.233009	3.158	2.894	2.185	2.093
IFFO2	5835	-0.870119	6.00139	0.0122108	0.234271	2.255	1.573	1.392	1.244
GTF2A2	1582	-1.08837	3.55648	0.0122196	0.234271	1.561	1.22	0.765	0.894
MRFAP1	2152	-0.947146	6.35143	0.0122757	0.234724	9.248	3.978	4.472	4.187
PPAN-P2RY11	3269	-0.803851	6.95072	0.0122985	0.234724	6.345	6.926	4.314	5.228
SAP18	2301	-1.02621	5.12441	0.0123081	0.234724	3.669	1.734	1.873	1.465
ADPRHL2	1691	-0.979072	4.76886	0.0123098	0.234724	3.476	2.319	1.974	1.711
AL832891	1862	-0.984748	8.44159	0.0123112	0.234724	48.031	17.114	20.076	21.455
LOC158376	1546	-3.59494	-0.490926	0.0123183	0.234724	0.229	0.023	0.021	0
RPL18A	618	-0.990505	6.43913	0.0124658	0.237113	36.828	12.243	15.138	16.012
ATP6V1E2	1979	1.63032	1.58512	0.012469	0.237113	0.072	0.12	0.263	0.523
SNORA4	137	-1.13837	4.10633	0.0124905	0.23723	29.402	16.972	16.372	10.212
RFX3	4452	1.2635	2.90098	0.0125005	0.23723	0.048	0.227	0.367	0.457
CISD1	2213	-1.07162	4.12705	0.0125555	0.238034	1.175	1.836	0.995	0.786
MLLT11	2158	-1.68003	1.50658	0.0126214	0.239041	0.246	0.33	0.151	0.074
RASL11A	1543	-1.18459	3.14878	0.0126464	0.239075	1.368	0.814	0.518	0.676
ZBTB6	4106	-0.990032	5.77077	0.0126532	0.239075	2.962	1.744	1.866	1.125
ETAA1	3283	-0.89384	5.87048	0.0126885	0.239075	3.293	3.013	2.463	1.809
NAA30	4475	-0.969248	5.02796	0.012693	0.239075	1.525	1.085	0.954	0.73
MRPL50	1669	-0.9959	4.6355	0.0126946	0.239075	3.497	1.857	1.535	1.829
MZT2B	933	-1.61923	2.07407	0.0127028	0.239075	1.168	0.692	0.595	0.179
MBLAC2	4280	-1.03286	4.33438	0.0127124	0.239075	0.88	0.863	0.619	0.453
MIR23B	881	-1.33798	2.23319	0.0127446	0.23944	1.218	0.923	0.545	0.497
H3F3B	2455	-0.938648	7.3984	0.0127725	0.239449	15.815	8.12	8.931	6.842
SNORD73	72	-2.0872	0.498206	0.0127917	0.239449	4.14	5.711	2.047	0.512
ASCL2	1849	-1.85025	1.83304	0.0127969	0.239449	0.677	0.139	0.189	0.086
LOC650293	651	1.18423	3.30251	0.0127994	0.239449	0.761	1.818	2.647	4.706
GAR1	1972	-1.18263	4.15867	0.0128089	0.239449	1.126	2.42	1.239	0.73
SYNJ1	7230	0.844677	5.62682	0.0128664	0.240067	0.584	0.77	1.356	1.692
CD81	1497	-0.892191	5.86155	0.0128768	0.240067	8.318	5.255	4.896	4.336
DNAH6	13642	1.11309	3.71795	0.0128804	0.240067	0.032	0.139	0.209	0.252
LOC729737	3402	1.21604	2.98768	0.0129016	0.240224	0.094	0.295	0.459	0.675
PERP	4302	-0.864223	6.61962	0.0129315	0.240541	4.854	3.073	2.773	2.711
AMPD2	4784	-0.848763	5.37936	0.0129529	0.2407	1.619	1.453	0.941	1.207
MRPL12	1015	-0.934315	5.08264	0.013027	0.241615	7.187	4.673	3.97	3.826
GSPT2	2846	-1.10394	4.63439	0.0130279	0.241615	2.352	0.795	0.96	0.886
C21orf63	3060	-0.841662	5.42412	0.0130477	0.241743	2.338	2.654	1.525	1.984
CLDN14	2335	2.16623	0.616795	0.0131232	0.242903	0	0.061	0.139	0.223
SNORA41	132	-1.70661	1.67423	0.0131603	0.242906	7.006	3.278	2.819	1.209
SLC16A14	4688	1.27388	2.70888	0.013162	0.242906	0.106	0.116	0.299	0.377
SP2	3432	0.865993	5.73619	0.0131683	0.242906	1.23	1.848	2.676	4.362
ZNF267	3266	-0.896178	6.55853	0.0131752	0.242906	5.518	4.635	4.049	2.821
CCND3	3329	-0.980867	5.09939	0.0132018	0.243156	2.452	1.196	1.195	1.14
AX747619	3354	-1.10294	3.45296	0.0132485	0.243608	0.661	0.565	0.359	0.363
AX747534	2032	-2.17834	0.338811	0.0132523	0.243608	0.198	0.11	0.064	0.016
CEBPG	3860	-0.902636	5.80819	0.01327	0.243694	2.831	2.285	2	1.458
STK38	4159	0.837908	6.05819	0.0133248	0.244462	1.021	2.219	2.867	4.378
AK023288	2260	-1.33684	2.86363	0.0133515	0.244712	0.548	0.753	0.436	0.212
CAPN9	2593	1.32414	2.68082	0.0133711	0.244832	0.178	0.213	0.443	0.779
HOXA13	2514	-0.885978	6.9447	0.0134992	0.246937	11.288	5.648	5.652	5.904
PLCH1	6536	1.68794	1.35923	0.0135674	0.247942	0.009	0.037	0.089	0.115
AX747179	2335	-1.00438	4.40721	0.0136359	0.248899	2.075	1.201	1.05	1.005
NCKAP5L	5294	1.121	3.69179	0.0136463	0.248899	0.234	0.182	0.513	0.628
LOC727677	1791	-1.31641	2.26963	0.0138333	0.251779	0.628	0.435	0.259	0.283
LSM2	880	-1.23747	2.97983	0.0138364	0.251779	2.18	1.258	1.038	0.795
SLMO2-ATP5E	768	-0.935857	4.81746	0.0138445	0.251779	8.191	4.858	3.776	4.8
SPIN4	4112	-1.0143	4.50671	0.0138745	0.251841	1.205	0.794	0.704	0.543
LOC645431	2025	-1.62344	2.36198	0.0138896	0.251841	0.874	0.148	0.193	0.227
SMG8	3266	-0.954751	5.42737	0.0138967	0.251841	3.286	1.339	1.376	1.634
NPNT	4733	1.22171	2.75384	0.0139071	0.251841	0.079	0.148	0.289	0.396
BRF2	2000	-0.955621	5.13882	0.0139151	0.251841	4.108	2.114	2.078	1.969
ZNF92	3114	-0.904244	5.91574	0.0139343	0.251897	3.567	3.293	2.784	1.832
LRRC37B	3332	0.925705	4.71755	0.013951	0.251897	0.599	0.919	1.524	2.075
TWF1	3456	-0.852745	6.19511	0.0139585	0.251897	3.709	3.743	2.927	2.271
SNORD43	62	-1.21474	2.9267	0.0139947	0.252308	28.921	18.135	12.867	12.501
GPT	2053	-1.29511	3.08684	0.014069	0.253099	1.011	0.574	0.526	0.294
GLTSCR1	6098	0.880047	5.40169	0.0140721	0.253099	0.538	0.823	1.204	1.943
AURKC	1301	2.0146	0.795646	0.0140949	0.253099	0.022	0.105	0.257	0.458
NDUFAF4	2482	-1.14635	3.79963	0.0141034	0.253099	1.399	0.675	0.653	0.521
KIAA1324	7261	0.815247	6.60383	0.0141061	0.253099	1.124	1.575	2.502	3.463
HEATR1	8811	-0.796826	7.55947	0.0141206	0.253118	3.36	4.16	2.508	2.929
SIAH2	2620	-0.973716	5.24853	0.0141588	0.253543	3.588	1.523	1.613	1.675
METTL12	2862	-0.834733	6.60648	0.0141714	0.253543	7.296	4.458	3.716	4.583
CPS1	6165	1.1643	3.03275	0.0142073	0.253623	0.058	0.166	0.281	0.358
LRRC14	5420	-0.893343	6.79539	0.0142148	0.253623	4.845	2.237	2.311	2.495
ALDOC	1651	-1.27253	2.62377	0.0142324	0.253623	0.853	0.601	0.371	0.388
SOWAHB	2921	-1.10744	4.70896	0.0142344	0.253623	2.388	0.829	1.069	0.819
ARID5B	8452	-0.974913	4.32561	0.0142435	0.253623	0.458	0.406	0.284	0.27
JAM2	1697	-2.36815	-0.257272	0.0143865	0.255793	0.122	0.136	0.027	0.038
LOC144571	2187	-1.94759	0.620307	0.0143926	0.255793	0.194	0.128	0.059	0.044
PRKCE	6456	0.852154	5.58937	0.0144119	0.255893	0.57	0.916	1.306	2.061
GSTO1	1310	-1.0098	4.27629	0.0144721	0.256337	3.335	2.035	1.731	1.601
MRFAP1L1	1591	-0.983159	5.288	0.0144785	0.256337	5.923	2.74	3.042	2.485
ARF6	3939	-0.932777	7.50053	0.0144995	0.256337	10.837	5.106	5.907	4.634
CGGBP1	4804	-1.1095	4.08733	0.0145009	0.256337	0.746	0.568	0.494	0.273
TACSTD2	2072	-0.946856	6.02044	0.0145053	0.256337	8.027	2.873	3.253	3.881
CLTCL1	6204	0.879678	5.31252	0.0146693	0.258993	0.493	0.77	1.126	1.778
TTC30B	2644	-1.39416	2.74816	0.0147199	0.259641	0.669	0.326	0.319	0.157
AX747507	1262.5	0.996193	4.18541	0.0147358	0.259676	0.767	1.925	2.814	3.925
CCDC38	1954	-1.65793	1.68729	0.0147816	0.260143	0.318	0.38	0.219	0.071
DTX2P1-UPK3BP1-PMS2P11	2171	0.997897	4.38972	0.01479	0.260143	0.538	1.274	1.682	2.854
RPL24	562	-0.877532	6.06873	0.0148226	0.260472	28.433	12.957	11.005	17.388
RAPH1	10601	0.792558	7.43102	0.0148387	0.26051	1.098	2.241	3.25	3.999
KLF4	3215	-0.947914	6.62556	0.0148603	0.260645	7.869	2.794	3.264	3.706
SNORD97	142	-1.49786	1.89725	0.0149354	0.261474	6.751	3.934	2.946	1.773
SRF	4380	-0.868951	5.77128	0.0149356	0.261474	2.737	1.59	1.495	1.491
BC042372	694	-1.52429	2.104	0.0149705	0.261474	1.343	1.23	0.86	0.283
QSOX2	4527	-0.785904	6.08257	0.0150014	0.261474	2.542	2.681	1.794	2.007
TTC7B	3680	1.01894	4.05755	0.0150021	0.261474	0.375	0.453	0.85	1.249
C11orf20	1789	-1.82545	1.08896	0.0150126	0.261474	0.407	0.095	0.075	0.108
GNRH1	2150	-1.02571	3.99121	0.0150183	0.261474	1.188	1.578	0.907	0.806
RPS19BP1	927	-1.16775	4.07256	0.0150191	0.261474	5.063	1.546	1.985	1.704
MIR7-1	110	-2.89071	-0.347835	0.0150337	0.261487	1.573	2.354	0.46	0
2013-03-01	5733	-1.03482	6.10889	0.015066	0.261622	1.397	3.145	1.806	0.987
SMYD2	1685	-0.996613	4.08381	0.0150694	0.261622	1.507	2.246	1.118	1.244
F8A3	1702	-1.33282	2.18825	0.0150956	0.261833	0.708	0.358	0.153	0.375
C12orf33	2210	-1.49692	1.98149	0.0151155	0.261937	0.549	0.174	0.12	0.202
C22orf28	2066	-0.862443	5.12114	0.0151871	0.262934	2.813	3.214	1.969	2.191
PELI1	9357	-0.83896	7.83442	0.0152206	0.263272	3.33	5.411	3.003	3.135
LAMA2	9692	-0.836869	8.7518	0.0152973	0.264355	5.768	10.283	4.824	6.448
HOXA11-AS1	1549	-0.948408	5.06909	0.0153361	0.264511	5.138	2.508	2.415	2.572
ACSF2	2418	1.18797	2.82592	0.0153398	0.264511	0.205	0.289	0.607	0.798
DQ590492	28	-1.03292	4.68793	0.0153487	0.264511	243.318	84.466	86.66	115.128
IRS2	6998	0.983566	4.60996	0.0153867	0.264922	0.344	0.297	0.687	0.907
SUPT4H1	1489	-0.828384	5.4594	0.0154201	0.265031	5.352	5.044	3.478	3.871
ACACB	9535	0.819668	5.9809	0.0154213	0.265031	0.493	0.848	1.146	1.826
PPIL1	1736	-0.932102	4.27721	0.0154663	0.26543	1.96	2.133	1.074	1.62
BC153822	2480	-1.76216	0.674423	0.0154783	0.26543	0.186	0.101	0.05	0.051
NPAS2	4179	1.00231	4.33397	0.015487	0.26543	0.347	0.546	0.811	1.446
NPM3	877	-1.28001	3.30311	0.0155153	0.265673	3.408	0.867	0.759	1.454
PSTK	1722	-1.49606	2.03555	0.0155321	0.265719	0.619	0.36	0.287	0.152
ZNF639	3274	-0.809652	6.03762	0.0155743	0.266197	3.754	3.207	2.543	2.458
EFNB2	4387	-0.814733	8.23566	0.0156233	0.266698	13.075	10.66	8.644	8.347
JMJD4	2595	-0.932541	5.8595	0.015632	0.266698	5.492	2.283	2.616	2.524
ZIC5	4597	-0.932641	4.8131	0.0156912	0.266889	1.409	0.758	0.625	0.806
HNRNPAB	1890	-0.790189	7.24038	0.0156921	0.266889	15.089	12.492	9.538	10.541
NR2F2	6110	-0.788327	8.47439	0.0157147	0.266889	10.468	9.666	6.9	7.765
BC023568	738	-1.00275	4.04126	0.0157496	0.266889	3.331	5.06	2.589	2.621
ST3GAL5	3126	1.65257	1.3456	0.015755	0.266889	0.023	0.082	0.235	0.177
POLR1D	3220	-0.810612	5.99729	0.0157664	0.266889	4.192	2.656	2.113	2.796
ACHE	3495	-1.79776	1.21101	0.0157665	0.266889	0.23	0.051	0.035	0.064
PACS1	6533	0.83151	6.18291	0.0157774	0.266889	0.78	1.479	1.819	3.21
CCT2	2282	-0.813362	6.759	0.0157791	0.266889	9.686	6.636	5.731	5.97
PTP4A1	5633	-0.894064	7.52626	0.0157885	0.266889	6.889	4.471	4.568	3.148
C11orf68	1558	-0.943646	5.51011	0.0157998	0.266889	7.21	3.024	3.34	3.354
SORD	3722	-0.833142	5.57459	0.0158379	0.267291	2.257	2.245	1.647	1.536
FAM83B	3166	0.835209	5.62977	0.0158606	0.267433	1.452	1.642	3.071	3.87
C11orf48	1628	-0.817335	5.66075	0.0158755	0.267445	6.137	4.678	3.51	4.198
UTP3	2073	-0.826039	5.95074	0.0159197	0.267773	5.617	4.757	3.921	3.448
RPL28	5183	-0.860094	7.97795	0.0159293	0.267773	11.075	5.645	5.477	6.134
SRSF3	4205	-0.86349	8.62521	0.0159379	0.267773	20.111	12.258	12.066	10.375
CSF3R	3490	-2.6326	-0.59263	0.0159559	0.267837	0.041	0.062	0	0.018
DUSP4	7341	-0.997037	4.31164	0.016045	0.269091	0.632	0.344	0.286	0.327
RPLP0	1264	-0.863215	7.53389	0.0160732	0.269324	34.138	16.227	16.157	18.73
DL492076	125	-0.922307	4.80404	0.0161473	0.270103	50.552	28.483	22.938	29.623
ZNF185	4785	1.19185	3.00005	0.0161485	0.270103	0.13	0.143	0.369	0.427
TLCD1	1197	-0.92496	5.12066	0.0161828	0.270277	6.593	3.613	3.48	3.318
C12orf52	1775	-0.916396	4.83327	0.0162007	0.270277	3.21	2.512	2.019	1.806
TRIM28	2959	-0.795741	7.42995	0.016248	0.270277	12.087	7.899	6.108	8.383
BC069739	1635	-0.982296	5.37115	0.0162506	0.270277	4.637	4.486	3.846	1.995
C20orf72	2127	-0.813796	5.39546	0.0162507	0.270277	3.321	3.667	2.192	2.803
TP53I11	5605	1.60013	1.59099	0.0162526	0.270277	0.038	0.032	0.134	0.135
LRIG3	4253	-0.870641	5.41454	0.0162723	0.270277	2.177	1.318	1.163	1.248
RAB26	1805	-0.823476	6.44693	0.0162866	0.270277	10.49	6.102	5.581	6.228
PIAS1	2324	0.845656	5.80374	0.0163099	0.270277	1.699	3.132	3.958	6.933
RPL12	660	-0.893973	6.96413	0.0163144	0.270277	45.605	19.487	21.636	22.556
AK091102	1917	-0.947038	4.35229	0.0163175	0.270277	1.99	1.873	1.257	1.273
C9orf163	2573	-1.56761	3.07747	0.0163391	0.270396	1.11	0.15	0.358	0.186
C21orf119	825	-1.33684	2.93045	0.0164135	0.271387	2.831	0.695	0.749	1.02
PTPRR	4492	-0.82292	6.01208	0.0164824	0.272235	1.867	3.303	1.594	2.072
SNORA26	123	-1.29366	3.32241	0.0164938	0.272235	23.74	6.718	8.589	7.189
HSP90AB1	2561	-0.84498	9.28703	0.0165764	0.273357	54.4	29.281	27.436	31.264
AK098783	1961	-0.820663	6.91501	0.0166588	0.274474	9.059	12.717	8.222	7.271
ELMOD2	4409	-1.15679	3.2758	0.0166818	0.274613	0.311	0.541	0.267	0.219
LOC100101266	1255	2.98172	-0.46837	0.0167246	0.274848	0	0.029	0.104	0.22
SLC35B2	2040	-0.872012	5.92803	0.0167303	0.274848	6.629	3.686	3.816	3.304
MKRN3	3926	-0.825632	5.91635	0.01674	0.274848	3.183	2.127	1.876	1.891
EIF6	1414	-0.895847	5.39269	0.0167702	0.275102	6.773	3.57	3.445	3.566
FLRT3	4024	-1.54707	1.55055	0.0168129	0.27537	0.223	0.085	0.065	0.063
ECHS1	1329	-0.987018	4.00925	0.0168186	0.27537	2.771	1.616	1.132	1.668
DQ589665	29	-1.33684	2.93016	0.0168422	0.27537	76.393	23.603	28.106	22.055
FASTK	2871	-0.89862	5.29651	0.0168453	0.27537	3.123	1.664	1.583	1.647
INSIG1	3081	-0.909322	5.61944	0.0168895	0.275852	3.56	2.001	2.11	1.623
KCNH3	3853	-1.59566	1.44622	0.0169578	0.27631	0.148	0.158	0.079	0.05
C19orf76	2112	-0.919052	4.33008	0.016967	0.27631	1.821	1.61	0.952	1.33
C6orf228	4691	-0.951781	5.04535	0.0169765	0.27631	1.406	1.109	0.994	0.645
DUSP1	2303	-1.05229	6.18792	0.0169837	0.27631	9.107	1.978	3.177	3.573
STARD7	3424	-0.803776	7.08028	0.0169912	0.27631	7.852	5.717	4.942	4.852
ADAL	3967	0.881401	5.00303	0.01701	0.276375	0.518	1.075	1.481	2.199
GLRX	1658	1.20655	2.95336	0.0170814	0.277242	0.364	0.407	0.812	1.444
FADD	1853	-0.947964	5.62607	0.0171012	0.277242	6.871	2.399	2.807	3.259
RPS6	836	-0.872902	7.73073	0.0171077	0.277242	61.526	26.071	22.667	37.524
THAP7	1242	-1.06046	4.68278	0.0171417	0.27728	5.714	1.656	1.976	2.5
GTPBP4	3716	-0.797758	7.14552	0.0171537	0.27728	5.657	7.757	4.818	4.876
SMPD2	1959	-0.982939	4.17064	0.0171544	0.27728	2.129	1.167	0.979	1.12
TMEM186	1448	-1.18459	3.79912	0.0171938	0.277469	2.775	0.744	0.902	1.06
TRIM38	3396	0.828956	5.20566	0.0172093	0.277469	0.9	1.255	2.369	2.441
GADD45GIP1	743	-1.086	3.72413	0.0172145	0.277469	4.616	1.896	1.65	2.2
TSGA10	6408	0.938646	4.19719	0.0172253	0.277469	0.199	0.341	0.629	0.673
SNORD82	75	-1.85841	0.936525	0.0172487	0.277608	7.497	3.921	2.63	1.428
AK094480	1374	-1.31285	3.00417	0.0172871	0.277762	1.615	0.6	0.703	0.418
MAT2B	3644	-1.0132	3.73498	0.0172879	0.277762	0.713	0.643	0.429	0.41
C1orf63	3227	-0.833722	6.18252	0.0173224	0.278015	4.804	2.935	2.872	2.605
MED7	1475	-1.12333	3.27321	0.0173381	0.278015	1.451	1.028	0.803	0.631
TPT1	1356	-0.898568	7.65903	0.0173482	0.278015	35.794	15.44	17.903	16.779
TRMT61A	3241	-0.851779	6.2365	0.0173633	0.27802	5.282	2.712	2.739	2.848
MAK16	3574	-0.806438	6.67612	0.0174068	0.278123	4.979	4.97	3.815	3.344
SNORD59A	75	-1.71094	0.957533	0.0174274	0.278123	7.256	4.388	2.148	2.014
FGFRL1	3508	0.810795	6.26959	0.0174276	0.278123	1.978	2.464	3.888	5.893
NPM1	1780	-0.778582	8.841	0.017429	0.278123	47.97	40.598	30.28	34.662
HIST2H2BC	582	-1.76933	1.03426	0.0174586	0.278318	1.127	0.368	0.279	0.268
AK023178	2508	-0.930836	5.82821	0.0174929	0.278318	5.78	2.072	2.359	2.834
WDR38	1319	-1.25232	3.2692	0.0174977	0.278318	1.778	1.011	0.991	0.488
P2RY11	1976	-0.799702	5.62719	0.0175023	0.278318	3.737	5.162	2.517	3.89
KATNAL1	7601	0.778523	6.0282	0.0175194	0.278318	0.722	1.032	1.654	2.124
PRKG1	7586	-1.82113	1.24912	0.0175443	0.278318	0.028	0.116	0.018	0.034
LINC00235	561	-1.43513	3.43157	0.0175452	0.278318	6.465	0.831	1.79	1.609
MLL3	18982	0.812956	8.92091	0.0175766	0.278455	1.637	3.602	4.522	7.009
TUSC2	1682	-1.05329	4.3696	0.0175979	0.278455	3.048	1.361	1.552	1.132
ATP5G3	3482	-0.834301	6.25926	0.0175984	0.278455	4.544	3.04	2.886	2.476
C8orf82	2168	-1.06942	3.81365	0.017616	0.278499	1.493	0.887	0.789	0.639
WNT10B	2369	-1.36327	1.8391	0.0177066	0.279696	0.315	0.298	0.158	0.128
TRNA_His	72	-2.30233	0.178473	0.0177412	0.280006	6.903	0.443	0.532	1.487
MIR3658	56	-2.20421	0.0177896	0.0177592	0.280027	4.339	4.354	1.703	0.456
FAM65A	4840	0.813474	6.78648	0.0178018	0.280027	1.856	2.784	3.75	6.483
PPP1R13B	5687	0.851763	5.65803	0.0178054	0.280027	0.562	1.231	1.452	2.595
ZXDA	5204	-1.04064	4.18781	0.0178153	0.280027	0.843	0.42	0.425	0.35
PKNOX2	4013	-1.33282	2.20129	0.0178285	0.280027	0.309	0.143	0.105	0.119
GRPEL2	4105	-0.921432	6.58474	0.0178459	0.280027	4.941	3.222	3.428	2.012
PDCD2L	1157	-1.00988	3.63867	0.0178471	0.280027	2.265	1.71	1.007	1.466
ODC1	2369	-0.867959	7.74592	0.0179713	0.281741	21.581	9.471	9.915	11.537
LOC100507217	2035	-0.980089	5.21375	0.0180247	0.282142	3.642	2.893	2.732	1.448
AK094715	1972	1.03885	3.54414	0.0180413	0.282142	0.419	0.651	1.134	1.621
HCG27	1720	1.03763	3.54513	0.0180568	0.282142	0.559	0.652	1.689	1.436
RNF113A	1297	-1.15874	3.61	0.0180614	0.282142	2.674	0.802	0.677	1.279
TYMP	2087	-1.0839	3.48096	0.0180822	0.282142	1.283	0.685	0.547	0.621
ALKBH2	1197	-1.06551	3.29702	0.0180872	0.282142	1.702	1.389	0.601	1.24
LRRC8E	3602	-0.860522	5.52718	0.0181213	0.28244	2.901	1.536	1.435	1.638
DQ655986	368	-1.01472	4.4215	0.0181809	0.283132	12.091	8.997	8.094	5.014
TUBA1B	3328	-0.925718	7.81759	0.0181975	0.283155	17.205	6.127	7.618	7.877
SNORD46	101	-1.41264	2.23052	0.0182476	0.2837	14.21	3.858	3.47	5.069
ABHD13	5302	-1.02819	5.48955	0.0182929	0.284169	1.635	1.427	1.351	0.548
EIF1B	1012	-1.17703	3.4461	0.0183544	0.284684	2.834	1.171	1.227	1.004
IL12A	1443	-1.26844	2.7484	0.0183564	0.284684	1.139	0.683	0.564	0.385
METTL21D	1974	-0.986996	4.66618	0.0183782	0.284786	2.445	2.224	1.854	1.101
SNORD65	72	-1.14871	3.35569	0.0183944	0.284802	37.607	15.151	12.906	16.644
CORO2B	5159	1.74495	1.2353	0.0184897	0.285719	0.034	0.021	0.074	0.16
MARVELD1	3237	-0.830546	5.92749	0.0184959	0.285719	4.189	2.272	2.14	2.433
AK095366	1351	-0.985385	4.20023	0.0185013	0.285719	2.562	2.398	1.832	1.322
BC067268	3102	0.835005	5.05117	0.0185146	0.285719	0.722	1.395	2.502	2.243
RPL5	2515	-0.793129	7.90066	0.0185656	0.285882	18.101	14.525	12.153	11.565
KLF13	6800	0.866952	5.22317	0.0185866	0.285882	0.529	0.538	1.077	1.374
PIGC	3065	-0.96099	4.57516	0.0185911	0.285882	1.833	0.926	0.875	0.915
IMPACT	4884	-0.777155	5.7879	0.0186234	0.285882	1.846	2.104	1.304	1.592
STON1-GTF2A1L	4133	1.91256	0.710639	0.0186366	0.285882	0.009	0.038	0.073	0.137
NR1D2	5498	-0.809034	6.80004	0.0186396	0.285882	3.109	4.014	2.764	2.348
NCK2	2667	0.912197	4.52911	0.018642	0.285882	0.725	0.922	1.663	2.257
RPS6KA4	3137	-0.799008	5.47528	0.0186471	0.285882	2.825	2.105	1.41	2.151
PEX5	4313	-0.91533	4.55359	0.0187051	0.286452	1.054	0.897	0.669	0.628
LOC100133311	4168	-0.825134	6.07732	0.0187234	0.286452	3.407	2.162	2.11	1.851
WDR89	3220	-0.885543	4.76762	0.0187407	0.286452	1.662	1.34	1.037	1.002
EIF4A1	4304	-0.805126	8.8229	0.0187454	0.286452	22.419	13.497	11.996	13.894
PHKB	6364	0.759839	6.37295	0.0187891	0.286797	0.913	1.791	2.553	3.186
NRARP	2621	-1.03498	4.29499	0.0187986	0.286797	1.985	0.711	0.558	1.096
TIMM13	1956	-0.82529	5.63337	0.0188237	0.286947	4.909	3.904	3.333	2.939
OSTC	1080	-0.980444	3.94758	0.0188821	0.287602	2.595	2.643	1.742	1.593
LOC100289361	623	-1.53348	1.88114	0.0189849	0.28884	1.837	0.587	0.574	0.461
SRMS	1516	-1.19617	3.31043	0.0189941	0.28884	1.806	0.629	0.676	0.653
MIR1469	47	-2.09197	0.273845	0.019063	0.289631	7.463	4.815	3.382	0.181
TP53AIP1	3439	-0.816163	5.91573	0.019077	0.289631	2.234	4.099	1.812	2.689
LOC389765	1764	1.0842	3.25959	0.01913	0.290201	0.406	0.551	1.149	1.389
HPN	3139	1.2642	2.61789	0.0191534	0.29032	0.068	0.252	0.354	0.61
PPP1R14B	987	-1.00124	4.71726	0.019229	0.290835	7.043	2.381	2.658	3.259
C12orf34	3140	-0.89067	4.49865	0.0192319	0.290835	1.268	1.309	0.832	0.924
LOC254100	1194	-1.27121	2.4713	0.0192339	0.290835	1.064	0.739	0.553	0.401
MTFP1	1689	-0.985994	4.078	0.0192579	0.290964	2.439	1.159	0.85	1.44
TM2D3	3010	-0.901557	4.76333	0.0192951	0.291291	1.863	1.333	1.109	1.043
FBXL6	3310	-0.804166	5.65305	0.0194184	0.292916	3.2	2.033	1.668	2.099
PPP1R1B	2053	-1.55664	1.36464	0.0194413	0.293026	0.4	0.122	0.097	0.123
UNC13B	6573	0.855423	5.04822	0.0194655	0.293155	0.43	0.563	0.928	1.324
SNORD19	76	-1.76216	0.629077	0.0195244	0.293806	3.084	6.207	0.333	2.874
TARBP2	2575	-0.950509	4.46979	0.0195878	0.294404	2.015	1.033	0.955	1.026
C11orf30	9430	0.780632	7.16558	0.0195955	0.294404	1.007	2.154	2.748	4.049
HIST1H1D	777	-1.30147	5.10045	0.0196781	0.295407	14.393	1.615	4.604	3.614
SNORD70	86.5	-1.22254	2.52606	0.0197436	0.295583	10.937	15.495	7.911	6.411
FAU	575	-1.00202	4.92384	0.01975	0.295583	14.197	4.34	5.316	6.388
C6orf108	797	-1.10262	3.23964	0.0197575	0.295583	2.646	1.742	1.421	1.173
FAM214B	6012	1.14413	2.89775	0.0197678	0.295583	0.106	0.101	0.303	0.276
FRMD3	6027	1.06847	3.41623	0.0197832	0.295583	0.14	0.173	0.341	0.487
FA2H	2934	1.16729	2.63183	0.0197901	0.295583	0.142	0.212	0.466	0.535
ACSS1	5430	1.85871	0.695591	0.0198001	0.295583	0.007	0.029	0.093	0.057
DQ599569	35	-1.45782	1.24226	0.0198229	0.29559	15.482	13.455	5.801	7.415
EIF2S1	4165	-0.787855	6.33657	0.0198321	0.29559	3.494	3.201	2.608	2.275
C8orf33	2656	-0.844297	6.26671	0.0198686	0.295898	6.501	3.425	3.657	3.315
TRIM31	2027	-1.05832	3.18902	0.019956	0.296964	0.951	0.75	0.417	0.596
RPL29	695	-0.841761	6.58042	0.0199889	0.297218	32.401	14.682	14.844	18.257
POLR1C	1448	-0.788878	5.57532	0.0200543	0.297954	6.698	4.666	3.467	4.795
DNAJB1	2346	-0.908513	6.84827	0.0201081	0.298518	12.417	4.438	5.745	5.591
GRIN3A	10013	-1.14482	3.11891	0.0201596	0.299044	0.143	0.193	0.114	0.077
TPBG	3477	-0.959188	5.286	0.0201901	0.29926	2.854	1.058	1.344	1.193
MMADHC	1437	-0.842445	5.02101	0.0202667	0.299971	4.154	3.794	2.765	2.825
TMEM107	3162	-0.88068	6.01507	0.0202981	0.299971	5.174	1.865	1.959	2.85
RPL38	2656	-0.778558	7.1337	0.0203201	0.299971	10.711	7.299	6.441	6.791
GSTP1	958	-0.854235	5.25655	0.0203259	0.299971	9.115	4.714	3.977	5.651
TMX3	5315	-0.932837	5.1142	0.020391	0.299971	1.08	1.272	0.972	0.577
AURKAIP1	1223	-1.01105	4.10647	0.0203992	0.299971	3.591	1.468	1.303	1.843
IRF7	2223	-0.831055	5.25744	0.0204002	0.299971	3.169	2.85	2.213	2.049
NFE2L3	3710	-0.784492	7.00992	0.0204003	0.299971	5.764	6.286	4.728	4.08
ECE2	5051	-1.15351	2.49513	0.0204086	0.299971	0.245	0.186	0.101	0.141
TMEM185B	5938	-0.851561	6.23374	0.0204093	0.299971	2.915	1.425	1.57	1.462
BEND3	6660	-0.790027	5.33898	0.020414	0.299971	1.038	1.1	0.625	0.922
ZNF416	2509	-0.942198	4.99825	0.0204566	0.300156	3.029	1.425	1.606	1.32
MBNL2	6397	0.84747	5.09681	0.0204586	0.300156	0.331	0.742	0.992	1.426
PRR5L	4214	0.931135	4.19041	0.0205096	0.300668	0.357	0.454	1.007	0.941
ECT2	4761	-0.777557	7.27904	0.020568	0.301112	4.544	6.958	3.936	4.491
ZNF581	1480	-0.962198	4.97482	0.0205719	0.301112	5.019	2.457	2.829	2.002
HOXA10-HOXA9	2110	-0.865211	6.69171	0.0206702	0.30221	11.64	5.11	5.923	5.687
SESTD1	10542	2.05208	0.53346	0.0206792	0.30221	0.003	0.01	0.032	0.042
LMO4	5553	-0.881956	4.999	0.020707	0.30238	1.059	0.982	0.783	0.609
ASB15	3121	1.47685	1.59316	0.0208437	0.30414	0.044	0.097	0.178	0.311
MCM7	3441	-0.803071	7.52588	0.0208648	0.304211	12.016	6.204	5.806	7.345
AK024248	4392	0.818015	7.01473	0.0209323	0.304769	1.822	4.241	4.687	8.684
MSX2	2208	-1.07516	4.24275	0.0209356	0.304769	2.334	0.731	0.948	0.892
CAD	7108	-0.737079	7.59251	0.0209993	0.305198	4.412	4.999	2.735	4.352
ANKRD37	1569	-1.0653	3.39862	0.0210221	0.305198	1.401	1.095	0.857	0.65
ZNF44	6106	0.779602	5.82571	0.0210465	0.305198	0.766	1.141	1.696	2.409
KPNA3	4474	-0.759327	6.02038	0.021049	0.305198	2.476	2.535	1.847	1.874
ANKRD20A8P	3670	1.99143	0.492658	0.0210532	0.305198	0.01	0.026	0.106	0.096
SNORA80B	136	-1.32783	1.81433	0.0210627	0.305198	5.719	4.81	2.418	2.847
FCRLB	2639	-1.28312	2.74662	0.0211157	0.305602	0.744	0.217	0.207	0.288
MRPL15	1749	-0.892702	4.63902	0.0211232	0.305602	3.13	1.895	1.482	1.914
SPNS2	4487	-0.740686	6.26342	0.0212004	0.306313	2.794	3.138	1.867	2.589
RPL7A	890	-0.862646	7.60549	0.0212051	0.306313	53.384	21.246	24.278	27.509
FABP5	731	-0.790009	5.63337	0.0212667	0.306551	12.964	10.445	8.517	8.535
LOC284801	1213	-1.1215	10.5991	0.0212934	0.306551	233.84	236.67	214.697	58.874
ANAPC11	1393	-1.02904	3.20806	0.0212967	0.306551	1.358	1.122	0.552	0.952
RPS19	849	-0.784638	5.974	0.0213133	0.306551	16.006	9.257	8.053	10.424
FXYD7	1685	1.50704	1.65558	0.0213203	0.306551	0.152	0.106	0.561	0.369
PGRMC2	3790	-0.940192	4.62043	0.0213215	0.306551	1.274	1.05	0.897	0.624
FLJ14186	4818	1.22102	2.32066	0.0213359	0.306551	0.044	0.129	0.199	0.298
SNORA71B	136	-1.14972	2.73608	0.0213762	0.306894	9.807	9.064	5.186	5.334
MAMLD1	5055	0.880175	4.9094	0.0214838	0.307976	0.354	0.822	0.998	1.723
SRSF8	4331	-0.773734	6.32369	0.0214925	0.307976	3.696	2.615	2.302	2.343
NDUFA4	2058	-0.952098	3.79808	0.0215008	0.307976	1.352	1.094	0.718	0.878
HSPD1	3650	-0.752639	8.86911	0.0216409	0.309522	22.664	21.223	15.77	17.003
DUS1L	2273	-0.843995	5.63491	0.0216418	0.309522	4.976	2.529	2.613	2.654
PRR7	1563	-1.05036	3.93419	0.0216716	0.309605	2.546	0.993	1.069	1.075
TNFSF12-TNFSF13	1864	-1.11545	3.30354	0.021692	0.309605	1.4	0.562	0.387	0.749
AK307233	2104	-0.846834	5.89716	0.0216971	0.309605	6.699	2.994	3.229	3.563
DPM3	547	-1.2309	2.5008	0.0218582	0.311486	2.73	1.224	1.071	1.05
MIR4700	74	-2.24486	-0.356699	0.0218622	0.311486	2.774	2.229	0.644	0.671
CCDC73	8015	-0.892765	4.51573	0.0219532	0.312545	0.475	0.551	0.362	0.336
TBRG4	3947	-0.762474	7.15807	0.0219758	0.31263	7.509	4.77	4.035	5.078
CHST11	5768	1.1036	2.85274	0.0220651	0.313663	0.086	0.133	0.272	0.317
TAS2R5	1150	1.16729	2.6207	0.0221745	0.314979	0.286	0.619	1.127	1.412
PRSS36	2911	-1.5431	1.65561	0.0221973	0.315027	0.354	0.088	0.093	0.103
NUDT16L1	2069	-1.02727	3.92518	0.022224	0.315027	1.835	0.815	0.801	0.833
DQ600483	2239	0.929564	4.69302	0.0222349	0.315027	0.673	1.571	1.791	3.574
MTUS1	8057	0.738094	7.49433	0.0222488	0.315027	1.747	2.937	4.273	5.531
2013-09-06	6433	0.885997	4.39364	0.0222635	0.315027	0.196	0.44	0.663	0.82
CYP27B1	2961	-0.815654	4.85334	0.0222901	0.315027	1.754	1.686	1.02	1.432
CENPB	2840	-0.818968	5.82155	0.0222955	0.315027	4.509	2.302	2.242	2.618
CBR1	2404	-1.02379	4.28949	0.0223233	0.315039	2.159	0.734	0.84	0.962
BC042448	2769	-1.50605	1.39016	0.0223574	0.315039	0.218	0.181	0.105	0.069
SNORA69	132	-1.62326	1.16955	0.0223578	0.315039	4.391	2.886	2.228	0.72
KIAA1609	5260	0.748399	6.10079	0.0223635	0.315039	0.943	1.785	2.393	3.356
IFITM5	733	-1.92858	0.377415	0.0223844	0.315096	0.488	0.365	0.145	0.131
SCNN1A	4259	0.760431	6.7246	0.0224249	0.315429	2.047	3.111	4.431	6.516
LOC340515	2020	0.918732	4.55113	0.022501	0.316078	0.7	1.557	1.867	3.49
TMEM60	873	-1.17071	3.02884	0.0225078	0.316078	2.427	1.076	0.994	0.951
ENPP5	3009	1.14743	2.77404	0.0225216	0.316078	0.129	0.251	0.671	0.395
NDUFB4	1560	-0.947957	3.99601	0.022602	0.316483	2.281	1.371	1.027	1.377
MRPS24	696	-1.1748	2.9748	0.0226055	0.316483	3.103	1.151	0.903	1.449
GJC2	2381	-1.61274	1.27402	0.0226151	0.316483	0.238	0.196	0.137	0.04
BC039122	2679	-1.28321	2.89615	0.022618	0.316483	0.859	0.187	0.237	0.31
WDR36	6592	-0.791963	6.58109	0.0226379	0.31649	2.153	2.941	1.972	1.729
GPR52	1126.5	1.13013	2.91526	0.0226619	0.31649	0.251	0.891	1.919	1.237
SNRPB2	1681	-0.854459	4.9228	0.0226691	0.31649	3.489	2.844	2.33	2.084
AMOTL1	8999	1.85871	0.674625	0.0226895	0.316538	0.004	0.016	0.036	0.057
PIP5K1C	6095	0.814649	5.75991	0.0227069	0.316546	0.668	1.148	1.392	2.605
INO80C	2932	-0.95797	4.32578	0.0228044	0.31745	1.233	1.248	0.959	0.651
SNORD16	100	-1.20845	2.8185	0.0228194	0.31745	18.395	8.367	8.107	6.311
C7orf25	2732	-0.894447	4.75565	0.0228226	0.31745	2.198	1.255	1.197	1.149
DGAT2	2454	-1.45782	1.22883	0.0228421	0.317487	0.171	0.238	0.077	0.099
UBE2S	1191	-0.89948	5.94311	0.02287	0.317552	13.214	4.494	5.891	6.086
MESDC1	3051	-0.884994	5.78019	0.0228807	0.317552	4.48	1.703	2.067	2.154
IMP4	1049	-0.908604	4.94096	0.0229719	0.318504	7.145	3.032	3.178	3.652
RPL21	566	-0.730432	6.7052	0.0229963	0.318504	31.94	31.207	21.361	26.497
CIRBP	3407	-0.771742	7.34246	0.0230125	0.318504	10.044	6.089	5.658	6.247
LINC00240	977	-2.0001	0.18695	0.0230432	0.318504	0.354	0.192	0.101	0.067
RPS6KA2	6462	1.15453	2.51097	0.0230602	0.318504	0.036	0.112	0.2	0.215
POLR2K	971	-1.0653	3.41638	0.0230782	0.318504	2.738	1.286	1.139	1.297
LOC255512	1000	-1.26623	3.3112	0.0230919	0.318504	3.123	0.566	0.807	1.104
EBPL	1161	-0.923356	3.96556	0.0230989	0.318504	2.208	2.746	1.292	1.986
RPA2	1871	-0.937711	4.1157	0.0231021	0.318504	1.875	1.451	1.131	1.062
KRTAP5-1	942	1.43032	1.758	0.0231299	0.318653	0.113	0.419	0.582	1.219
ORMDL1	2852	-0.87169	4.66058	0.023209	0.319199	1.791	1.332	1.113	1.033
CCDC81	2940	1.6411	0.973209	0.0232288	0.319199	0.025	0.061	0.145	0.195
MIR636	99	-1.46408	1.89351	0.0232346	0.319199	11.963	3.187	1.978	4.992
MRPS7	1415	-0.949957	4.02949	0.0232377	0.319199	2.637	1.505	1.289	1.395
SLC25A38	2124	-0.790906	5.35607	0.0232738	0.319461	3.929	2.729	1.898	2.94
TSTA3	1472	-0.931594	4.14061	0.0233853	0.320276	2.734	1.543	1.098	1.72
BC035889	2020	-0.920805	4.9391	0.0233971	0.320276	2.566	2.892	2.246	1.368
LOC148413	1748	-0.884529	5.22746	0.0234126	0.320276	4.908	2.529	2.775	2.308
SNORA21	133	-1.33455	1.90499	0.0234167	0.320276	7.368	3.739	2.276	3.466
BTG3	1594	-0.83042	4.83463	0.0234186	0.320276	3.658	2.579	1.916	2.507
SNX24	2274	0.885363	4.57212	0.0234465	0.320424	0.506	1.56	2.154	2.605
LOC100132891	4915	-1.57682	1.72348	0.0234803	0.320652	0.137	0.145	0.099	0.02
CYC1	1832	-0.888473	5.234	0.0235453	0.321307	4.989	2.119	2.356	2.465
CCR3	3335	2.31947	0.343483	0.0236304	0.322211	0.013	0.023	0.049	0.163
RPS23	3314	-0.759207	7.25251	0.0236578	0.322211	8.953	6.682	5.888	5.753
BC040701	1251	1.71113	0.808145	0.0236637	0.322211	0.061	0.128	0.26	0.47
IQSEC2	6967	1.07589	3.32741	0.0236803	0.322211	0.107	0.147	0.247	0.432
WDTC1	4805	1.02171	3.53118	0.0237128	0.322418	0.183	0.257	0.432	0.685
PIM1	3047	-0.864225	7.252	0.0238041	0.322866	12.363	4.656	5.813	5.977
UBAC2-AS1	1821	-1.13368	3.76059	0.0238493	0.322866	1.925	0.792	1.018	0.536
B3GALT6	2792	-1.00938	4.57187	0.0238562	0.322866	2.286	0.713	0.97	0.911
LSM5	3265	-1.07207	4.60479	0.0238602	0.322866	1.608	1.099	1.16	0.46
DBF4B	5282	0.737822	6.03996	0.023864	0.322866	0.933	1.676	2.356	3.102
CAP2	3131	0.925496	3.9463	0.0238713	0.322866	0.345	0.583	1.047	1.185
RELL1	4036	0.74067	6.11255	0.0238738	0.322866	1.653	1.879	3.605	3.806
NDEL1	2410	0.741533	6.36921	0.0238967	0.322866	2.905	4.246	6.317	8.681
SNORD4A	72	-1.18534	2.57606	0.0239142	0.322866	20.054	11.433	9.032	8.43
AKR7A2P1	1324	-0.818912	4.95753	0.0239313	0.322866	3.388	4.997	2.523	3.443
CTGF	2343	-0.922836	4.29076	0.0239351	0.322866	1.924	1.041	0.874	1.09
CCDC92	3768	1.73048	1.04888	0.0240771	0.324547	0.038	0.029	0.108	0.173
DKFZp686L0695	732	-1.31475	1.98924	0.0242201	0.325991	1.022	1.199	0.68	0.436
LOC100129361	1944	-0.833534	5.21042	0.0242489	0.325991	3.982	2.592	2.412	2.253
STON2	5521	1.00947	3.71223	0.0242604	0.325991	0.212	0.221	0.435	0.657
MRPS2	1505	-0.796175	5.75205	0.0242822	0.325991	8.075	4.158	3.547	5.331
CIT	9861	0.751206	8.12156	0.0242959	0.325991	1.935	3.996	5.133	7.377
SYNGR2	1783	-0.779943	5.93537	0.0243024	0.325991	7.587	4.078	3.711	4.835
HDDC3	1045	-1.07095	3.56147	0.0243059	0.325991	2.979	1.135	1.051	1.418
FBXW10	3529	1.14743	2.75096	0.0243559	0.326428	0.148	0.172	0.361	0.544
E2F6	3444	-0.748686	6.36153	0.0243938	0.326703	4.167	4.013	3.159	2.962
CLDND1	3624	-0.770835	7.95785	0.0244258	0.326897	13.061	10.319	9.171	8.088
RGMB	5922	-0.769419	5.82173	0.024463	0.327162	1.843	1.427	1.211	1.199
BC036435	1579	-1.60639	1.89716	0.0245098	0.327185	0.807	0.136	0.254	0.141
C9orf142	812	-0.982939	4.18836	0.0245318	0.327185	5.602	2.343	2.572	2.528
BC043173	1475	-3.3114	-0.844309	0.0245379	0.327185	0.096	0.122	0.03	0
UNC50	2171	-0.823197	5.09196	0.0245513	0.327185	3.3	2.145	1.816	2.056
SNORD38	69	-3.3114	-0.84427	0.024552	0.327185	1.903	2.818	0.283	0
OGFOD2	4341	-0.835101	5.52921	0.024624	0.32763	2.494	1.147	1.173	1.399
PCOLCE	2098	1.62725	1.16609	0.0246542	0.32763	0.085	0.051	0.261	0.273
ERVMER34-1	2985	-0.7619	5.55032	0.0246735	0.32763	3.142	2.239	1.717	2.263
PSMC2	3210	-0.819386	5.10752	0.0247063	0.32763	1.829	1.942	1.394	1.294
PLAC4	10009	0.722823	6.62387	0.0247489	0.32763	0.789	1.275	2.017	2.259
SP6	4069	-1.56248	1.24861	0.024794	0.32763	0.165	0.079	0.064	0.039
WEE2	3061	2.86887	-0.561148	0.0247963	0.32763	0	0.012	0.053	0.073
TPRA1	2185	-0.81551	4.98693	0.0247965	0.32763	2.797	2.246	1.785	1.821
KIAA1586	2896	-0.916507	5.01318	0.0247985	0.32763	1.986	1.98	1.683	0.966
IGBP1P1	575	2.86887	-0.561183	0.0248116	0.32763	0	0.062	0.288	0.388
AK054635	4183	-0.918648	5.40389	0.0248385	0.32763	1.72	1.893	1.584	0.824
C17orf73	960	2.86887	-0.555393	0.0248393	0.32763	0	0.037	0.203	0.206
PDE4D	13950	-0.724684	8.04367	0.0248446	0.32763	3.134	3.352	2.237	2.696
RASGRP2	4801	-3.3114	-0.85664	0.0248591	0.32763	0.02	0.046	0	0.007
INTS5	3285	-0.864936	5.23093	0.0248767	0.32763	2.769	1.169	1.232	1.501
RPP40	1159	-1.29149	1.79253	0.0248788	0.32763	0.636	0.559	0.325	0.272
ELMO2	7321	0.839316	4.95091	0.0248824	0.32763	0.401	0.43	0.829	1.04
MAD2L1BP	1629	-0.910011	5.08544	0.024991	0.328828	5.151	2.06	2.478	2.361
HCN3	3717	0.894547	4.3632	0.0250691	0.329306	0.434	0.633	0.989	1.52
BAZ2B	11563	0.753415	6.20337	0.0251001	0.329306	0.426	0.91	1.118	1.709
TTC32	819	-1.22654	1.98943	0.0251113	0.329306	1.075	0.85	0.429	0.567
DUS3L	2111	-0.768558	5.35929	0.0251124	0.329306	3.737	2.981	2.048	2.897
PLCG2	4810	0.920631	3.90268	0.025115	0.329306	0.223	0.371	0.624	0.789
LOC100132832	2332	0.779432	6.12258	0.0251739	0.329518	2.155	4.061	4.648	8.718
Y16709	154	-1.04967	3.82352	0.0251907	0.329518	18.41	15.311	13.443	6.944
B3GALT5	4373	-0.823525	4.95578	0.0251968	0.329518	0.995	1.555	0.727	1.079
AUP1	2404	-0.787051	6.53389	0.0252015	0.329518	8.686	4.364	4.294	5.244
PBX4	1740	0.972759	3.69417	0.0253102	0.330519	0.468	0.933	1.365	2.07
KIAA1932	1055	0.786827	6.17344	0.0253133	0.330519	3.872	10.415	11.448	19.354
RIN2	4507	-0.836236	4.8185	0.0253427	0.330671	1.339	0.836	0.674	0.864
IVNS1ABP	6870	-0.788266	7.17717	0.025417	0.331232	3.639	3.618	3.064	2.236
MIR1280	94	-2.48388	-0.71228	0.0254325	0.331232	2.016	1.484	0.154	0.664
SH3D19	6177	0.733041	7.2229	0.0254386	0.331232	1.853	3.241	4.432	6.179
TMEM208	820	-1.05288	3.53235	0.0254616	0.331301	3.693	1.389	1.376	1.698
MIR196A1	70	-1.2739	1.8916	0.0254836	0.331357	9.538	11.6	5.409	5.612
HK2	7093	-0.736832	7.71438	0.0255141	0.331524	5.172	4.931	3.814	3.814
SNORA27	125	-1.29037	2.05	0.0255697	0.332017	7.839	5.1	3.694	3.143
SH3BGRL2	4646	-0.862576	4.36182	0.0255883	0.332028	0.908	0.655	0.466	0.61
SPCS1	1084	-0.971311	3.63919	0.0256859	0.332804	2.568	1.583	1.075	1.596
HSPA13	3986	-0.954393	4.20008	0.0257214	0.332804	1.008	0.631	0.611	0.456
GLS	9777	-0.851742	7.73689	0.0257275	0.332804	2.709	5.14	3.115	2.35
PNO1	1981	-0.764686	6.24984	0.025774	0.332804	6.052	7.265	5.321	4.537
ECE1	6190	0.756181	6.81096	0.025778	0.332804	1.72	2.021	3.27	4.671
DUSP23	773	-1.66755	0.790298	0.025787	0.332804	0.691	0.272	0.194	0.173
ASNSD1	2471	-0.835401	5.04445	0.0257938	0.332804	2.72	1.922	1.714	1.56
MUC20	6647	0.793876	6.34275	0.0258038	0.332804	0.808	1.727	1.861	3.646
LHX3	3280	-1.63554	1.0687	0.0258157	0.332804	0.191	0.073	0.071	0.039
DL490427	3730	-0.999015	4.49234	0.0258256	0.332804	1.073	1.125	0.933	0.454
ZCCHC10	2341	-0.931993	3.88682	0.0258492	0.33288	1.121	1.177	0.764	0.756
SSBP3	2187	0.934505	4.01228	0.0259248	0.333624	0.593	0.809	1.308	2.06
LOC100130855	1851	-0.833567	4.67689	0.0259528	0.333755	2.288	2.613	1.629	1.822
ZBTB42	3636	-1.07487	3.0258	0.0260037	0.334135	0.509	0.325	0.268	0.228
DMXL1	13609	0.730473	6.6256	0.026018	0.334135	0.455	1.072	1.512	1.667
DUSP12	1249	-0.859002	4.85322	0.0260779	0.334265	4.839	3.204	3.007	2.592
TRMT2A	3262	-0.832488	5.45004	0.0260846	0.334265	2.639	2.002	1.899	1.382
MEGF9	7717	0.721375	6.46781	0.0260863	0.334265	1.025	1.376	2.243	2.727
KNDC1	8348	2.74644	-0.660898	0.0261345	0.334265	0	0.004	0.029	0.017
SLC6A12	4098	2.74644	-0.660911	0.026144	0.334265	0	0.009	0.053	0.033
AL831889	2670	-0.782874	7.97259	0.0261603	0.334265	13.676	19.219	13.076	10.976
MIR2116	80	-2.48388	-0.725158	0.0261611	0.334265	0.934	3.257	0.425	0.293
BX537811	2667	-0.782426	7.97154	0.0261868	0.334265	13.682	19.228	13.086	10.98
CDC42EP2	2023	-0.908916	4.60027	0.0262054	0.334265	2.748	1.448	1.48	1.339
DEPDC5	6704	0.729143	6.80792	0.0262064	0.334265	1.319	2.199	3.039	4.276
MCTP1	4402	-1.18742	2.20927	0.0262308	0.334349	0.196	0.221	0.119	0.11
ATP5I	680	-1.00144	3.72271	0.0263011	0.335017	4.446	2.596	2.447	1.963
PRR15L	1384	-0.925023	3.92542	0.0263198	0.335028	2.351	1.581	1.15	1.46
TAX1BP3	2098	-0.791502	5.08835	0.0263377	0.335028	3.127	2.504	1.909	2.17
CST3	2344	-0.912802	4.2923	0.0263844	0.335097	1.979	0.975	0.719	1.247
SULT2B1	1405	1.91256	0.704308	0.0263898	0.335097	0.05	0.077	0.162	0.448
RNF216	9425	-0.741274	7.36442	0.0263967	0.335097	2.35	3.794	1.886	2.723
MED31	1656	-1.04915	3.78307	0.0264828	0.335963	1.978	1.024	1.116	0.703
C16orf80	1583	-0.880382	4.81186	0.0265075	0.336049	4.248	1.896	1.977	2.246
SPECC1	6969	0.729918	6.95044	0.0265839	0.336789	1.207	2.549	3.26	4.547
C2CD3	8709	0.760754	7.44221	0.0266812	0.337732	1.455	2.736	3.231	5.66
B4GALNT3	4313	0.886913	4.09126	0.0266994	0.337732	0.321	0.442	0.843	0.924
ZNF48	3640	-0.849222	5.27101	0.0267228	0.337732	2.469	1.171	1.273	1.272
SRSF5	4439	-0.753403	7.80777	0.0267476	0.337732	9.55	7.589	6.715	6.086
SP110	3104	0.884491	4.26331	0.0267576	0.337732	0.457	0.756	1.14	1.66
CYR61	2293	-0.870441	8.7997	0.0267664	0.337732	49.314	16.62	21.935	23.58
ARL6IP1	2436	-0.762514	6.99143	0.0268338	0.338354	11.068	6.554	6.499	6.59
TIMM10	674	-1.00867	3.63701	0.0268601	0.338459	4.645	2.015	1.93	2.216
ATXN1	12522	0.708517	6.32057	0.0268846	0.338493	0.544	0.796	1.343	1.407
DRP2	7118	1.11839	2.67377	0.0268989	0.338493	0.055	0.098	0.16	0.264
RBMX	5152	-0.767368	8.074	0.0269906	0.339314	9.579	8.263	7.342	5.863
TMEM52	1324	-1.23652	2.06438	0.0270004	0.339314	0.795	0.443	0.223	0.444
DNAH10	14951	1.13444	2.63903	0.0270625	0.339621	0.026	0.045	0.075	0.123
SHISA4	1661	1.23122	2.20749	0.0270637	0.339621	0.17	0.276	0.534	0.805
KIAA1671	10698	0.710617	7.65055	0.0271007	0.339621	1.531	2.434	3.711	4.436
TNK2	9231	0.737313	6.21679	0.0271144	0.339621	0.661	1.03	1.413	2.118
LOC440354	8277	-0.756068	6.30832	0.0271153	0.339621	1.436	1.889	1.31	1.166
C12orf73	1994	-0.933503	4.06799	0.0271339	0.339626	1.647	1.359	1.124	0.866
EXOSC8	1464	-0.906962	4.07955	0.0272315	0.34062	1.645	2.607	1.313	1.523
SULT1C2	3019	-0.848865	6.15243	0.027262	0.340776	2.335	6.349	2.427	3.614
SNORD1B	86	-2.09893	-0.0549851	0.027284	0.340822	3.347	2.131	1.277	0.338
SET	3452	-0.749518	8.08834	0.0273087	0.340904	14.346	12.478	10.703	9.388
LOC100190939	4705	0.815978	5.72742	0.0273446	0.341017	0.828	1.475	1.657	3.424
MATN3	2583	1.15291	2.58671	0.0273615	0.341017	0.205	0.179	0.564	0.518
C2orf69	3728	-0.822799	5.96288	0.0273723	0.341017	2.873	2.941	2.568	1.582
PSAPL1	4680	-1.45639	1.16537	0.0274087	0.341244	0.144	0.053	0.028	0.061
LOC100144603	627	-1.37561	2.46073	0.0274319	0.341306	2.496	0.896	1.141	0.507
LDHB	1600	-0.705947	7.43175	0.0274661	0.341505	19.958	16.533	12.361	15.776
SENP7	5340	0.841619	4.41752	0.0274924	0.341605	0.225	0.568	0.88	0.907
LAD1	3505	-0.713378	6.42048	0.0275497	0.34209	4.176	4.144	3.104	3.282
LOC100505761	1592	-0.833946	4.80718	0.0276033	0.342529	3.698	2.413	2.169	2.141
SNORD55	74	-1.41496	2.30792	0.0277013	0.343518	21.032	4.953	7.46	4.935
NARS	2975	-0.716104	5.92384	0.0278801	0.345418	3.19	3.863	2.322	3.069
AK124173	1959	-1.58654	0.864751	0.0278914	0.345418	0.255	0.143	0.083	0.087
MIS12	2790	-0.803413	6.07068	0.0280108	0.346669	5.321	2.848	3.225	2.678
CBR3	1112	1.01779	3.58669	0.0280614	0.347065	0.771	1.238	1.706	3.345
C4orf33	2238	1.11947	2.55873	0.0281707	0.347802	0.165	0.284	0.716	0.519
GEMIN4	3741	-0.723924	7.11649	0.0281803	0.347802	7.301	5.191	4.511	5.015
NME3	1034	-1.36581	2.64194	0.0281822	0.347802	1.972	0.311	0.463	0.662
PPPDE1	4092	-0.827497	5.29442	0.028204	0.347802	1.719	1.621	1.401	0.973
SNORA62	118.5	-0.969196	3.61587	0.0282283	0.347802	23.334	14.061	12.385	11.573
NAMPT	6506	-0.76522	7.19089	0.0282322	0.347802	3.363	4.437	3.171	2.597
AK294973	1596	-1.55664	1.35972	0.028266	0.347867	0.443	0.224	0.204	0.08
KPNA2	2318	-0.812447	7.60953	0.0282767	0.347867	20.238	8.173	9.508	10.885
PRKACA	3620	0.932702	4.54646	0.0283081	0.347867	0.691	0.519	1.278	1.632
NMU	816	-1.10343	2.5112	0.0283117	0.347867	1.157	1.555	0.638	0.927
COL4A4	10341	-0.851916	4.60625	0.0283607	0.34824	0.375	0.467	0.304	0.282
CDC42EP3	3981	-0.73652	7.84171	0.0284708	0.349159	11.63	7.783	7.008	7.663
SNORA38	132	-1.79724	0.483062	0.0284728	0.349159	2.133	2.795	0.996	0.838
C1orf228	1685	1.74456	0.600425	0.0284972	0.349231	0.068	0.043	0.205	0.245
SNORA2B	137	-1.79724	0.483751	0.0285188	0.349267	2.199	2.46	0.77	0.968
HIVEP3	14115	0.758539	6.40288	0.0286031	0.349925	0.357	0.908	1.015	1.659
EGR1	3136	0.924039	9.07483	0.0286231	0.349925	21.099	11.196	33.068	44.104
TPI1P2	2017	-1.07324	3.23587	0.0286466	0.349925	1.191	0.515	0.5	0.52
PGAM4	1678	1.4044	1.43692	0.0286622	0.349925	0.084	0.15	0.407	0.38
ZFP90	5297	0.760702	5.27295	0.0286659	0.349925	0.604	0.903	1.42	1.776
WDR5B	4183	-0.761294	5.36377	0.0287933	0.351252	2	1.371	1.074	1.423
PLEKHA7	5455	0.731608	5.94167	0.0289047	0.35222	0.843	1.53	1.971	2.974
RELB	2279	-0.871262	4.12665	0.0289102	0.35222	1.376	1.346	0.937	0.935
CETN3	981	-1.37721	2.06488	0.0289467	0.352436	0.96	0.732	0.611	0.228
ZMPSTE24	3154	-0.775844	5.52564	0.0289752	0.352553	2.432	2.631	2.044	1.682
ACYP2	1222	-1.15797	2.64719	0.0290498	0.35299	1.404	0.518	0.512	0.566
HP08716	290	-1.66755	0.78941	0.02906	0.35299	1.953	0.618	0.112	0.924
CXCL1	1105	-2.24486	-0.310647	0.0290676	0.35299	0.288	0.065	0.059	0.029
SURF6	2317	-0.818026	6.14235	0.0291173	0.353365	5.696	4.802	4.73	2.776
ZFP161	3776	-0.867322	4.63828	0.0291485	0.353515	1.449	0.844	0.799	0.786
FAM189A2	2482	1.74456	0.590352	0.0292815	0.354571	0.014	0.058	0.15	0.166
DMXL2	12136	0.714591	7.74847	0.0292816	0.354571	1.339	2.422	3.283	4.459
NPPA-AS1	1110	1.07397	2.73652	0.0293199	0.354571	0.322	0.749	1.233	1.568
SNORD1C	78	-1.31228	1.68356	0.0293283	0.354571	10.819	5.69	3.196	4.864
TMEM8A	3684	0.772007	5.21109	0.0293301	0.354571	0.898	1.162	1.938	2.46
IDAS	2104	-0.93688	3.60579	0.0293969	0.355034	1.124	0.965	0.664	0.718
C14orf169	2460	-0.816188	5.3073	0.0294063	0.355034	3.758	1.752	1.679	2.261
LRCH3	3214	0.72478	6.71266	0.0294261	0.355044	2.269	4.651	5.887	8.451
HMGN2	1969	-0.762603	6.31523	0.0296673	0.357493	8.358	5.3	5.474	4.688
ACTL7B	1407	-2.48388	-0.736289	0.0297046	0.357493	0.025	0.204	0	0.045
FAM69A	3264	-0.787903	5.74765	0.0297159	0.357493	2.932	2.745	2.399	1.739
ENTPD2	2656	1.26715	1.85934	0.029719	0.357493	0.093	0.124	0.289	0.356
CDCA7	2810	-0.702451	5.97107	0.0297276	0.357493	3.792	3.812	2.72	3.158
ATP6V0B	2478	-0.818628	5.8093	0.0297586	0.357493	5.349	2.312	2.745	2.745
LOC100287042	2597	-0.853165	4.69414	0.0297801	0.357493	2.297	1.149	1.117	1.29
ZNF516	8627	0.952872	3.85522	0.0297815	0.357493	0.153	0.164	0.311	0.453
PLBD2	2832	0.735776	5.79928	0.0298495	0.357928	1.594	2.526	3.483	5.128
MID1IP1	2498	-0.835198	6.30743	0.029856	0.357928	7.934	2.79	3.599	3.989
SRPX2	2190	0.9956	3.49389	0.029919	0.358455	0.251	0.707	0.875	1.526
NRBP2	4619	0.871302	4.5106	0.0299511	0.358611	0.389	0.581	0.81	1.421
FAM47E	7827	-0.87408	4.69517	0.0299757	0.358653	0.6	0.57	0.479	0.326
CSRP2BP	3848	-0.77413	4.94541	0.029993	0.358653	1.466	1.312	0.936	1.103
ARPC5L	1922	-0.798167	5.46815	0.0300721	0.359349	4.823	3.042	3.081	2.624
NDST2	4824	0.773334	5.82594	0.0300939	0.359349	1.098	1.317	1.94	3.241
NTN3	1986	-1.12421	2.84563	0.0301087	0.359349	0.666	0.722	0.49	0.306
AK096319	3077	-0.821836	5.88516	0.0301727	0.359563	2.658	4.154	2.866	1.978
POLR2A	7005	0.727553	8.52728	0.0301841	0.359563	4.666	6.402	9.29	13.714
FGD4	9682	0.699052	6.68409	0.0302215	0.359563	0.924	1.303	2.349	2.203
KIAA1522	5701	0.700004	6.51892	0.0302221	0.359563	1.376	2.026	3.115	3.826
C11orf46	1770	-0.877214	4.62467	0.0302401	0.359563	2.301	2.675	1.991	1.428
AFF1	10236	0.712752	7.41299	0.0302537	0.359563	1.123	2.429	3.091	4.206
BC136808	1659	0.974326	3.62818	0.0302608	0.359563	0.504	0.882	1.254	2.2
ACPT	1347	-0.834036	4.32235	0.0303392	0.360159	2.58	2.71	1.529	2.198
ANO1	5509	1.80276	0.626903	0.0303555	0.360159	0.013	0.02	0.047	0.096
EXOSC3	1581	-0.78423	5.49193	0.0303881	0.360159	4.93	4.924	4.054	3.14
KIFC2	3336	0.806862	4.77884	0.0303998	0.360159	0.579	1.081	1.534	2.13
LOC100270746	941	-1.52007	0.79881	0.030407	0.360159	0.414	0.381	0.187	0.17
ZNF12	5116	-0.707336	6.59666	0.0304691	0.360666	3.403	2.998	2.368	2.566
KANK2	5964	0.711538	7.10233	0.0304926	0.360717	1.882	3.005	4.116	5.923
FAM3C	2542	-0.980273	4.87436	0.0306068	0.361816	1.432	2.85	1.783	0.952
AK123440	1640	1.43039	1.2956	0.0306241	0.361816	0.022	0.197	0.317	0.428
PITPNC1	2108	1.07397	2.748	0.0306437	0.361819	0.241	0.322	0.667	0.812
C6orf47	2475	-1.00928	4.0628	0.0306818	0.362041	1.579	0.841	0.964	0.554
EN2	3395	-1.37296	2.01111	0.0307188	0.362154	0.307	0.169	0.153	0.075
ATAD1	3391	-0.707346	5.95046	0.0307299	0.362154	2.875	3.371	2.283	2.527
GPX1	1183	-0.92855	4.79376	0.0307723	0.362286	6.28	1.849	2.225	3.147
LOC440900	852	1.34935	1.52107	0.0307798	0.362286	0.166	0.349	0.899	0.711
ALMS1	13630	0.733019	8.11646	0.0308525	0.362913	1.376	2.95	3.499	5.506
DPAGT1	3471	-0.752037	5.23647	0.0309474	0.363802	2.21	1.493	1.156	1.621
C1orf98	1417	1.07849	2.92357	0.0309852	0.364018	0.208	0.759	1.016	1.528
C4orf48	540	-1.69166	1.10403	0.0310481	0.364142	1.019	0.643	0.543	0.133
LOC100271836	4212	0.749914	7.43984	0.0310725	0.364142	2.879	5.833	6.489	11.855
HNRNPK	4260	-0.718624	8.63897	0.0310749	0.364142	17.779	13.721	11.957	12.147
ATG2B	11099	0.787353	5.2257	0.0310872	0.364142	0.246	0.448	0.557	0.947
CYP2J2	1857	-0.954393	4.12383	0.0311104	0.364142	1.033	2.51	1.013	1.277
SNRPG	1337	-0.81687	4.65363	0.0311123	0.364142	3.49	3.094	2.407	2.295
LOC254128	2697	-0.845131	4.40226	0.0311728	0.364623	1.589	1.154	0.969	0.961
AK130294	5086	0.875914	5.89873	0.0311989	0.3647	0.458	1.925	1.737	3.729
MRPS28	707	-1.02316	2.95824	0.031222	0.364743	1.919	2.217	1.256	1.32
STXBP1	3967	0.951337	4.01163	0.0312898	0.365308	0.391	0.368	0.685	1.166
C17orf79	1084	-0.938405	3.56966	0.0313398	0.365663	2.406	1.528	1.126	1.448
PDE12	4166	-0.694236	6.2406	0.0313636	0.365713	3.098	3.064	2.193	2.596
EXOC4	6043	0.712013	7.14598	0.031384	0.365724	1.556	3.447	4.3	5.978
NEK3	3970	0.836758	4.43208	0.0314195	0.36591	0.494	0.574	1.159	1.245
TMPRSS7	2622	1.46758	1.33321	0.0315241	0.366579	0.068	0.071	0.161	0.317
ICK	6901	-0.701261	5.96426	0.0315309	0.366579	1.543	1.535	1.14	1.239
FOXN2	5463	-0.750797	6.68107	0.0315356	0.366579	3.336	3.063	2.699	2.095
SNORA48	134.5	-0.972443	3.48062	0.0315653	0.366689	20.132	9.728	7.462	11.52
PKIB	2304	-1.03982	2.92773	0.0316112	0.366689	0.626	0.614	0.39	0.358
PRDX1	1348	-0.734214	6.32694	0.0316137	0.366689	13.008	7.006	6.53	8.601
ZNF593	649	-1.1478	3.72176	0.0316233	0.366689	6.168	1.18	2.03	2.135
BACE1	6020	0.776146	5.1497	0.0316618	0.366909	0.529	0.671	1.105	1.478
KCNQ5	6776	-0.946661	3.63225	0.0317495	0.367221	0.257	0.422	0.22	0.223
ARTN	2262	-1.17436	2.73645	0.0317501	0.367221	0.828	0.274	0.287	0.328
CKAP4	3036	-0.763832	5.44331	0.0317551	0.367221	3.091	1.771	1.673	1.933
URM1	1726	-0.863629	3.99814	0.0317671	0.367221	1.623	1.695	0.985	1.32
SCEL	3226	1.41994	1.15815	0.0318257	0.367672	0.022	0.078	0.167	0.165
NODAL	2086	1.10317	2.70294	0.0318663	0.367915	0.171	0.384	0.547	0.927
CYS1	2719	-3.14556	-0.952044	0.0319097	0.368109	0.091	0.013	0.012	0
AX747379	2128	-1.04854	2.90383	0.0319224	0.368109	0.654	0.67	0.424	0.372
ATP4A	3668	-1.36025	1.28418	0.0319983	0.368272	0.15	0.122	0.067	0.064
CHCHD4	1604	-0.836343	4.47244	0.0320071	0.368272	2.957	1.854	1.615	1.772
KANK3	3340	-1.07451	3.83001	0.0320118	0.368272	1.079	0.455	0.594	0.328
SNORD95	50	-1.23652	2.09087	0.0320151	0.368272	24.112	8.749	7.602	9.658
CCT8	2048	-0.704627	6.68859	0.0321072	0.369104	9.175	7.822	6.393	6.731
SCO2	1393	-0.926421	4.14625	0.0321777	0.369632	3.123	1.332	1.405	1.569
AF283776	1795	-1.23607	3.34828	0.0321925	0.369632	0.792	1.439	0.914	0.284
RPP38	1656	-0.706597	5.96196	0.0322144	0.369657	7.297	5.386	4.604	5.186
LOC285540	1120	0.927393	3.56054	0.0322449	0.369775	0.661	1.35	2.101	2.714
SPDYE1	2650	0.793167	4.61139	0.0322641	0.369775	0.687	1.173	2.076	1.979
GOLT1B	3438	-0.938644	4.168	0.0323563	0.370606	0.915	0.972	0.777	0.464
GAS6	3903	0.736012	5.6284	0.0324003	0.370882	0.835	1.841	2.312	3.271
C20orf96	2445	0.872515	4.01484	0.0324587	0.371324	0.398	0.909	1.302	1.677
MAML2	5428	0.96082	3.22433	0.0324812	0.371355	0.098	0.225	0.362	0.429
VWA5B2	5120	-1.23652	2.05569	0.0325675	0.372115	0.166	0.153	0.101	0.069
CEP128	7715	0.718759	6.61961	0.0326156	0.372437	0.707	2.004	2.633	2.958
C12orf44	1437	-0.954942	4.3182	0.0326521	0.372607	3.162	1.738	1.995	1.197
SLC25A25	3941	-0.751696	6.4645	0.0326946	0.372607	4.627	2.914	3.097	2.553
TINAGL1	3346	-0.687009	7.27261	0.0327201	0.372607	7.517	8.179	5.666	6.588
SEMA6B	3942	1.17339	2.03156	0.0327222	0.372607	0.065	0.109	0.223	0.265
DIAPH2	5149	0.706818	6.10486	0.0327298	0.372607	0.798	2.062	2.57	3.276
C11orf75	975	1.4044	1.421	0.0327518	0.372631	0.073	0.331	0.634	0.722
AX747838	2229	-0.869214	3.9763	0.0328013	0.372968	1.152	1.39	0.831	0.915
APEH	2773	-0.703696	6.5969	0.0328226	0.372985	6.927	4.786	4.098	4.961
HOXA9	2057	-0.789773	6.98298	0.0329291	0.373968	14.624	5.998	7.355	7.688
PDK2	3392	1.27701	1.7854	0.0330326	0.374915	0.063	0.098	0.268	0.217
ATXN7L1	8005	0.715797	5.78093	0.0331747	0.376301	0.57	0.88	1.248	1.739
TSSK3	1315	0.829567	4.42152	0.0332189	0.376431	1.232	2.029	3.072	4.204
C1orf109	2825	-0.741721	5.16394	0.0332263	0.376431	2.399	1.951	1.458	1.802
HMGCR	4871	-0.727281	6.62077	0.0333087	0.377123	3.752	3.08	2.787	2.404
RRM2B	5200	-0.880945	4.31695	0.0333486	0.377123	0.642	0.731	0.539	0.398
Em:AC008101.5	721	-0.896902	3.79138	0.0333521	0.377123	4.221	2.575	2.126	2.477
NTPCR	902	-1.15975	1.92254	0.0333707	0.377123	0.708	0.955	0.411	0.546
HK1	4793	0.71798	5.99822	0.0334011	0.377123	1.335	1.439	2.627	3.109
TTC30A	4669	-1.43164	1.95986	0.0334081	0.377123	0.265	0.061	0.084	0.068
RFX2	4112	1.04977	3.39614	0.0335648	0.378408	0.235	0.228	0.412	0.786
ADRM1	2552	-0.771285	6.38646	0.0335875	0.378408	7.853	3.151	3.431	4.689
KIAA0355	6747	0.708081	6.11572	0.0335992	0.378408	0.98	1.18	1.887	2.547
HRCT1	950	-1.54707	1.57633	0.0336026	0.378408	1	0.264	0.342	0.202
RPUSD1	2277	-0.842066	4.91008	0.0336257	0.37844	3.147	1.383	1.547	1.639
RIN1	3126	-0.933697	3.43323	0.0337106	0.378962	0.677	0.576	0.399	0.429
C1QL4	2065	-1.51629	0.945258	0.0337269	0.378962	0.244	0.156	0.081	0.1
TCEB1	2330	-0.875087	4.62237	0.0337327	0.378962	1.962	1.777	1.534	1.033
C15orf61	1297	-1.14827	2.39205	0.0337725	0.379183	1.029	0.499	0.353	0.517
TMED9	1393	-0.842073	4.45608	0.033835	0.379657	3.592	1.873	1.707	2.139
TRMT5	5281	-0.755892	5.79575	0.0338915	0.380064	2.134	1.426	1.448	1.21
ZNF326	3973	-0.745793	5.92002	0.0339648	0.380657	2.062	3.258	2.047	1.944
SMAP2	3457	0.866154	4.03789	0.0340051	0.380881	0.419	0.497	1.063	1.042
CLDN18	3632	0.806404	4.45284	0.034049	0.38112	0.334	0.887	1.333	1.344
CLDN23	1952	-1.25684	2.95726	0.0340755	0.38112	1.224	0.238	0.45	0.327
ST8SIA5	3689	1.41451	1.53766	0.0341081	0.38112	0.046	0.073	0.113	0.277
MKKS	2773	-0.821909	4.51285	0.034134	0.38112	1.463	1.418	1.077	0.974
ELMO3	2556	-0.819162	4.22232	0.0341584	0.38112	1.474	1.097	0.716	1.11
NOSTRIN	3823	0.749987	5.15649	0.0341775	0.38112	0.645	1.298	1.785	2.315
PRX	5932	-1.096	2.31216	0.0341828	0.38112	0.137	0.186	0.082	0.108
PMS2P5	1438.33	1.00192	3.35337	0.034189	0.38112	0.492	0.823	1.159	2.148
PLD1	7625	0.7161	5.60147	0.0342893	0.381788	0.554	0.787	1.182	1.577
F3	2888	-0.719641	7.82931	0.0342896	0.381788	15.611	10.778	10.237	9.958
AL832909	2234	-1.13497	2.86342	0.0343413	0.381933	0.838	0.369	0.4	0.301
SNORA71D	138	-1.21549	2.10879	0.0343434	0.381933	8.132	4.007	2.199	4.306
PITHD1	1622	-0.766112	5.07809	0.0343872	0.382193	4.327	2.79	2.461	2.794
SCAPER	7005	0.747205	4.98475	0.0344636	0.382816	0.334	0.605	0.9	1.075
AX747833	2704	0.74345	5.38131	0.0345028	0.382986	1.047	2.189	2.762	4.023
SYDE2	5646	-0.696428	5.72791	0.0345359	0.382986	1.519	1.694	1.097	1.388
HIF1A-AS2	2051	-0.923545	4.34456	0.0345402	0.382986	1.58	1.986	1.469	0.91
SP1	7698	0.708703	7.93425	0.0346485	0.383908	3.111	3.549	6.154	7.528
NSMAF	3782	-0.750502	5.7941	0.0346643	0.383908	1.83	3.344	1.768	2.091
RPL22	2085	-0.696177	6.2216	0.0346937	0.383913	6.261	5.831	4.748	4.645
MRPS26	1039	-0.835773	4.61579	0.0347057	0.383913	4.68	3.545	3.147	2.648
C2orf44	3894	-0.776344	5.09711	0.0347771	0.384476	1.716	1.3	1.138	1.081
TMEM5	1777	-0.863644	4.17511	0.0348273	0.384804	2.163	1.385	1.222	1.236
C3orf17	5320	-0.702816	5.98238	0.0348977	0.385175	1.863	2.199	1.608	1.527
MEPCE	3281	-0.764457	6.28161	0.034902	0.385175	5.123	2.846	3.243	2.679
SNORA18	132	-0.867388	3.88074	0.0350299	0.386184	23.009	16.535	10.828	16.379
DKFZp667P0924	6088	0.710065	6.26093	0.0350346	0.386184	1.106	1.559	2.191	3.282
ZNF782	3420	0.724895	5.48944	0.0351936	0.387709	0.849	1.924	2.482	3.277
RRN3P2	2474	1.27993	2.1404	0.0352216	0.387789	0.092	0.203	0.223	0.655
SNORD63	69	-1.23652	2.03941	0.035247	0.387841	9.711	14.205	7.519	5.046
MIR3619	83	-1.12479	3.06778	0.0353122	0.388331	21.935	15.956	14.8	6.741
POP7	932	-0.989984	4.48609	0.0353657	0.388527	6.857	1.482	2.426	2.875
SNORA78	127	-1.51311	1.09769	0.0353715	0.388527	5.412	1.556	1.07	1.926
TMEM238	662	-1.34069	2.01854	0.0354073	0.388579	1.873	0.49	0.703	0.492
ATP1B1	2200	-0.70759	6.06676	0.0354372	0.388579	5.553	4.726	4.182	3.744
STUB1	1691	-0.814284	5.01584	0.0354384	0.388579	4.305	2.221	2.373	2.326
NOL6	5095	-0.676255	6.81375	0.0354638	0.388609	4.034	3.37	2.669	3.166
BCOR	7220	0.747406	7.21834	0.0355254	0.388609	2.224	2.012	3.829	5.113
SNORA46	135	-1.98535	-0.177275	0.0355398	0.388609	1.264	1.818	0.294	0.709
CA5BP1	994	1.02616	2.91232	0.0355458	0.388609	0.595	0.759	1.448	2.048
TTYH3	5078	0.781859	4.84536	0.0355551	0.388609	0.461	0.701	0.99	1.506
EXOSC4	895	-0.949415	3.98946	0.0355706	0.388609	4.594	1.645	1.976	2.108
FAM173A	858	-1.13519	3.37318	0.0355862	0.388609	3.325	1.062	1.55	0.977
COX7A2	754	-0.988365	3.29928	0.0356184	0.388733	2.996	1.716	1.578	1.417
LOC729421	1090	-1.42449	1.73173	0.0357874	0.389977	0.974	0.241	0.274	0.293
KAT2B	4824	0.85042	3.93267	0.03579	0.389977	0.204	0.414	0.724	0.689
TRNA_Val	72.9688	-1.98535	-0.118772	0.0357947	0.389977	4.688	1.027	0.673	0.7
POLR1B	5501	-0.693613	7.03091	0.0358399	0.390242	3.822	4.249	3.188	3.094
SMG6	6525	0.690983	7.27924	0.0359255	0.390948	1.728	3.392	4.267	6.097
LOC100132287	4370	1.14999	2.62473	0.0359753	0.391172	0.049	0.197	0.223	0.46
HSBP1	1891	-0.953439	3.71013	0.0359969	0.391172	1.591	0.881	0.892	0.701
IRF2BP1	2511	-1.01665	4.72254	0.0360087	0.391172	2.897	0.764	1.416	0.877
FOXD1	2267	-1.06574	3.26484	0.0360857	0.39156	1.141	0.395	0.459	0.465
CD72	2480	1.24033	1.83623	0.036093	0.39156	0.113	0.118	0.276	0.407
DD413682	21.5455	-1.18974	2.39738	0.0361258	0.39156	63.257	28.145	29.681	20.669
LOC285205	1306	-2.76742	-0.378936	0.036128	0.39156	0.271	0.027	0.05	0
SNORD88A	97	-1.33721	1.55911	0.0362347	0.392393	7.67	4.346	4.008	2.054
LTA4H	3019	0.807208	4.63714	0.036263	0.392393	0.542	1.137	1.468	2.221
AX747182	1866	0.680229	6.56424	0.0362676	0.392393	3.931	6.953	9.675	12.206
KLHL22	2616	0.785654	5.15506	0.0362903	0.392413	1.152	1.642	2.191	3.855
METTL1	1307	-0.745113	4.89699	0.0363238	0.392548	4.199	3.656	2.581	3.289
HIST1H3E	462	-1.2736	2.83173	0.036355	0.39266	5.022	0.676	0.94	2.095
FRMD6-AS1	2227	-0.949635	3.46967	0.0364878	0.393662	0.826	0.998	0.657	0.53
MIR4653	83	-1.90198	0.0762184	0.0364921	0.393662	2.416	3.322	0.757	1.247
AK097957	2434	0.693299	5.80224	0.0365108	0.393662	2.016	2.833	4.469	5.377
IMPDH2	1691	-0.695989	6.1508	0.0365933	0.394019	8.831	5.164	4.851	6.03
RPSAP52	1143	-1.01849	2.79726	0.0365943	0.394019	1.146	1.118	0.671	0.737
ALOX12P2	3084	1.2486	1.76317	0.036607	0.394019	0.093	0.087	0.252	0.265
SNORD96A	72	-1.02762	2.78568	0.0366537	0.394253	20.709	14.886	9.946	11.809
REC8	2331	-0.807023	4.26738	0.0366973	0.394253	1.513	1.392	0.908	1.175
FASTKD3	2437	-0.840027	4.67652	0.0367111	0.394253	1.955	1.703	1.502	1.073
E10222	992	-0.691647	5.52406	0.0367283	0.394253	7.908	7.867	5.342	6.949
DLGAP4	8332	0.70137	6.57165	0.0367547	0.394253	0.883	1.559	1.958	3.019
ULBP2	1642	1.62725	1.13827	0.0368083	0.394253	0.098	0.066	0.198	0.485
ZNF850	7721	-0.770224	4.80161	0.0368113	0.394253	0.649	0.601	0.455	0.467
ZSWIM3	2972	1.19712	2.07076	0.0368122	0.394253	0.131	0.096	0.361	0.3
UCP3	3485	0.905	3.46404	0.0368208	0.394253	0.169	0.432	0.787	0.641
AX748119	2176	0.805732	4.80044	0.036839	0.394253	1.008	1.604	2.079	3.634
C19orf33	520	-0.911511	3.74786	0.0369745	0.39546	5.634	3.546	3.204	2.941
MEAF6	3022	-0.854531	3.74736	0.036994	0.39546	0.885	0.685	0.443	0.658
ATF7IP2	3708	0.763792	4.71133	0.0370515	0.395746	0.517	0.939	1.413	1.683
JUND	1870	-0.863706	5.03036	0.037103	0.395746	4.435	1.527	2.059	2.081
TUBA4B	1678	-1.90198	0.123156	0.0371157	0.395746	0.228	0.063	0.047	0.06
AFAP1L2	5696	1.46141	1.17077	0.0371738	0.395746	0	0.057	0.099	0.101
LOC284889	2192	-0.778312	5.56508	0.0371822	0.395746	5.227	2.066	2.003	3.352
ODZ1	12893	1.7925	0.277643	0.0371868	0.395746	0	0.011	0.01	0.04
ARR3	1433	1.16236	2.26526	0.0372004	0.395746	0.136	0.445	0.558	1.041
AK056897	2387	-0.796222	4.55631	0.0372291	0.395746	1.389	2.13	0.966	1.582
AFAP1-AS1	6794	-0.66824	9.50769	0.0372313	0.395746	18.961	16.963	12.742	15.689
CCDC24	1461	0.957357	3.44852	0.0372317	0.395746	0.441	0.986	1.263	2.186
TCN2	2072	1.26527	2.29736	0.0373071	0.396322	0.23	0.16	0.378	0.763
RPL27	490	-0.771166	5.76542	0.0373497	0.39655	26.54	10.741	12.137	15.37
ZNF609	11735	0.676328	7.57914	0.0373754	0.396598	1.246	2.271	3.003	4.044
HAUS6	7274	-0.705707	6.71776	0.0374832	0.397517	2.431	2.469	2.031	1.756
C1QTNF3	3951	1.01768	2.9671	0.0375227	0.397711	0.125	0.237	0.356	0.568
SNORA19	127.5	-1.67533	1.22325	0.0375775	0.397954	4.453	3.412	2.839	0.239
SNAPC4	4650	-0.66708	6.3557	0.0376363	0.397954	2.67	3.34	1.977	2.774
NAT16	3923	0.974454	3.26111	0.0376367	0.397954	0.18	0.274	0.439	0.681
PRDM12	2492	-1.52007	0.824596	0.0376492	0.397954	0.183	0.115	0.091	0.038
KANSL2	3026	-0.679643	6.75655	0.0376614	0.397954	7.054	4.855	4.246	5.111
GPR68	3026	1.18543	2.21561	0.037673	0.397954	0.07	0.192	0.226	0.517
EIF5A2	5537	-0.7528	5.4717	0.0377417	0.398295	1.281	1.491	1.145	0.923
DLL1	5304	-1.38001	1.59862	0.0377478	0.398295	0.172	0.056	0.035	0.073
SNORA28	126	-1.1811	1.90287	0.0378043	0.398531	6.566	5.015	3.022	3.253
AX746944	1224.5	-0.839141	4.06665	0.0378127	0.398531	2.552	2.28	1.713	1.672
TNS4	4179	0.705654	9.31335	0.0378682	0.398747	13.283	19.134	25.816	40.482
TXNDC5	4049	-0.673254	6.69051	0.0378756	0.398747	4.616	3.938	3.125	3.626
MLL	16693	0.696143	9.04819	0.0379925	0.399545	2.501	4.306	5.451	8.375
SERPINI1	1989	1.68391	0.552788	0.0379941	0.399545	0.036	0.054	0.189	0.176
GAB1	7993	0.891815	3.69183	0.0380401	0.399609	0.118	0.191	0.313	0.416
SNORA9	131.5	-0.928871	3.46299	0.0380924	0.399609	18.713	11.053	8.869	10.817
NTSR1	4132	1.01529	2.95769	0.0380956	0.399609	0.155	0.181	0.441	0.419
LOC100288842	583	-1.10343	2.55657	0.0381263	0.399609	2.427	1.357	1.123	1.107
TRNA_Glu	71.48	-1.34187	1.05036	0.0381361	0.399609	6.436	5.674	2.497	3.601
TJP3	3211	0.979575	3.21362	0.0381557	0.399609	0.244	0.293	0.534	0.79
CCDC86	2015	-0.694759	5.82338	0.0381592	0.399609	5.544	3.879	3.324	3.999
ZDHHC4	1618	-0.901608	3.59022	0.0381706	0.399609	1.491	1.181	0.921	0.868
DCTPP1	1120	-0.890562	4.41716	0.0382247	0.399952	4.886	1.694	1.97	2.511
C20orf118	2090	0.935877	3.51235	0.038268	0.400181	0.498	0.531	1.104	1.361
BTN2A2	5840	0.849672	4.17427	0.0383123	0.400421	0.292	0.309	0.738	0.618
SFXN3	3149	0.723316	6.36072	0.0384006	0.40095	2.727	2.702	4.734	6.536
HNRNPF	3369	-0.699458	8.09237	0.0384168	0.40095	15.881	11.132	10.618	10.345
PLAU	2694	-1.2931	1.50591	0.0384383	0.40095	0.252	0.167	0.104	0.108
MTHFD2	2285	-0.701596	6.42412	0.0384485	0.40095	6.904	5.717	5.266	4.513
SNORD92	89	-1.90198	0.0950324	0.0385017	0.401282	3.243	2.525	0.934	0.629
LOC100506660	2031	-0.858758	3.77888	0.0385338	0.401394	1.333	1.072	0.736	0.922
SLC38A2	5002	-0.759181	7.19585	0.0385866	0.401626	6.062	3.771	4.272	3.062
ACTBL2	2794	-3.14556	-0.998261	0.0386119	0.401626	0.051	0.051	0.012	0
ZNF202	4079	-0.728539	5.06899	0.0386386	0.401626	1.414	1.416	0.986	1.157
UROD	2465	-0.840052	4.64762	0.0386656	0.401626	2.458	1.032	1.127	1.335
C2CD4D	1713	-1.51041	1.22058	0.0386692	0.401626	0.442	0.126	0.089	0.149
C17orf58	1564	-1.15695	3.2518	0.0386852	0.401626	1.633	0.593	0.868	0.388
MSH5-SAPCD1	2412	0.725951	5.89781	0.0387202	0.401626	1.999	3.236	3.863	6.985
TBC1D2B	7421	0.677485	5.93917	0.0387274	0.401626	0.727	1.039	1.586	1.957
USP32P2	6373	1.03746	2.59058	0.0387963	0.40193	0.061	0.107	0.22	0.215
MUT	3886	0.945576	3.36157	0.0388133	0.40193	0.212	0.29	0.526	0.674
MYL6	1537	-0.750126	6.05519	0.0388511	0.40193	9.644	4.809	5.711	5.122
SPATA5L1	2609	-0.73185	5.20278	0.0389136	0.40193	2.783	2.008	1.755	1.874
AK057596	2951	0.77426	4.51332	0.0389149	0.40193	0.518	1.072	1.61	1.798
SOX2-OT	2703	1.37724	1.12433	0.0389163	0.40193	0.026	0.093	0.192	0.2
IRF2BPL	4149	-0.826346	5.6953	0.0389265	0.40193	3.016	1.193	1.677	1.323
PAXIP1	4783	0.68866	6.64073	0.0389282	0.40193	1.883	2.558	3.763	5.223
AK097428	1958	0.95244	3.31931	0.0389621	0.402058	0.289	0.677	0.913	1.435
GTPBP8	1357	-0.925218	3.60855	0.0390598	0.402845	1.793	1.429	1.183	0.976
SnoU13	104	1.1225	2.1891	0.0390916	0.402951	2.102	5.409	8.553	12.368
AK025127	1646	0.693068	7.67298	0.039122	0.403042	10.091	16.525	20.864	33.099
MUC6	8003	-1.04702	4.64273	0.0391711	0.403174	0.329	0.862	0.488	0.234
KLHL25	3681	0.800485	4.57584	0.0391778	0.403174	0.619	0.677	1.284	1.561
ZFAND5	6136	-0.723996	7.80096	0.0392356	0.403192	6.99	5.194	5.162	4.137
HAS2-AS1	2287	-1.79724	0.474654	0.0392424	0.403192	0.1	0.187	0.057	0.042
BAIAP3	5218	-1.01196	3.37773	0.0392447	0.403192	0.438	0.281	0.272	0.175
ATP6V0E1	882	-0.841769	3.98717	0.0392656	0.403192	3.983	2.31	1.775	2.637
GOLPH3	2676	-0.696863	5.72445	0.0393748	0.40388	3.607	3.054	2.547	2.623
C9orf114	4286	-0.6849	5.86461	0.0394036	0.40388	2.533	2.029	1.682	1.891
BRMS1	1980	-0.856491	3.9803	0.0394064	0.40388	1.831	0.969	0.843	1.097
CHAC2	1275	-0.840305	4.16345	0.0394187	0.40388	2.263	2.729	1.848	1.673
LOC388906	1242	-0.831437	4.01347	0.0394849	0.404337	2.394	2.201	1.588	1.653
SRSF11	5778	-0.745841	7.83256	0.0395409	0.40469	5.516	8.152	5.764	4.493
B4GALT6	4828	-1.00339	2.87691	0.0396585	0.405611	0.234	0.341	0.143	0.219
SACS	15831	-0.677457	8.16184	0.0396742	0.405611	2.812	3.322	2.346	2.477
KIAA0195	6341	0.769079	4.86545	0.0396991	0.405645	0.338	0.61	0.788	1.245
ARMCX6	1936	-1.00884	3.4938	0.0398104	0.40656	1.636	0.445	0.509	0.795
SURF1	1037	-0.878889	4.09622	0.0399101	0.406883	3.686	2.061	2.141	1.818
GAL3ST1	1956	-3.14556	-0.988383	0.0399295	0.406883	0.082	0.055	0.017	0
CPEB4	10541	0.727798	5.22303	0.0399491	0.406883	0.338	0.391	0.762	0.76
IPO4	5038	-0.657466	6.5372	0.0399505	0.406883	3.382	2.789	1.991	2.924
GFER	2445	-0.896889	4.57761	0.0399898	0.406883	2.227	1.166	1.407	0.885
BZW2	3426	-0.72543	6.61309	0.0399912	0.406883	3.786	6.137	3.924	3.623
PPA1	1302	-0.708081	5.41184	0.0399939	0.406883	4.997	6.262	4.11	4.526
PRMT5	2470	-0.696654	5.60377	0.0400255	0.40698	3.849	2.758	2.406	2.722
FLJ30679	1980	-1.05655	2.59542	0.0400761	0.40698	0.745	0.379	0.296	0.386
PLEKHO1	3286	1.27425	2.0041	0.0400907	0.40698	0.002	0.193	0.338	0.262
BMP2	3150	-0.721409	6.72364	0.0400988	0.40698	6.725	4.487	4.699	3.885
SLC26A4	5482	0.894712	3.91461	0.0401119	0.40698	0.17	0.373	0.433	0.827
CKB	1458	-1.1875	1.57304	0.0402592	0.408254	0.447	0.37	0.188	0.268
BMP2K	4685	0.695999	5.64852	0.0403024	0.408471	0.94	1.324	1.976	2.636
CLK4	5029	-0.666741	6.00185	0.0404009	0.409248	2.101	2.196	1.643	1.765
FLJ41278	3166	-1.40026	1.0656	0.0404332	0.409354	0.09	0.191	0.041	0.088
ARMC5	5044	-0.71831	5.28066	0.0404759	0.409564	1.604	0.994	0.815	1.175
P2RX6	3543	1.39425	1.90343	0.0405336	0.409928	0.05	0.109	0.119	0.411
OAZ1	1170	-0.74333	5.77281	0.0406013	0.410391	10.128	5.519	6.2	5.598
TECPR1	4563	0.790305	4.7025	0.0406531	0.410692	0.551	0.595	1.117	1.375
BC035629	2287	2.74644	-0.686275	0.0407197	0.411144	0	0.016	0.043	0.112
BTG1	4680	-0.758879	5.60263	0.0407791	0.411443	2.136	1.374	1.484	1.127
G3BP1	3680	-0.699761	7.0521	0.0408113	0.411443	5.118	7.257	4.938	4.638
BC069782	1227	-1.10676	3.09213	0.0408356	0.411443	1.312	1.309	1.064	0.461
AX747755	2616	-0.773401	4.73753	0.0408446	0.411443	1.513	2.064	1.287	1.344
AK000807	446	-0.978833	3.53927	0.0408591	0.411443	3.366	6.466	3.498	2.749
DL492700	79	-1.12071	2.73837	0.0409029	0.411664	23.494	7.636	9.76	8.24
BC038245	1076	-1.06958	2.22925	0.0410092	0.412512	0.914	0.745	0.414	0.565
BC068095	1212	-1.08206	2.38938	0.0410694	0.412896	1.051	0.563	0.496	0.474
ACOT2	1767	-0.959643	3.48095	0.0411142	0.412911	1.506	0.746	0.775	0.694
HHEX	1759	-1.1296	2.7763	0.0411494	0.412911	1.089	0.357	0.421	0.396
DROSHA	5497	0.685005	7.39251	0.0411572	0.412911	2.179	4.435	5.163	8.168
PES1	2871	-0.658857	5.94971	0.041159	0.412911	3.922	3.282	2.598	3.141
PNP	3454	-0.690956	6.15411	0.0412597	0.413327	4.164	2.701	2.725	2.629
STX2	3455	0.683169	5.57818	0.041264	0.413327	1.188	1.756	2.666	3.266
TRIM2	9143	0.669915	6.06157	0.0412666	0.413327	0.662	0.9	1.364	1.762
C14orf149	2019	-0.725255	4.91393	0.041291	0.413351	2.756	2.361	1.665	2.226
SNORA56	129	-1.75035	0.245782	0.0414126	0.414347	2.548	1.705	1.014	0.572
ZBTB47	5507	-0.767365	4.67468	0.0415726	0.415726	0.955	0.632	0.523	0.651
FAM59A	7037	0.860446	3.97088	0.0416277	0.416055	0.211	0.221	0.495	0.489
AK172755	4714	1.17339	2.02547	0.041662	0.416176	0.03	0.114	0.207	0.203
DNAJC25	2506	-0.762059	4.85433	0.041694	0.416274	2.266	1.691	1.509	1.426
HOXA1	3012	-0.878691	4.83661	0.0417712	0.416823	2.403	0.833	1.2	1.028
GTPBP2	3054	0.675316	6.1014	0.0418504	0.417391	1.999	2.817	3.927	5.738
STBD1	3212	-0.918906	4.50269	0.0418769	0.417433	1.52	0.947	1.108	0.548
MFSD11	4046	-0.714348	7.60487	0.041907	0.417511	11.003	4.957	5.038	7.208
LENG9	1916	-0.781004	4.47564	0.0419341	0.417559	2.435	1.56	1.306	1.622
GABRE	3866	0.821987	4.24532	0.0420673	0.418663	0.438	0.535	0.906	1.259
NARF	3211	0.778172	5.19443	0.0421546	0.419309	1.165	1.155	1.973	3.023
C17orf89	566	-1.00516	2.72427	0.0422976	0.420312	2.753	1.532	1.242	1.391
FAM160A1	4576	0.708662	5.27563	0.0423146	0.420312	0.704	1.085	1.586	2.078
NHEG1	1360	-0.944515	3.26052	0.0423292	0.420312	1.671	0.874	0.599	1.066
TNRC18	12449	0.6713	8.11137	0.042345	0.420312	2.085	2.666	4.168	5.339
C11orf1	1823	-1.03482	2.64863	0.0424465	0.420711	0.804	0.465	0.41	0.37
CIZ1	3518	0.704641	6.58093	0.0424466	0.420711	2.246	3.581	4.283	7.611
MYEOV2	989	-1.03343	3.09505	0.042469	0.420711	2.2	0.949	1.036	0.856
HEPHL1	5951	-0.850154	4.22561	0.042475	0.420711	0.463	0.663	0.432	0.354
PANX1	2768	-0.694863	5.70569	0.0425461	0.420877	3.736	2.578	2.387	2.524
FW340055	2792.5	0.664798	6.36128	0.0425572	0.420877	2.878	3.367	6.358	6.092
PITX1	2383	-0.854832	4.54257	0.0425742	0.420877	2.342	1.016	1.238	1.102
PP7080	1743	-0.793699	5.41906	0.0425815	0.420877	6.147	2.097	2.604	3.393
KIAA1244	14882	-0.680004	5.61083	0.0426088	0.420925	0.482	0.645	0.37	0.513
DKFZp434J0226	2803	0.843497	3.85113	0.0426976	0.421355	0.389	0.627	0.981	1.312
CCAT1	2613	-0.741578	6.13253	0.0427119	0.421355	2.959	6.568	3.235	3.907
HOXA3	3476	-0.645046	6.33944	0.0427197	0.421355	3.948	3.859	2.824	3.454
CCNB1	2167	-0.725708	6.54157	0.0428052	0.421457	9.619	4.652	5.414	5.467
AX748380	3075	-3.14556	-0.981427	0.0428104	0.421457	0.065	0.023	0	0.01
C11orf63	3615	0.748632	4.81951	0.0428279	0.421457	0.564	1.06	1.386	2.045
MERTK	3626	1.0632	2.85362	0.0428386	0.421457	0.173	0.182	0.323	0.605
EFNA1	1566	-0.840217	4.34288	0.0428425	0.421457	3.184	1.281	1.154	1.977
BRCA1	8220	0.655563	7.48554	0.0429267	0.421859	1.891	2.825	4.053	5.272
ANKHD1-EIF4EBP3	8400	0.670699	8.30241	0.0429284	0.421859	2.856	5.295	6.705	9.563
AK310237	1410	-1.01253	2.62111	0.0430213	0.422551	0.939	0.692	0.512	0.489
PGAM1	1972	-0.708453	6.18838	0.0430671	0.42275	8.224	4.04	4.525	4.941
C9orf82	2969	-0.790936	4.44836	0.0430867	0.42275	1.269	1.304	0.978	0.888
MAPK15	1888	-1.01101	3.09356	0.0431583	0.422966	0.659	1.049	0.607	0.451
SNORA65	136	-0.969526	2.94919	0.0431706	0.422966	11.895	8.596	7.077	6.022
CFL1	1739	-0.713208	6.77133	0.0431971	0.422966	14.215	6.584	7.313	8.685
ARPM1	2003	-1.16638	2.70674	0.0431989	0.422966	0.883	0.322	0.432	0.239
RASSF7	1757	-0.735698	5.85014	0.0432395	0.423142	7.717	3.231	3.576	4.697
SERPINB9	5361	0.817615	4.44108	0.043267	0.42319	0.403	0.403	0.781	0.997
TIGD2	2085	-0.754325	5.4223	0.0433271	0.423556	4.544	2.351	2.685	2.472
BC016972	888	-2.31804	-0.837908	0.0433598	0.423556	0.228	0.081	0	0.072
AAMP	1796	-0.768575	4.71951	0.043382	0.423556	2.541	2.543	1.998	1.766
FLNB	9971	0.669176	8.39204	0.0433977	0.423556	2.893	4.38	5.982	8.528
EEF1D	3539	-0.648332	7.6243	0.0434173	0.423556	8.527	10.329	6.599	8.509
C12orf29	2874	-0.892877	4.38698	0.0434546	0.423699	1.405	1.156	1.132	0.613
C14orf129	2638	-0.971311	3.65558	0.0434973	0.423896	1.006	0.709	0.714	0.389
AX747413	1949	-1.75035	0.244071	0.0436446	0.42491	0.182	0.092	0.033	0.066
MID2	7345	0.873802	3.58781	0.0436467	0.42491	0.146	0.17	0.343	0.382
MED8	1868	-0.73486	4.83815	0.0436823	0.425035	3.041	2.188	1.747	2.204
CD24	2180	-0.672271	7.28472	0.0438268	0.426067	14.348	9.327	8.989	9.72
ARHGAP17	7845	0.673222	7.04917	0.043835	0.426067	1.154	2.52	2.931	4.409
PRR11	6473	0.673164	7.87766	0.0438727	0.426067	3.493	4.271	6.728	8.823
HERPUD2	3083	0.710568	5.56584	0.0438792	0.426067	1.573	1.633	2.991	3.595
PI4KA	6968	0.684396	6.87561	0.0439272	0.426312	1.372	2.263	2.727	4.596
Mir_544	103.529	1.07758	2.09948	0.0439583	0.426394	2.081	5.088	8.822	10.589
RNF175	4015	2.11217	-0.329264	0.0439843	0.426424	0	0.018	0.09	0.017
ZBTB2	3086	-0.694595	6.05469	0.0440159	0.426496	4.552	2.594	2.769	2.787
NGDN	1588	-0.713998	5.11265	0.0440372	0.426496	4.47	2.898	2.239	3.415
UTP14A	4036	-0.677125	5.81596	0.0440739	0.426631	2.104	2.652	1.788	1.951
LOC441426	1423	-1.11371	2.57586	0.0442074	0.427703	0.699	0.909	0.618	0.316
RPL30	1442	-0.658123	6.08729	0.044238	0.427779	9.574	6.075	5.241	7.233
HBEGF	2358	-0.970089	3.45436	0.044283	0.427875	1.104	0.542	0.598	0.471
EMP1	2804	-0.766018	4.37376	0.0442936	0.427875	1.263	1.316	0.863	1.044
RHOBTB1	6356	-1.08605	2.10268	0.0443167	0.427878	0.147	0.114	0.068	0.087
C2orf82	465	1.22716	1.6498	0.0443906	0.428147	0.48	0.646	1.677	1.528
NOXRED1	1977	1.26872	1.56	0.0443984	0.428147	0.018	0.209	0.443	0.267
C5orf35	1922	-1.10292	2.07687	0.0444182	0.428147	0.497	0.33	0.249	0.24
NHSL1	8043	0.679605	6.16397	0.044436	0.428147	0.618	1.319	1.466	2.418
SMYD3	2638	0.853346	3.98891	0.0445159	0.428697	0.333	0.864	1.021	1.702
CLIP2	5741	0.738072	4.94756	0.0445613	0.428914	0.466	0.649	0.963	1.377
ANKHD1	8511	0.666208	8.26304	0.0445881	0.428952	2.723	5.122	6.402	9.206
LOC144486	2566	-1.10262	3.2791	0.0447431	0.430222	0.993	0.377	0.532	0.274
PCDHAC2	6126	1.08439	2.47318	0.0448366	0.430262	0.081	0.076	0.183	0.24
CCDC7	5235	0.832493	3.82524	0.0448451	0.430262	0.169	0.37	0.569	0.636
DIAPH3	5238	0.643661	6.87367	0.0448623	0.430262	1.659	3.222	4.346	5.236
SNORA66	93	-1.01253	2.61722	0.0449128	0.430262	13.446	11.199	7.902	7.343
RNF220	4327	-0.688391	5.20312	0.0449218	0.430262	1.522	1.367	0.975	1.275
HSPA1B	2313.5	-0.903062	4.5963	0.0449234	0.430262	2.625	0.961	1.427	0.994
ZFP64	5337	0.703334	5.80656	0.0449244	0.430262	0.908	1.32	1.707	2.85
IL1RN	2542	-1.06874	2.38094	0.0449362	0.430262	0.312	0.485	0.269	0.201
GOLGA8B	5361	0.742433	4.82998	0.0449538	0.430262	0.288	0.822	1.061	1.274
DCLRE1A	4468	-0.763226	4.53944	0.0449939	0.430427	0.878	0.929	0.648	0.69
CD63	1017	-0.834264	4.43497	0.0450421	0.430668	4.845	2.469	2.774	2.379
HINT1	1006	-0.713998	5.11658	0.0450738	0.430751	6.994	4.624	3.996	4.913
TTC6	2526	1.02354	2.60125	0.0451162	0.430922	0.097	0.335	0.469	0.653
FW339998	2428	-0.70116	5.74434	0.0451376	0.430922	4.106	3.308	3.082	2.662
HERC3	6435	0.762396	4.45851	0.0452611	0.431839	0.21	0.495	0.716	0.781
MFSD5	2216	-0.976077	4.09042	0.0453261	0.431839	2.203	0.469	0.792	0.922
TRMU	2416	-0.690397	5.30792	0.0453374	0.431839	2.907	2.65	2.001	2.322
ZNF827	4183	0.7181	5.28713	0.0453449	0.431839	0.786	1.185	1.576	2.491
C1orf201	4035	0.777746	4.64751	0.0453489	0.431839	0.614	0.64	1.243	1.461
MIR3143	63	-2.11004	-0.409555	0.0454248	0.432342	5.143	0.594	0.906	0.529
XPO4	10040	-0.699033	7.30348	0.0455136	0.432968	2.006	3.443	2.057	2.159
C4orf46	3730	-0.87906	4.86528	0.0455524	0.433117	1.691	1.009	1.241	0.62
RBM15B	6638	-0.724554	7.27845	0.0455802	0.433162	5.421	2.307	2.813	3.086
XBP1	2673	-0.725175	5.80676	0.0456315	0.43343	4.673	2.299	2.636	2.675
HOXC6	2238	0.728678	4.82512	0.0456915	0.43378	1.041	1.607	2.355	3.146
TMED7	4063	-0.85802	5.78212	0.0457445	0.434063	2.173	2.585	2.325	0.991
NDUFA1	486	-1.22818	1.85546	0.0458227	0.43446	2.102	0.731	0.797	0.722
LOC401980	1873	-1.20247	1.65867	0.045847	0.43446	0.396	0.263	0.086	0.27
TYSND1	3802	-0.696896	5.40463	0.0458558	0.43446	1.994	1.777	1.485	1.433
ZNF513	2354	-0.752171	4.65286	0.0459336	0.434977	2.216	1.426	1.26	1.459
C11orf35	2098	0.978959	2.94593	0.0459914	0.435304	0.289	0.394	0.641	1.047
AF086102	650	-1.01253	2.62539	0.0461328	0.436067	2.108	1.384	1.058	1.118
BC070247	1280	-1.03277	3.90606	0.0461417	0.436067	1.315	3.1	1.811	0.911
TWSG1	3914	-0.712668	5.36659	0.0461417	0.436067	1.636	1.975	1.458	1.324
WDR43	3501	-0.66351	7.82752	0.0461967	0.436217	9.786	12.182	8.566	8.867
MRPS35	1897	-0.727028	4.77901	0.0462255	0.436217	2.814	2.123	1.634	2.119
FRK	2849	0.796484	4.049	0.0462273	0.436217	0.484	0.684	1.247	1.3
SYT11	5280	0.817837	4.01197	0.0462527	0.436237	0.267	0.339	0.603	0.743
RGNEF	13246	0.773626	4.53419	0.0463172	0.436596	0.12	0.242	0.309	0.466
CERK	4445	0.659168	6.07055	0.0463417	0.436596	1.455	1.779	2.861	3.571
PSMB5	1454	-0.688772	5.35324	0.0463607	0.436596	5.17	4.319	3.581	3.826
ZMIZ1	11895	0.662454	6.85685	0.0464201	0.436766	0.908	1.19	1.735	2.433
NANOS1	4627	-0.650553	5.90381	0.0464254	0.436766	2.237	2.098	1.641	1.827
ATP2C1	7314	-0.721941	7.60462	0.0465627	0.437752	3.179	6.124	3.546	3.536
CATSPER3	1367	0.921915	3.30137	0.0465768	0.437752	0.406	0.962	1.327	1.969
AK125157	1360	-0.685787	5.83468	0.0466085	0.43783	8.836	5.089	5.013	5.893
TOMM7	728	-1.03056	2.40561	0.046656	0.437877	1.391	1.333	0.813	0.862
CHD6	14570	0.637196	6.9	0.0466606	0.437877	0.691	1.092	1.578	1.907
ANKRD36	9632	0.662589	6.39664	0.0466886	0.437877	0.846	1.03	1.593	2.136
[truncated: 16,751 more rows]
