# Supplementary material for: The TCF C-clamp DNA binding domain expands the Wnt transcriptome via alternative target recognition
Source: Nucleic Acids Res. 2014 Nov 20;42(22):13615–32. doi: 10.1093/nar/gku1186 (PMC4267635; doi:10.1093/nar/gku1186)
Supplement: SUPPLEMENTARY DATA [file supp_gku1186_nar-00699-x-2014-File013.xlsx]

## Sheet: WRE and Helper
2 hours
4'Thiouridine-seq			ChIP-seq
Gene ID	p-value	Fold Downregulation	Chr	Start	End	Annotation	Distance.to.TSS	Gene ID	Gene.Description	CTTTGWWS	RCCG	RCCGCC
CDX2	0.00101068	1.97966	chr13	28539957	28540612	intron (NM_001265, intron 1 of 2)	3221	CDX2	caudal type homeobox 2	1	8	2
SP5	0.0100044	2.17857	chr2	171571309	171572054	promoter-TSS (NR_027433)	-176	SP5	Sp5 transcription factor	3	18	5
RHOB	0.0107154	1.74778	chr2	20691681	20692248	Intergenic	45129	RHOB	ras homolog family member B	2	4	2
AXIN2	0.000912874	1.73036	chr17	63557090	63557425	intron (NM_004655, intron 1 of 10)	483	AXIN2	axin 2	1	14	3
GADD45B	0.000118892	2.4147	chr19	2543594	2543980	intron (NM_052847, intron 3 of 4)	67664	GADD45B	growth arrest and DNA-damage-inducible, beta	1	8	3
RHOU	0.0142004	1.42566	chr1	228759021	228759667	Intergenic	-21050	RHOU	ras homolog family member U	1	17	2
9 hours
CDX2	2.28e-05	2.63063	chr13	28539972	28540525	intron (NM_001265, intron 1 of 2)	3257	CDX2	caudal type homeobox 2	1	7	2
SP5	0.00241699	2.92021	chr2	171571428	171571962	promoter-TSS (NR_027433)	-162	SP5	Sp5 transcription factor	3	9	3

## Sheet: Helper Alone
2 hours
4'Thiouridine-Seq			ChIP-Seq
Gene ID	p-value	Fold Downregulation	Chromosome	Start	Stop	Annotation	Distance to TSS	Gene ID	Gene Name	CTTTGWWS	RCCG	RCCGCC
CDX2	0.00101068	1.97966	chr13	28540987	28541231	intron (NM_001265, intron 1 of 2)	2396	CDX2	caudal type homeobox 2	0	12	1
FAM198B	0.00663809	1.4653	chr4	159076914	159077488	intron (NM_016613, intron 2 of 4)	16517	FAM198B	family with sequence similarity 198, member B	0	1	1
HIST1H4J	0.00114683	10.497	chr6	27791614	27791970	promoter-TSS (NM_021968)	-111	HIST1H4J	histone cluster 1, H4j	0	7	1
HIST1H4K	0.000841378	7.936	chr6	27799238	27799622	promoter-TSS (NM_003541)	-125	HIST1H4K	histone cluster 1, H4k	0	7	1
HIST2H2AC	9.53166e-05	4.54013	chr1	149858657	149858839	promoter-TSS (NM_003528)	223	HIST2H2AC	histone cluster 2, H2ac	0	6	3
HNRNPA0	0.00328768	1.65792	chr5	137089920	137090116	promoter-TSS (NM_006805)	21	HNRNPA0	heterogeneous nuclear ribonucleoprotein A0	0	11	5
LOC100499489	0.000284902	2.94163	chr10	22725756	22726106	non-coding (NR_036533, exon 1 of 1)	927	LOC100499489	uncharacterized LOC100499489	0	17	2
MARCKSL1	0.00415614	1.65873	chr1	32783968	32784174	intron (NM_004964, intron 3 of 13)	17763	MARCKSL1	MARCKS-like 1	0	1	1
MIR17HG	0.00115218	1.73016	chr13	91999920	92000076	promoter-TSS (NR_027349)	-76	MIR17HG	miR-17-92 cluster host gene (non-protein coding)	0	10	7
MRPL17	0.0141917	1.44073	chr11	6695903	6696102	Intergenic	8630	MRPL17	mitochondrial ribosomal protein L17	0	2	1
RHOU	0.0142004	1.42566	chr1	228761931	228762660	Intergenic	-18099	RHOU	ras homolog family member U	0	13	3
			chr1	228872201	228872382	intron (NM_021205, intron 1 of 2)	1467	RHOU	ras homolog family member U	0	4	1
TGIF1	0.00280703	1.71692	chr18	3448173	3448684	intron (NM_173207, intron 1 of 2)	820	TGIF1	TGFB-induced factor homeobox 1	0	10	3
WDR74	0.000126562	2.97084	chr11	62609015	62609363	Intergenic	-1561	WDR74	WD repeat domain 74	0	6	1
ZBED5	0.00816198	1.47225	chr11	10879388	10879722	promoter-TSS (NR_034137)	65	ZBED5	zinc finger, BED-type containing 5	0	7	4
ZIC2	0.00820065	1.68728	chr13	100633384	100633631	promoter-TSS (NM_007129)	-519	ZIC2	Zic family member 2	0	12	2
9 hours
4'Thiouridine-Seq			ChIP-Seq
Gene ID	p-value	Fold Downregulation	Chromosome	Start	Stop	Annotation	Distance to TSS	Gene ID	Gene Name	CTTTGWWS	RCCG	RCCGCC
AXIN2	4.83e-07	2.75363	chr17	63557093	63557287	intron (NM_004655, intron 1 of 10)	550	AXIN2	axin 2	0	7	1
C3orf45	0.00146738	1.93867	chr3	50320826	50321043	intron (NM_153215, intron 1 of 3)	4416	C3orf45	chromosome 3 open reading frame 45	0	3	1
CDX2	2.28e-05	2.63063	chr13	28541073	28541214	intron (NM_001265, intron 1 of 2)	2362	CDX2	caudal type homeobox 2	0	7	1
DDX28	0.00348812	1.82213	chr16	68065066	68065374	intron (NM_017803, intron 2 of 16)	-7450	DDX28	DEAD (Asp-Glu-Ala-Asp) box polypeptide 28	0	1	1
DUSP6	0.00435864	1.74938	chr12	89746666	89746838	promoter-TSS (NM_022652)	-456	DUSP6	dual specificity phosphatase 6	0	2	1
HIST1H1C	2.05e-06	6.13221	chr6	26056101	26056432	exon (NM_005319, exon 1 of 1)	433	HIST1H1C	histone cluster 1, H1c	0	7	2
HIST1H4J	0.00811112	4.63757	chr6	27791630	27792006	promoter-TSS (NM_021968)	-85	HIST1H4J	histone cluster 1, H4j	0	8	1
HIST1H4K	0.00674245	4.56092	chr6	27799202	27799578	promoter-TSS (NM_003541)	-85	HIST1H4K	histone cluster 1, H4k	0	8	1
HOXA11	2.68e-05	2.78819	chr7	27224000	27224191	promoter-TSS (NR_002795)	740	HOXA11	homeobox A11	0	14	9
LGR5	0.000783682	1.76696	chr12	71834451	71834592	intron (NM_003667, intron 1 of 17)	708	LGR5	leucine-rich repeat containing G protein-coupled receptor 5	0	1	1
LOC100499489	5.61e-05	3.50733	chr10	22725752	22725982	non-coding (NR_036533, exon 1 of 1)	991	LOC100499489	uncharacterized LOC100499489	0	12	1
MIR3687	0.000189587	3.0277	chr21	9826873	9827660	Intergenic	1063	MIR3687	microRNA 3687	0	15	2
OPTN	0.000380731	0.339273	chr10	13159463	13159687	intron (NM_001008213, intron 7 of 15)	17493	OPTN	optineurin	0	1	1
PPTC7	0.00556126	1.52637	chr12	111018957	111019104	intron (NM_139283, intron 1 of 5)	2034	PPTC7	PTC7 protein phosphatase homolog (S. cerevisiae)	0	3	1
SOX4	8.82e-07	3.11293	chr6	21595171	21595406	exon (NM_003107, exon 1 of 1)	1316	SOX4	SRY (sex determining region Y)-box 4	0	18	13
SRSF6	0.00162316	1.68618	chr20	42082762	42082937	Intergenic	-3655	SRSF6	serine/arginine-rich splicing factor 6	0	1	1
TGIF1	0.00263661	1.77181	chr18	3448314	3448624	intron (NM_173207, intron 1 of 2)	861	TGIF1	TGFB-induced factor homeobox 1	0	6	2
			chr18	3453823	3454003	intron (NM_173211, intron 1 of 2)	141	TGIF1	TGFB-induced factor homeobox 1	0	2	1
TMPRSS4	9.79e-05	0.100503	chr11	117918974	117919155	intron (NR_038318, intron 2 of 3)	-28663	TMPRSS4	transmembrane protease, serine 4	0	1	1
ZFHX3	0.00560308	0.425435	chr16	73092401	73092559	promoter-TSS (NM_001164766)	54	ZFHX3	zinc finger homeobox 3	0	13	7
