# Supplementary material for: The TCF C-clamp DNA binding domain expands the Wnt transcriptome via alternative target recognition
Source: Nucleic Acids Res. 2014 Nov 20;42(22):13615–32. doi: 10.1093/nar/gku1186 (PMC4267635; doi:10.1093/nar/gku1186)
Supplement: SUPPLEMENTARY DATA [file supp_gku1186_nar-00699-x-2014-File014.xlsx]

## Sheet: 2 hours
Peaks from 2hrs dnTCF1EWT pooled ChIP-seq annotated to
genes downregulated at both 2 and 9 hours post-induction
Gene Symbol	Chromosome	Start	Stop	Peak Score	Distance to TSS
AHR	chr7	17139481	17139753	60.41	-198659
AHR	chr7	17462669	17463009	55.46	124563
AHR	chr7	17501566	17501735	52.84	163374
AMIGO2	chr12	47481757	47482111	54.22	-8200
APLN	chrX	128806735	128806901	58.46	-17885
AREG	chr4	75593096	75593460	87.07	112649
AREG	chr4	75425663	75425900	85.56	-54848
ARHGAP5-AS1	chr14	32437207	32437517	134.33	108543
ARL4C	chr2	235271708	235272122	126.12	133778
ARL4C	chr2	235373027	235373297	79.73	32531
ATXN7L3B	chr12	74970775	74970986	60.5	39329
AXIN2	chr17	63429891	63430694	449.55	127448
AXIN2	chr17	63553192	63553821	326.54	4234
AXIN2	chr17	63557090	63557425	205.99	483
B3GNT5	chr3	183036593	183037063	306.43	65796
BAMBI	chr10	29016387	29016577	68.39	50058
BAMBI	chr10	28925198	28925342	64.51	-41154
BAMBI	chr10	28996562	28996692	55.73	30203
BAMBI	chr10	29019970	29020232	51.27	53677
BMP4	chr14	54638936	54639310	107.49	-215569
BMP4	chr14	54568907	54569094	71.03	-145446
BMP4	chr14	54575563	54575809	54.58	-152132
C9orf123	chr9	8012924	8013091	54.79	-213208
CCDC59	chr12	82640220	82640455	68.21	111862
CDKN2AIP	chr4	184348607	184348826	65.54	-17073
CDX2	chr13	28539957	28540612	1835.07	3221
CDX2	chr13	28540987	28541231	78.56	2396
CEBPD	chr8	48678299	48678684	67.51	-27765
CXCL5	chr4	74871070	74871434	87.38	-6836
DACT1	chr14	59191860	59192409	591.95	86579
DKK1	chr10	54212369	54212831	173.52	138559
DKK1	chr10	54112872	54113272	173.06	39031
DUSP6	chr12	89747868	89748109	111.89	-1692
DUSP6	chr12	89764635	89764919	71.92	-18481
EDN1	chr6	12197516	12197827	90.04	-92858
ENC1	chr5	73714483	73714709	64.27	222653
FAM198B	chr4	159076914	159077488	485.77	16517
FAM198B	chr4	158943081	158943245	50.54	150555
FAM46A	chr6	82360101	82360208	63.41	102274
FAM46A	chr6	81984454	81984608	51.36	477897
FAM84A	chr2	14664633	14665152	133.28	-107918
FAM84A	chr2	14831269	14831687	119.5	58668
FAM84A	chr2	15056070	15056222	60.5	283336
FAM84A	chr2	15048270	15048418	56.11	275534
FAM86DP	chr3	75483011	75483227	55.56	1147
FAM86DP	chr3	75487107	75487303	50.37	-2939
FZD7	chr2	202933631	202934329	418.49	34670
FZD7	chr2	202934918	202935257	145.21	35777
FZD7	chr2	202859160	202859367	86.58	-40047
GADD45B	chr19	2517986	2518635	1176.77	42187
GADD45B	chr19	2543594	2543980	142.04	67664
GADD45B	chr19	2519940	2520119	72.53	43906
HIST1H2BH	chr6	26256835	26256952	51.93	5014
HIST1H2BK	chr6	27114297	27114514	67.07	232
HIST1H2BN	chr6	27806510	27806674	53.17	152
HIST1H2BO	chr6	27861354	27861588	72.5	268
HIST1H4J	chr6	27791614	27791970	110.25	-111
HIST1H4K	chr6	27799238	27799622	115.37	-125
HIST2H2AC	chr1	149858657	149858839	63.53	223
HIST3H2A	chr1	228636310	228636423	70.87	9194
HNRNPA0	chr5	137089920	137090116	66.41	21
ID2	chr2	8751459	8751926	159.47	-70421
ID2	chr2	8749641	8750013	110.57	-72286
ID2	chr2	8817810	8818011	59.81	-4203
IER5	chr1	181073192	181073622	113.42	15769
IL8	chr4	74644395	74644594	52.21	38271
INHBB	chr2	121148862	121149500	227.91	45462
IRF2BP2	chr1	234740482	234740662	58.64	4699
JAG1	chr20	10686763	10686934	52.22	-32154
KLF4	chr9	110837109	110837601	166.72	-585308
KLF4	chr9	110156924	110157159	66.95	95006
KLF4	chr9	110820507	110820697	63.41	-568555
KLF4	chr9	110208592	110208769	58.69	43367
KLF4	chr9	110333886	110334075	53	-81933
LOC100129726	chr2	43521137	43521587	82.01	67012
LOC100129726	chr2	43461795	43461950	51.83	7522
LOC100130093	chr1	227913997	227914159	53.79	-2162
LOC100499489	chr10	22725756	22726106	214.34	927
LOC338758	chr12	90616376	90616576	66.49	513744
LOC400027	chr12	45976799	45977128	82.37	144741
LOC729678	chr5	180256016	180256659	315.4	-1620
LOC84931	chr2	121223628	121223963	152.92	130
MARCKSL1	chr1	32783968	32784174	55.56	17763
MGC12916	chr17	14458143	14458271	56.49	251150
MIR17HG	chr13	91999920	92000076	66.97	-76
MRPL17	chr11	6709599	6709823	55.25	-5079
MRPL17	chr11	6695903	6696102	50.99	8630
MYC	chr8	128755104	128755571	301.89	7022
NDNL2	chr15	29545728	29545871	57.88	16221
NEDD9	chr6	11217617	11217883	78.1	15165
NEDD9	chr6	11404602	11404693	51.21	-22066
NFKBIE	chr6	44235435	44235584	53.87	-1984
PDCD2	chr6	171042550	171042742	57.61	-148866
PDCD2	chr6	170992326	170992664	55.87	-98715
PEBP1	chr12	118632629	118632775	59.41	58832
PELO	chr5	52005249	52005685	227.68	-78307
PHLDA1	chr12	76353796	76354157	101.4	71580
PIGY	chr4	89419854	89420008	54.08	25024
PITX2	chr4	111847961	111848273	92.01	-284838
PITX2	chr4	111746425	111746625	79.23	-183246
PITX2	chr4	111782552	111782804	59.02	-219399
PKDCC	chr2	42290918	42291075	95.31	15835
PKDCC	chr2	42291551	42291922	72.89	16575
PLK2	chr5	57754711	57755098	167.33	1062
PMAIP1	chr18	57590395	57590902	215.18	23456
PMAIP1	chr18	57708907	57709110	55.73	141816
PNRC2	chr1	24278527	24278725	58.6	-7675
RAB20	chr13	111156624	111157148	151.85	57185
RAB20	chr13	111158902	111159209	69.2	55016
RASSF10	chr11	13148031	13148463	151.68	117277
RHOB	chr2	20691681	20692248	656.14	45129
RHOB	chr2	20725922	20726374	151.38	79313
RHOB	chr2	20650001	20650400	136.18	3365
RHOB	chr2	20651544	20651762	53.46	4818
RND3	chr2	151544117	151544525	161.88	-200112
RND3	chr2	151023700	151024017	50.65	320351
RNU11	chr1	28973175	28973382	52.37	-1834
RPL36	chr19	5700280	5700412	62.07	10000
SAP18	chr13	21702080	21702243	63.2	-12492
SEPHS2	chr16	30466077	30466277	60.5	-8953
SGK1	chr6	134483735	134483856	54.79	12239
SLC30A1	chr1	211715443	211715870	166.37	36443
SMAD7	chr18	46470534	46470966	268.38	-1573
SMAD7	chr18	46509978	46510153	60.48	-32984
SNHG5	chr6	87014404	87014547	54.83	-626024
SNHG5	chr6	86528330	86528560	53.58	-139994
SNORA45	chr11	8747100	8747296	66.23	40212
SOWAHB	chr4	77771142	77771487	93.46	47688
SOWAHB	chr4	77779071	77779241	53.19	39846
SOX4	chr6	21605841	21606033	60.27	11965
SOX4	chr6	21561908	21562135	55.69	-31951
SOX4	chr6	21385468	21385610	51.48	-208433
SOX9	chr17	69956767	69956948	54.83	-160304
SP5	chr2	171571309	171572054	1212.83	-176
SPRY1	chr4	124399892	124400335	221.4	79468
SPRY1	chr4	124270499	124270896	157.99	-47253
SPRY2	chr13	81429890	81430076	59.02	-514897
TBX3	chr12	115093956	115094436	224.4	27773
TBX3	chr12	115815398	115815854	116.92	-693657
TBX3	chr12	115206245	115206483	78.56	-84395
TBX3	chr12	115219355	115219570	59.02	-97493
TBX3	chr12	115023913	115024044	55.36	97991
TBX3	chr12	115625588	115625722	54.26	-503686
TERC	chr3	169480734	169481060	142.21	1951
TGIF1	chr18	3448173	3448684	323.78	820
THBS1	chr15	39727240	39727484	103.56	-145918
TM4SF1	chr3	149104719	149104978	64.5	-9280
TMEM177	chr2	120435841	120436518	1053.21	-564
TNFAIP3	chr6	138053188	138053601	189.97	-135187
TNFAIP3	chr6	138158992	138159658	170.94	-29256
TRIB2	chr2	12443426	12443805	76.9	-413383
TRIB2	chr2	12626709	12627056	69.4	-230116
USP38	chr4	144016612	144017201	181.71	-89164
WDR74	chr11	62608189	62608637	136.56	-785
WDR74	chr11	62609015	62609363	99.87	-1561
ZBED5	chr11	10879388	10879722	106.5	65
ZBTB10	chr8	81400248	81400528	89.86	1940
ZBTB10	chr8	81400022	81400242	55.18	1684
ZBTB10	chr8	81519061	81519219	54.79	120692
ZIC2	chr13	100633384	100633631	102.41	-519
ZIC2	chr13	100678399	100678592	62.54	44469

## Sheet: 9 hours
Peaks from 9hrs dnTCF1EWT pooled ChIP-seq annotated
to genes downregulated at both 2 and 9 hours post-induction
Gene Symbol	Chromosome	Start	Stop	Peak Score	Distance to TSS
ABT1	chr6	26617937	26618081	57.89	20838
AMIGO2	chr12	47489068	47489317	82.27	-15458
APLN	chrX	128736538	128736699	54.26	52315
AREG	chr4	75344797	75345126	136.21	34108
AREG	chr4	75344621	75344778	72.88	33846
AREG	chr4	75575987	75576177	51.55	95453
AREG	chr4	75534962	75535077	50.85	54390
ARF6	chr14	50391417	50391552	57.84	31748
ARHGAP5-AS1	chr14	32437291	32437603	111.51	108458
ARL4C	chr2	235311010	235311146	62.58	94615
AXIN2	chr17	63552981	63553698	264.36	4401
AXIN2	chr17	63429879	63430657	230.89	127472
AXIN2	chr17	63389763	63390102	145.88	167808
AXIN2	chr17	63589385	63589659	140.38	-31782
AXIN2	chr17	63557093	63557287	79.14	550
AXIN2	chr17	63679878	63680031	57.84	-122214
AXIN2	chr17	63550302	63550447	52.22	7366
AXIN2	chr17	63493568	63493709	51.1	64102
B3GNT5	chr3	183025611	183025804	58.45	54675
B3GNT5	chr3	183038952	183039123	52.1	68005
BAMBI	chr10	29016390	29016589	54.49	50065
BIRC3	chr11	102096347	102096730	56.74	-91643
BMP4	chr14	54466413	54466606	54.49	-42955
BRWD1-IT2	chr21	40694135	40694290	52.32	-7324
C17orf96	chr17	36811603	36811751	51.29	19510
C3orf58	chr3	144559436	144559630	52.6	867366
C9orf123	chr9	7371897	7372047	57.71	427827
C9orf123	chr9	7282564	7282979	51.68	517028
CCDC59	chr12	82640232	82640451	56.67	111858
CCDC59	chr12	82679775	82679912	51.1	72356
CCDC71L	chr7	106244527	106244688	65.47	57027
CCND3	chr6	41925558	41925715	70	-16084
CCND3	chr6	41937079	41937266	55.98	-27620
CDKN2AIP	chr4	184394876	184395041	74.61	29169
CDX2	chr13	28539972	28540525	438.22	3257
CDX2	chr13	28541073	28541214	51.1	2362
CEBPD	chr8	48678430	48678699	59.01	-27838
CEBPD	chr8	48489157	48489284	52.01	161506
CHCHD2	chr7	56171921	56172073	63.04	2190
CITED2	chr6	139705334	139705530	73.76	-9645
CLDN4	chr7	73223570	73223714	64.01	-21551
DACT1	chr14	59191934	59192367	266.65	86595
DACT1	chr14	59177862	59178020	53.36	72386
DDX28	chr16	68065066	68065374	55.41	-7450
DUSP6	chr12	89747847	89748026	69.69	-1640
DUSP6	chr12	89746666	89746838	62.76	-456
EDN1	chr6	12285799	12285990	51.05	-4635
EEF1A1	chr6	74261461	74261637	68.35	-30794
EIF1	chr17	39830278	39830520	69.64	-14728
EIF4A2	chr3	186472277	186472440	52.6	-29003
ENC1	chr5	73877061	73877297	56.02	60070
ENC1	chr5	73622840	73622990	50.55	314334
EPB41L4A-AS1	chr5	111472838	111473024	52.6	-23292
FAM84A	chr2	14831182	14831663	222	58612
FAM84A	chr2	14943875	14944048	60.44	171151
FAM84A	chr2	14765560	14765734	57.9	-7163
FAM84A	chr2	14931668	14931791	51.78	158919
FAM86DP	chr3	75562476	75562670	73.14	-78307
FAM86DP	chr3	75550869	75551021	56.28	-66679
FAM86DP	chr3	75530440	75530623	51.13	-46265
FEM1A	chr19	4801828	4801982	55.64	10177
FKBPL	chr6	32098316	32098440	52.24	-311
FTL	chr19	49468677	49468826	52.6	185
FZD7	chr2	202933706	202933964	58.6	34525
FZD7	chr2	202992992	202993133	51.1	93752
GADD45A	chr1	68164797	68164984	58.91	14030
GADD45B	chr19	2518125	2518542	208.2	42210
GADD45B	chr19	2588999	2589153	61.66	112953
GADD45B	chr19	2519887	2520063	58.91	43852
GSPT2	chrX	51505659	51505824	53.07	19260
HES1	chr3	193853487	193853708	70.49	-334
HES1	chr3	193859758	193859970	58.9	5933
HES1	chr3	193909142	193909290	51.29	55285
HIST1H1C	chr6	26056101	26056432	68.81	433
HIST1H2BJ	chr6	27071910	27072062	55.25	28589
HIST1H3F	chr6	26250344	26250534	65.47	396
HIST1H3I	chr6	27837949	27838136	56.62	2057
HIST1H4B	chr6	26025327	26025497	65.49	2068
HIST1H4J	chr6	27791630	27792006	71.31	-85
HIST1H4K	chr6	27799202	27799578	73.89	-85
HIST2H2BF	chr1	149454977	149455450	58.33	-55984
HIST4H4	chr12	14905592	14905751	52.5	18394
HOXA11	chr7	27224000	27224191	59.02	740
ID2	chr2	8751487	8751965	223	-70387
ID2	chr2	8817651	8818238	206.38	-4169
ID2	chr2	8802331	8802559	74.5	-19668
IRF2BP2	chr1	234754256	234754438	75.97	-9076
JAG1	chr20	10700153	10700722	95.78	-45743
JAG1	chr20	10651382	10651550	61.78	3228
JAG1	chr20	10654427	10654618	52.6	172
JAG1	chr20	10839884	10840031	51.6	-185263
KCNK5	chr6	39223374	39223519	57.84	-26195
KLF4	chr9	110478949	110479701	661.67	-227278
KLF4	chr9	110524946	110525169	73.34	-273010
KLF4	chr9	110489111	110489310	60.76	-237163
KLF4	chr9	110258911	110259061	54.49	-6939
KLF4	chr9	110677942	110678098	53.99	-425973
KLF4	chr9	110549467	110549629	53.96	-297501
KLF4	chr9	110172681	110172820	52.64	79297
KLHL31	chr6	53579812	53579999	66.87	-49399
LOC100129726	chr2	43521180	43521410	54.14	66945
LOC100499489	chr10	22725752	22725982	92.95	991
LOC100499489	chr10	22835492	22835633	53.49	-108704
LOC100499489	chr10	22785880	22785985	50.33	-59074
LOC100630918	chr2	85741060	85741374	66.26	24792
LOC100630918	chr2	85745310	85745472	57.5	20618
LOC338758	chr12	90444932	90445106	62.11	342287
LOC338758	chr12	90294482	90294621	54.14	191819
LOC338758	chr12	90167645	90167829	52.6	65005
LOC400027	chr12	46098968	46099111	52.85	22665
LOC440925	chr2	171315502	171315827	115.23	255413
LOC440925	chr2	171549325	171549542	64.94	21644
LOC440925	chr2	171545593	171545720	50.33	25421
LOC729678	chr5	180256022	180256452	211.35	-1720
MARS2	chr2	198558278	198558489	53.5	-11645
MGC45800	chr4	182724926	182725020	60.8	340695
MGC45800	chr4	182857322	182857474	51.1	208270
MIR3687	chr21	9826873	9827660	225.25	1063
MRPL36	chr5	1773925	1774088	51.1	25950
MYC	chr8	128643621	128643778	51.1	-104616
NDNL2	chr15	29592962	29593097	62.95	-31009
NDNL2	chr15	29545701	29545881	62.29	16229
NDNL2	chr15	29393588	29393743	52.6	168355
NFKBIA	chr14	35877042	35877186	59.73	-3154
PCBP1	chr2	70314886	70315045	50.25	380
PCNA	chr20	5104089	5104268	55.76	3090
PEBP1	chr12	118684252	118684564	50.38	110538
PELO	chr5	52014723	52014910	57.47	-68958
PELO	chr5	51723861	51724005	53.96	-359841
PHLDA1	chr12	76430721	76430950	51.53	-5279
PHLDA2	chr11	2956514	2956808	75.81	-6011
PIGY	chr4	89476221	89476379	51.79	-31345
PIM3	chr22	50333500	50333681	51.59	-20553
PITX2	chr4	111985640	111986000	109.04	-422541
PITX2	chr4	111983126	111983347	62.39	-419957
PITX2	chr4	111763193	111763397	51.31	-200016
PKDCC	chr2	42290909	42291238	66.5	15912
PKDCC	chr2	42322710	42322892	52.24	47640
PMAIP1	chr18	57590521	57590932	112.91	23534
PMAIP1	chr18	57629066	57629283	58.6	61982
PNRC2	chr1	24284938	24285144	58.9	-1260
PRMT6	chr1	107439627	107439770	75.39	-159569
PRMT6	chr1	107164801	107164949	63.32	-434392
PRMT6	chr1	107595705	107595871	57.74	-3479
RAB20	chr13	111156872	111157234	67.95	57018
RAB27B	chr18	52378759	52378896	52.73	-116881
RAN	chr12	131352472	131352691	51.05	-4036
RHOB	chr2	20725993	20726377	80.87	79350
RHOB	chr2	20691754	20691950	73.14	45017
RHOB	chr2	20691953	20692130	55.73	45206
RHOB	chr2	20650046	20650281	52.95	3328
RND3	chr2	151234582	151234731	50.46	109553
RND3	chr2	151728086	151728242	50.13	-383955
RNU4ATAC	chr2	122314988	122315175	52.6	26625
RNU5E-1	chr5	80474542	80474759	68.35	-26812
RNU5E-1	chr5	80455826	80455935	56.46	-45582
RPL24	chr3	101408849	101408998	60.38	-3360
RPL37A	chr2	217363988	217364149	61.27	548
RPUSD2	chr15	40869319	40869541	70.31	7893
SEPHS2	chr16	30449749	30449968	64.96	7366
SEPHS2	chr16	30466076	30466286	54.49	-8957
SGK1	chr6	134622689	134622923	68.35	16390
SGK1	chr6	134621402	134621581	52.6	17705
SGK1	chr6	134530397	134530558	50.51	-31467
SLC24A2	chr9	20097760	20097910	57.71	-310818
SLC24A2	chr9	19983413	19983570	51.1	-196474
SLC24A2	chr9	19878693	19878853	51.1	-91756
SLC25A5-AS1	chrX	118635212	118635405	65.47	-32225
SLC25A5-AS1	chrX	118605844	118606056	50.94	-2867
SLC30A1	chr1	211724934	211725067	57.84	27099
SMAD7	chr18	46462382	46462551	64.25	6711
SMAD7	chr18	46424254	46424519	61.21	44791
SNHG5	chr6	86993857	86993992	51.78	-605473
SNHG5	chr6	86623355	86623510	51.1	-234981
SNHG8	chr4	119187191	119187356	79.63	-12644
SNORA13	chr5	111599605	111599757	51.1	102499
SNORA13	chr5	111614506	111614657	50.39	117399
SNORA68	chr19	17975047	17975221	57.22	1737
SNORA76	chr17	62231167	62231308	53.49	7538
SNRPB	chr20	2452178	2452345	59.94	-762
SOWAHB	chr4	77699382	77699655	54.33	119484
SOX4	chr6	21595171	21595406	109.18	1316
SOX4	chr6	21503308	21503549	78.14	-90544
SOX4	chr6	21419356	21419629	70.24	-174480
SOX4	chr6	21556341	21556481	61.13	-37561
SOX4	chr6	21066873	21067070	55.11	-527001
SOX9	chr17	69917251	69917396	63.53	-199838
SOX9	chr17	69370653	69370828	56.93	-746421
SOX9	chr17	69858505	69858657	55.25	-258580
SOX9	chr17	70105697	70105882	52.6	-11372
SOX9	chr17	69780205	69780332	50.89	-336893
SOX9	chr17	69514818	69514987	50.79	-602259
SP5	chr2	171571428	171571962	505.79	-162
SPRY1	chr4	124102539	124102714	66.71	-215324
SPRY1	chr4	124282281	124282433	57.06	-35593
SPRY2	chr13	81390413	81390604	70.56	-475422
SPRY2	chr13	80994419	80994631	59.76	-79439
SPRY2	chr13	80886867	80887033	56.62	28136
SPRY2	chr13	82099416	82099598	54.11	-1184421
SPRY2	chr13	81680602	81680749	51.6	-765589
SPRY2	chr13	81758827	81758982	51.1	-843818
SPRY2	chr13	80703431	80703559	51.1	211591
TACSTD2	chr1	59044480	59044670	57.76	-1409
TBX3	chr12	115437575	115437831	61.28	-315734
TBX3	chr12	115260390	115260534	52.53	-138493
TBX3	chr12	115169746	115169894	51.29	-47851
TBX3	chr12	115405841	115405989	51.29	-283946
TBX3	chr12	115259032	115259166	50.46	-137130
TCF4	chr18	53423313	53423492	62.6	-120214
TCF4	chr18	53030785	53031009	56.62	40329
TCF4	chr18	53299397	53299547	50.69	3716
TERC	chr3	169480921	169481084	60.63	1846
TGIF1	chr18	3448314	3448624	110.75	861
TGIF1	chr18	3376912	3377075	64.85	-35079
TGIF1	chr18	3456742	3456923	58.57	3060
TGIF1	chr18	3453823	3454003	53.71	141
TMEM177	chr2	120435951	120436470	487.53	-533
TMEM70	chr8	74886425	74886633	53.5	-1848
TRIB1	chr8	126345841	126346005	64.85	-96640
TRIB1	chr8	126299252	126299391	51.1	-143242
TSC22D1	chr13	45220527	45220710	61.37	-69917
TULP1	chr6	35516852	35517094	69.48	-36326
TULP1	chr6	35484502	35484661	57.84	-3934
TULP1	chr6	35511839	35511972	51.1	-31258
USP38	chr4	144016821	144017173	66.03	-89073
WDR74	chr11	62608386	62608591	54.67	-860
WDR74	chr11	62609010	62609293	52.2	-1523
WNT10A	chr2	219784215	219784376	68.77	39040
WNT10A	chr2	219754097	219754242	51.1	8914
WNT5B	chr12	1718892	1719032	51.1	-7260
WNT5B	chr12	1715872	1716030	51.1	-10271
ZBTB10	chr8	81531010	81531185	56.55	132649
ZBTB10	chr8	81299871	81299985	52.15	-98520
ZBTB10	chr8	81308233	81308376	51.17	-90144
ZBTB10	chr8	81477099	81477252	51.1	78727
ZBTB10	chr8	81484498	81484624	50.33	86113
ZIC2	chr13	100678399	100678559	81.69	44453
ZIC2	chr13	100682591	100682790	56.49	48664
