# Supplementary material for: The TCF C-clamp DNA binding domain expands the Wnt transcriptome via alternative target recognition
Source: Nucleic Acids Res. 2014 Nov 20;42(22):13615–32. doi: 10.1093/nar/gku1186 (PMC4267635; doi:10.1093/nar/gku1186)
Supplement: SUPPLEMENTARY DATA [file supp_gku1186_nar-00699-x-2014-File015.xlsx]

## Sheet: Supplementary File 4
Category	Term	Count	%	PValue	Genes	List Total	Pop Hits	Pop Total	Fold Enrichment	Bonferroni	Benjamini	FDR
SP_PIR_KEYWORDS	developmental protein	17	2.28188	1.43945e-08	795431, 818894, 782717, 803387, 802470, 799609, 818884, 780744, 780522, 793182, 793866, 778340, 815140, 825762, 799485, 783836, 816662	71	779	19235	5.91215	2.05841e-06	2.05841e-06	1.70472e-05
KEGG_PATHWAY	hsa04350:TGF-beta signaling pathway	7	0.939597	5.87285e-06	818894, 784540, 780522, 791671, 814791, 825762, 817654	29	87	5085	14.1082	0.000164427	0.000164427	0.0049129
GOTERM_BP_FAT	GO:0048598~embryonic morphogenesis	10	1.34228	6.58505e-06	787067, 795431, 784540, 780522, 803387, 778340, 815140, 802434, 783836, 789406	60	307	13528	7.34419	0.00649147	0.00649147	0.010389
SP_PIR_KEYWORDS	dna-binding	21	2.81879	6.92488e-06	795431, 803208, 818894, 784540, 773105, 802434, 802470, 816180, 787597, 799609, 797299, 805230, 818203, 778340, 811162, 815140, 784692, 783836, 789959, 807966, 789406	71	1868	19235	3.04562	0.000989772	0.000495008	0.00820074
GOTERM_MF_FAT	GO:0043565~sequence-specific DNA binding	12	1.61074	2.23464e-05	795431, 818894, 784540, 773105, 778340, 791671, 815140, 802434, 802470, 799609, 787597, 789406	53	607	12983	4.84275	0.00336866	0.00336866	0.0267127
GOTERM_BP_FAT	GO:0042127~regulation of cell proliferation	14	1.87919	2.64664e-05	783587, 784540, 802434, 802470, 799609, 818884, 787067, 780522, 778340, 815140, 797578, 825762, 817654, 789406	60	787	13528	4.01084	0.025836	0.0130026	0.0417491
SP_PIR_KEYWORDS	nucleus	32	4.2953	3.38754e-05	795431, 784540, 791671, 802434, 802470, 816180, 775516, 799609, 816306, 818203, 778340, 815140, 792415, 799485, 825762, 784692, 820662, 807966, 803208, 818894, 773105, 787597, 780744, 797299, 782554, 799642, 805230, 817366, 811162, 783836, 789959, 789406	71	4283	19235	2.02412	0.00483254	0.00161345	0.0401108
GOTERM_MF_FAT	GO:0003677~DNA binding	23	3.08725	3.70954e-05	795431, 803208, 818894, 784540, 773105, 791671, 802434, 802470, 816180, 787597, 799609, 797299, 805230, 818203, 778340, 811162, 815140, 784692, 783836, 790092, 789959, 807966, 789406	53	2331	12983	2.41705	0.00558585	0.00279684	0.04434
GOTERM_BP_FAT	GO:0043009~chordate embryonic development	9	1.20805	8.82556e-05	787067, 795431, 780522, 778340, 799609, 785375, 818884, 783836, 789406	60	331	13528	6.13051	0.0835874	0.028677	0.139154
GOTERM_MF_FAT	GO:0003700~transcription factor activity	14	1.87919	8.9835e-05	803208, 795431, 818894, 784540, 773105, 791671, 802434, 802470, 787597, 799609, 778340, 815140, 811162, 789406	53	975	12983	3.51741	0.0134741	0.00451169	0.107348
GOTERM_BP_FAT	GO:0009792~embryonic development ending in birth or egg hatching	9	1.20805	9.3977e-05	787067, 795431, 780522, 778340, 799609, 785375, 818884, 783836, 789406	60	334	13528	6.07545	0.0887588	0.022969	0.148169
GOTERM_BP_FAT	GO:0007389~pattern specification process	8	1.07383	0.000153142	787067, 795431, 818894, 780522, 778340, 799609, 818884, 789406	60	267	13528	6.75556	0.140555	0.0298395	0.241345
SP_PIR_KEYWORDS	methylation	7	0.939597	0.000249458	798896, 818203, 805230, 784692, 789205, 789959, 780744	71	242	19235	7.8364	0.035048	0.00887958	0.295031
GOTERM_BP_FAT	GO:0010605~negative regulation of macromolecule metabolic process	12	1.61074	0.000285477	787067, 784540, 780522, 778340, 791671, 814791, 802434, 802470, 825762, 799609, 817654, 789406	60	734	13528	3.6861	0.24601	0.0459725	0.44946
GOTERM_BP_FAT	GO:0007507~heart development	7	0.939597	0.000335563	787067, 780522, 778340, 791671, 815140, 802470, 825762	60	215	13528	7.34078	0.282461	0.0463116	0.528122
GOTERM_BP_FAT	GO:0045596~negative regulation of cell differentiation	7	0.939597	0.000343994	780522, 778340, 791671, 802434, 799609, 784692, 818884	60	216	13528	7.30679	0.288421	0.0416417	0.541357
GOTERM_BP_FAT	GO:0051153~regulation of striated muscle cell differentiation	4	0.536913	0.000357226	787067, 780522, 778340, 797578	60	32	13528	28.1833	0.297676	0.0385014	0.562126
GOTERM_BP_FAT	GO:0043405~regulation of MAP kinase activity	6	0.805369	0.000364961	787067, 804060, 793866, 826506, 817654, 816588	60	141	13528	9.59433	0.303029	0.0354573	0.574264
GOTERM_BP_FAT	GO:0008284~positive regulation of cell proliferation	9	1.20805	0.000406167	787067, 783587, 784540, 780522, 778340, 802470, 825762, 799609, 789406	60	414	13528	4.90145	0.330872	0.0358665	0.638907
GOTERM_MF_FAT	GO:0030528~transcription regulator activity	16	2.14765	0.000622116	795431, 803208, 818894, 784540, 773105, 791671, 802434, 802470, 787597, 799609, 778340, 815140, 811162, 797578, 825762, 789406	53	1512	12983	2.59219	0.0896888	0.0232184	0.741234
UP_SEQ_FEATURE	compositionally biased region:Poly-Gly	7	0.939597	0.000625983	803208, 784540, 791671, 811162, 787597, 783836, 782554	71	286	19113	6.58874	0.142762	0.142762	0.808119
GOTERM_BP_FAT	GO:0051147~regulation of muscle cell differentiation	4	0.536913	0.000644097	787067, 780522, 778340, 797578	60	39	13528	23.1248	0.471238	0.0517161	1.0114
GOTERM_BP_FAT	GO:0001568~blood vessel development	7	0.939597	0.000670178	787067, 780522, 778340, 791671, 799609, 817654, 780744	60	245	13528	6.4419	0.484711	0.0497234	1.05215
INTERPRO	IPR007125:Histone core	4	0.536913	0.000683907	818203, 805230, 784692, 789959	65	45	16659	22.7815	0.0987652	0.0987652	0.815506
SP_PIR_KEYWORDS	nucleosome core	4	0.536913	0.000709929	818203, 805230, 784692, 789959	71	48	19235	22.5763	0.0965693	0.0201063	0.837531
GOTERM_BP_FAT	GO:0001944~vasculature development	7	0.939597	0.000760572	787067, 780522, 778340, 791671, 799609, 817654, 780744	60	251	13528	6.28792	0.528809	0.0523304	1.19327
GOTERM_CC_FAT	GO:0000785~chromatin	6	0.805369	0.000802552	818203, 805230, 802434, 825762, 784692, 789959	48	200	12782	7.98875	0.0764077	0.0764077	0.885507
GOTERM_BP_FAT	GO:0042325~regulation of phosphorylation	9	1.20805	0.000884486	787067, 804060, 780522, 793182, 793866, 791671, 826506, 817654, 816588	60	466	13528	4.35451	0.583198	0.0566736	1.38641
GOTERM_BP_FAT	GO:0045661~regulation of myoblast differentiation	3	0.402685	0.00100282	780522, 778340, 797578	60	11	13528	61.4909	0.629273	0.0601341	1.57053
SP_PIR_KEYWORDS	isopeptide bond	7	0.939597	0.00106765	773105, 818203, 805230, 791671, 802434, 784692, 789959	71	319	19235	5.94485	0.141661	0.025138	1.25711
UP_SEQ_FEATURE	compositionally biased region:Poly-His	4	0.536913	0.00107687	823579, 808261, 818884, 783836	71	55	19113	19.578	0.232835	0.12412	1.38646
GOTERM_BP_FAT	GO:0048729~tissue morphogenesis	6	0.805369	0.00110459	780522, 778340, 791671, 802434, 783836, 789406	60	180	13528	7.51556	0.664807	0.0622735	1.72861
GOTERM_BP_FAT	GO:0051174~regulation of phosphorus metabolic process	9	1.20805	0.00114457	787067, 804060, 780522, 793182, 793866, 791671, 826506, 817654, 816588	60	485	13528	4.18392	0.677815	0.060985	1.79065
GOTERM_BP_FAT	GO:0019220~regulation of phosphate metabolic process	9	1.20805	0.00114457	787067, 804060, 780522, 793182, 793866, 791671, 826506, 817654, 816588	60	485	13528	4.18392	0.677815	0.060985	1.79065
GOTERM_BP_FAT	GO:0051094~positive regulation of developmental process	7	0.939597	0.00129004	780522, 825762, 797578, 799609, 817654, 780744, 789406	60	278	13528	5.67722	0.721037	0.0649857	2.01607
GOTERM_BP_FAT	GO:0010629~negative regulation of gene expression	9	1.20805	0.00146277	784540, 780522, 778340, 791671, 802434, 802470, 825762, 799609, 789406	60	504	13528	4.02619	0.764899	0.0698291	2.2831
SP_PIR_KEYWORDS	DNA binding	7	0.939597	0.00147897	795431, 805230, 815140, 799609, 787597, 784692, 807966	71	340	19235	5.57767	0.190752	0.0297831	1.73755
GOTERM_CC_FAT	GO:0000786~nucleosome	4	0.536913	0.00158537	818203, 805230, 784692, 789959	48	63	12782	16.9074	0.145361	0.0755333	1.74237
GOTERM_BP_FAT	GO:0003002~regionalization	6	0.805369	0.00164763	787067, 795431, 780522, 778340, 818884, 789406	60	197	13528	6.86701	0.804238	0.0747207	2.56813
GOTERM_BP_FAT	GO:0060284~regulation of cell development	6	0.805369	0.00196193	787067, 780522, 778340, 791671, 797578, 789406	60	205	13528	6.59902	0.85662	0.0844996	3.05096
GOTERM_BP_FAT	GO:0035239~tube morphogenesis	5	0.671141	0.00226291	787067, 780522, 778340, 783836, 789406	60	127	13528	8.87664	0.8936	0.0928208	3.51121
GOTERM_BP_FAT	GO:0010558~negative regulation of macromolecule biosynthetic process	9	1.20805	0.00244524	787067, 778340, 791671, 814791, 802434, 802470, 825762, 799609, 789406	60	547	13528	3.70969	0.911194	0.0959655	3.78904
GOTERM_BP_FAT	GO:0001501~skeletal system development	7	0.939597	0.00258507	787067, 795431, 784540, 780522, 778340, 815140, 818884	60	319	13528	4.94754	0.922691	0.0973295	4.00159
GOTERM_BP_FAT	GO:0045765~regulation of angiogenesis	4	0.536913	0.00259885	797578, 817654, 780744, 804645	60	63	13528	14.3153	0.92374	0.0942438	4.02252
GOTERM_BP_FAT	GO:0035295~tube development	6	0.805369	0.00266666	787067, 780522, 793866, 778340, 783836, 789406	60	220	13528	6.14909	0.928699	0.093178	4.12541
GOTERM_BP_FAT	GO:0009968~negative regulation of signal transduction	6	0.805369	0.00271939	803387, 791671, 817654, 818884, 807966, 789406	60	221	13528	6.12127	0.932332	0.0917027	4.20536
GOTERM_BP_FAT	GO:0031327~negative regulation of cellular biosynthetic process	9	1.20805	0.00285824	787067, 778340, 791671, 814791, 802434, 802470, 825762, 799609, 789406	60	561	13528	3.61711	0.941037	0.0930024	4.41558
GOTERM_BP_FAT	GO:0051726~regulation of cell cycle	7	0.939597	0.00310453	787067, 784540, 780522, 793182, 778340, 825762, 780744	60	331	13528	4.76818	0.953818	0.0974266	4.78739
GOTERM_BP_FAT	GO:0009890~negative regulation of biosynthetic process	9	1.20805	0.0032542	787067, 778340, 791671, 814791, 802434, 802470, 825762, 799609, 789406	60	573	13528	3.54136	0.960191	0.0987646	5.01267
GOTERM_BP_FAT	GO:0045859~regulation of protein kinase activity	7	0.939597	0.00380541	787067, 804060, 793182, 793866, 826506, 817654, 816588	60	345	13528	4.57469	0.976965	0.111158	5.83806
GOTERM_CC_FAT	GO:0032993~protein-DNA complex	4	0.536913	0.00385168	818203, 805230, 784692, 789959	48	86	12782	12.3857	0.317541	0.119575	4.18516
INTERPRO	IPR005225:Small GTP-binding protein	5	0.671141	0.00387874	798896, 812777, 775516, 789205, 780744	65	167	16659	7.67342	0.446068	0.255734	4.54497
GOTERM_BP_FAT	GO:0003007~heart morphogenesis	4	0.536913	0.00394695	778340, 791671, 815140, 802470	60	73	13528	12.3543	0.979985	0.111768	6.04892
GOTERM_BP_FAT	GO:0045892~negative regulation of transcription, DNA-dependent	7	0.939597	0.00443399	778340, 791671, 802434, 802470, 825762, 799609, 789406	60	356	13528	4.43333	0.987661	0.121258	6.7711
GOTERM_BP_FAT	GO:0010648~negative regulation of cell communication	6	0.805369	0.0044487	803387, 791671, 817654, 818884, 807966, 789406	60	248	13528	5.45484	0.98784	0.118375	6.79285
GOTERM_BP_FAT	GO:0043549~regulation of kinase activity	7	0.939597	0.00449472	787067, 804060, 793182, 793866, 826506, 817654, 816588	60	357	13528	4.42092	0.988383	0.116407	6.8608
GOTERM_CC_FAT	GO:0043233~organelle lumen	15	2.01342	0.00457463	795431, 818894, 784540, 791671, 802434, 802470, 799609, 816306, 797299, 816588, 799642, 805966, 778340, 784692, 817654	48	1820	12782	2.19471	0.364871	0.10728	4.95271
GOTERM_BP_FAT	GO:0008285~negative regulation of cell proliferation	7	0.939597	0.00474385	780522, 815140, 802434, 797578, 817654, 818884, 789406	60	361	13528	4.37193	0.99093	0.119357	7.22786
GOTERM_BP_FAT	GO:0051253~negative regulation of RNA metabolic process	7	0.939597	0.00480769	778340, 791671, 802434, 802470, 825762, 799609, 789406	60	362	13528	4.35985	0.991488	0.117881	7.32172
UP_SEQ_FEATURE	short sequence motif:Effector region	4	0.536913	0.00511896	798896, 812777, 789205, 780744	71	95	19113	11.3346	0.717054	0.3435	6.43387
GOTERM_CC_FAT	GO:0031981~nuclear lumen	13	1.74497	0.00514961	795431, 818894, 784540, 791671, 802434, 802470, 799609, 816306, 797299, 816588, 799642, 778340, 784692	48	1450	12782	2.38744	0.400182	0.0971743	5.55916
GOTERM_BP_FAT	GO:0048742~regulation of skeletal muscle fiber development	3	0.402685	0.00525965	780522, 778340, 797578	60	25	13528	27.056	0.994568	0.125175	7.98354
SP_PIR_KEYWORDS	ubl conjugation	8	1.07383	0.0054631	773105, 818203, 805230, 791671, 802434, 777517, 784692, 789959	71	588	19235	3.68593	0.543134	0.0932791	6.28164
GOTERM_CC_FAT	GO:0031974~membrane-enclosed lumen	15	2.01342	0.00546709	795431, 818894, 784540, 791671, 802434, 802470, 799609, 816306, 797299, 816588, 799642, 805966, 778340, 784692, 817654	48	1856	12782	2.15214	0.418838	0.086484	5.89249
GOTERM_BP_FAT	GO:0051338~regulation of transferase activity	7	0.939597	0.00548163	787067, 804060, 793182, 793866, 826506, 817654, 816588	60	372	13528	4.24265	0.995644	0.127075	8.30698
SP_PIR_KEYWORDS	transcription regulation	16	2.14765	0.00554736	803208, 795431, 784540, 773105, 791671, 802434, 802470, 816180, 787597, 799609, 797299, 778340, 792415, 815140, 807966, 789406	71	2026	19235	2.13951	0.548636	0.0845932	6.37563
GOTERM_BP_FAT	GO:0045766~positive regulation of angiogenesis	3	0.402685	0.00568205	797578, 817654, 780744	60	26	13528	26.0154	0.996431	0.128425	8.5981
GOTERM_BP_FAT	GO:0006334~nucleosome assembly	4	0.536913	0.00584568	818203, 805230, 784692, 789959	60	84	13528	10.7365	0.996967	0.12895	8.83512
GOTERM_BP_FAT	GO:0006469~negative regulation of protein kinase activity	4	0.536913	0.00644318	793182, 793866, 826506, 816588	60	87	13528	10.3663	0.998327	0.138149	9.69576
GOTERM_BP_FAT	GO:0031497~chromatin assembly	4	0.536913	0.00644318	818203, 805230, 784692, 789959	60	87	13528	10.3663	0.998327	0.138149	9.69576
GOTERM_BP_FAT	GO:0030326~embryonic limb morphogenesis	4	0.536913	0.00644318	795431, 803387, 778340, 815140	60	87	13528	10.3663	0.998327	0.138149	9.69576
GOTERM_BP_FAT	GO:0035113~embryonic appendage morphogenesis	4	0.536913	0.00644318	795431, 803387, 778340, 815140	60	87	13528	10.3663	0.998327	0.138149	9.69576
GOTERM_CC_FAT	GO:0005694~chromosome	7	0.939597	0.0064646	818203, 805230, 802434, 825762, 799609, 784692, 789959	48	460	12782	4.05226	0.4738	0.0876437	6.93291
GOTERM_BP_FAT	GO:0045934~negative regulation of nucleobase, nucleoside, nucleotide and nucleic acid metabolic process	8	1.07383	0.00663624	787067, 778340, 791671, 802434, 802470, 825762, 799609, 789406	60	512	13528	3.52292	0.998619	0.139001	9.97221
GOTERM_BP_FAT	GO:0048641~regulation of skeletal muscle tissue development	3	0.402685	0.00703899	780522, 778340, 797578	60	29	13528	23.3241	0.999075	0.143797	10.5464
GOTERM_BP_FAT	GO:0033673~negative regulation of kinase activity	4	0.536913	0.00707588	793182, 793866, 826506, 816588	60	90	13528	10.0207	0.999109	0.141589	10.5988
GOTERM_BP_FAT	GO:0051172~negative regulation of nitrogen compound metabolic process	8	1.07383	0.00713183	787067, 778340, 791671, 802434, 802470, 825762, 799609, 789406	60	519	13528	3.4754	0.999157	0.139817	10.6782
GOTERM_CC_FAT	GO:0005667~transcription factor complex	5	0.671141	0.0072724	795431, 818894, 791671, 802434, 802470	48	210	12782	6.34028	0.514511	0.0863656	7.76776
GOTERM_BP_FAT	GO:0065004~protein-DNA complex assembly	4	0.536913	0.00729469	818203, 805230, 784692, 789959	60	91	13528	9.91062	0.999283	0.140025	10.9091
GOTERM_BP_FAT	GO:0034728~nucleosome organization	4	0.536913	0.00774429	818203, 805230, 784692, 789959	60	93	13528	9.69749	0.999542	0.145225	11.5436
GOTERM_BP_FAT	GO:0010941~regulation of cell death	10	1.34228	0.00833248	787159, 784540, 780522, 778340, 815140, 797578, 816306, 817654, 807966, 815568	60	815	13528	2.76646	0.999745	0.152536	12.3673
GOTERM_MF_FAT	GO:0016564~transcription repressor activity	6	0.805369	0.00844233	778340, 802434, 802470, 825762, 799609, 789406	53	316	12983	4.65118	0.722019	0.22589	9.63921
GOTERM_BP_FAT	GO:0051348~negative regulation of transferase activity	4	0.536913	0.00844886	793182, 793866, 826506, 816588	60	96	13528	9.39444	0.999773	0.151714	12.5294
GOTERM_BP_FAT	GO:0001709~cell fate determination	3	0.402685	0.00905259	780522, 802434, 802470	60	33	13528	20.497	0.999876	0.158826	13.3659
PIR_SUPERFAMILY	PIRSF002061:transcription factor Tbx2	2	0.268456	0.00917364	778340, 802470	35	2	7396	211.314	0.339474	0.339474	8.30206
GOTERM_BP_FAT	GO:0035107~appendage morphogenesis	4	0.536913	0.00919002	795431, 803387, 778340, 815140	60	99	13528	9.10976	0.999892	0.158258	13.5553
GOTERM_BP_FAT	GO:0035108~limb morphogenesis	4	0.536913	0.00919002	795431, 803387, 778340, 815140	60	99	13528	9.10976	0.999892	0.158258	13.5553
GOTERM_BP_FAT	GO:0031328~positive regulation of cellular biosynthetic process	9	1.20805	0.00936538	787067, 803208, 784540, 780522, 781460, 778340, 802434, 799609, 817654	60	685	13528	2.96234	0.999909	0.158302	13.7964
GOTERM_BP_FAT	GO:0051252~regulation of RNA metabolic process	16	2.14765	0.00949875	795431, 818894, 784540, 773105, 791671, 802434, 802470, 787597, 799609, 778916, 780522, 778340, 815140, 811162, 825762, 789406	60	1813	13528	1.98978	0.99992	0.157702	13.9793
GOTERM_CC_FAT	GO:0070013~intracellular organelle lumen	14	1.87919	0.00997834	795431, 818894, 784540, 791671, 802434, 802470, 799609, 816306, 797299, 816588, 799642, 805966, 778340, 784692	48	1779	12782	2.09561	0.629469	0.104446	10.515
SP_PIR_KEYWORDS	wnt signaling pathway	4	0.536913	0.0100073	803387, 799485, 818884, 816662	71	122	19235	8.88248	0.762658	0.133961	11.2292
GOTERM_BP_FAT	GO:0009891~positive regulation of biosynthetic process	9	1.20805	0.0101726	787067, 803208, 784540, 780522, 781460, 778340, 802434, 799609, 817654	60	695	13528	2.91971	0.999959	0.165211	14.898
GOTERM_BP_FAT	GO:0060173~limb development	4	0.536913	0.0102358	795431, 803387, 778340, 815140	60	103	13528	8.75599	0.999962	0.163489	14.9837
GOTERM_BP_FAT	GO:0007178~transmembrane receptor protein serine/threonine kinase signaling pathway	4	0.536913	0.0102358	798135, 780522, 791671, 815140	60	103	13528	8.75599	0.999962	0.163489	14.9837
GOTERM_BP_FAT	GO:0048736~appendage development	4	0.536913	0.0102358	795431, 803387, 778340, 815140	60	103	13528	8.75599	0.999962	0.163489	14.9837
GOTERM_BP_FAT	GO:0043407~negative regulation of MAP kinase activity	3	0.402685	0.0107115	793866, 826506, 816588	60	36	13528	18.7889	0.999976	0.16776	15.626
SP_PIR_KEYWORDS	Homeobox	5	0.671141	0.011722	795431, 818894, 815140, 799609, 789406	71	242	19235	5.59743	0.81477	0.142116	13.0331
GOTERM_BP_FAT	GO:0048332~mesoderm morphogenesis	3	0.402685	0.0118863	780522, 778340, 802434	60	38	13528	17.8	0.999993	0.181629	17.1931
INTERPRO	IPR017970:Homeobox, conserved site	5	0.671141	0.0121342	795431, 818894, 815140, 799609, 789406	65	232	16659	5.52354	0.843653	0.46128	13.5948
GOTERM_BP_FAT	GO:0045449~regulation of transcription	20	2.68456	0.0121665	795431, 803208, 818894, 784540, 773105, 791671, 802434, 802470, 816180, 787597, 799609, 778916, 797299, 780522, 778340, 792415, 815140, 797578, 825762, 789406	60	2601	13528	1.73369	0.999994	0.182721	17.5628
INTERPRO	IPR013753:Ras	4	0.536913	0.012321	798896, 812777, 789205, 780744	65	125	16659	8.20135	0.848084	0.375689	13.7902
GOTERM_BP_FAT	GO:0008219~cell death	9	1.20805	0.0123222	787159, 784540, 793182, 816306, 817654, 818884, 780744, 807966, 815568	60	719	13528	2.82225	0.999995	0.182105	17.7675
GOTERM_BP_FAT	GO:0006916~anti-apoptosis	5	0.671141	0.0123781	784540, 778340, 817654, 807966, 815568	60	206	13528	5.47249	0.999996	0.18019	17.841
INTERPRO	IPR001356:Homeobox	5	0.671141	0.0126703	795431, 818894, 815140, 799609, 789406	65	235	16659	5.45303	0.856035	0.321341	14.1544
GOTERM_BP_FAT	GO:0016265~death	9	1.20805	0.0128095	787159, 784540, 793182, 816306, 817654, 818884, 780744, 807966, 815568	60	724	13528	2.80276	0.999997	0.183222	18.4053
GOTERM_BP_FAT	GO:0006357~regulation of transcription from RNA polymerase II promoter	9	1.20805	0.0131086	784540, 780522, 778340, 791671, 802434, 802470, 825762, 799609, 789406	60	727	13528	2.7912	0.999998	0.184463	18.7946
INTERPRO	IPR012287:Homeodomain-related	5	0.671141	0.0132213	795431, 818894, 815140, 799609, 789406	65	238	16659	5.38429	0.867748	0.286215	14.7261
GOTERM_CC_FAT	GO:0044427~chromosomal part	6	0.805369	0.0132626	818203, 805230, 802434, 825762, 784692, 789959	48	386	12782	4.13925	0.73334	0.123815	13.7492
GOTERM_BP_FAT	GO:0048514~blood vessel morphogenesis	5	0.671141	0.0134175	787067, 780522, 791671, 817654, 780744	60	211	13528	5.34281	0.999998	0.185787	19.1946
GOTERM_CC_FAT	GO:0005654~nucleoplasm	9	1.20805	0.0141491	795431, 818894, 784540, 791671, 802434, 802470, 799609, 784692, 816588	48	882	12782	2.71726	0.756043	0.120368	14.6037
GOTERM_BP_FAT	GO:0006323~DNA packaging	4	0.536913	0.014425	818203, 805230, 784692, 789959	60	117	13528	7.70826	0.999999	0.195658	20.4868
UP_SEQ_FEATURE	compositionally biased region:Poly-Ala	6	0.805369	0.0145595	803208, 811162, 816180, 799609, 787597, 783836	71	393	19113	4.10988	0.972893	0.59424	17.3082
GOTERM_BP_FAT	GO:0016481~negative regulation of transcription	7	0.939597	0.0145796	778340, 791671, 802434, 802470, 825762, 799609, 789406	60	459	13528	3.43849	1	0.194906	20.6833
GOTERM_BP_FAT	GO:0044092~negative regulation of molecular function	6	0.805369	0.0150106	793182, 793866, 791671, 825762, 826506, 816588	60	334	13528	4.0503	1	0.197458	21.2289
INTERPRO	IPR001806:Ras GTPase	4	0.536913	0.0151347	798896, 812777, 789205, 780744	65	135	16659	7.59385	0.901536	0.281904	16.6842
GOTERM_BP_FAT	GO:0006915~apoptosis	8	1.07383	0.0153201	787159, 784540, 793182, 816306, 817654, 780744, 807966, 815568	60	602	13528	2.99623	1	0.198514	21.6186
GOTERM_CC_FAT	GO:0044451~nucleoplasm part	7	0.939597	0.0154387	795431, 818894, 784540, 791671, 802434, 802470, 799609	48	555	12782	3.35863	0.785693	0.120465	15.8331
GOTERM_BP_FAT	GO:0030509~BMP signaling pathway	3	0.402685	0.0157303	780522, 791671, 815140	60	44	13528	15.3727	1	0.200695	22.1321
SP_PIR_KEYWORDS	chromosomal protein	4	0.536913	0.0159003	818203, 805230, 784692, 789959	71	145	19235	7.47353	0.898938	0.173869	17.2891
KEGG_PATHWAY	hsa05322:Systemic lupus erythematosus	4	0.536913	0.0164813	818203, 805230, 784692, 789959	29	99	5085	7.08464	0.372067	0.207578	12.9794
GOTERM_BP_FAT	GO:0012501~programmed cell death	8	1.07383	0.0164987	787159, 784540, 793182, 816306, 817654, 780744, 807966, 815568	60	611	13528	2.9521	1	0.206846	23.0857
GOTERM_BP_FAT	GO:0007500~mesodermal cell fate determination	2	0.268456	0.0173334	780522, 802434	60	4	13528	112.733	1	0.213515	24.1092
GOTERM_BP_FAT	GO:0045597~positive regulation of cell differentiation	5	0.671141	0.0176149	780522, 825762, 797578, 799609, 789406	60	229	13528	4.92285	1	0.213979	24.4514
GOTERM_BP_FAT	GO:0007423~sensory organ development	5	0.671141	0.0176149	787067, 784540, 780522, 802434, 789406	60	229	13528	4.92285	1	0.213979	24.4514
UP_SEQ_FEATURE	compositionally biased region:Poly-Pro	6	0.805369	0.0176728	803208, 791671, 811162, 816180, 799609, 787597	71	413	19113	3.91085	0.987554	0.584086	20.6301
GOTERM_BP_FAT	GO:0045137~development of primary sexual characteristics	4	0.536913	0.0179312	780522, 778340, 814791, 826506	60	127	13528	7.10131	1	0.214804	24.8343
GOTERM_BP_FAT	GO:0006333~chromatin assembly or disassembly	4	0.536913	0.0179312	818203, 805230, 784692, 789959	60	127	13528	7.10131	1	0.214804	24.8343
UP_SEQ_FEATURE	compositionally biased region:Poly-Gln	4	0.536913	0.0179952	784540, 811162, 799609, 816306	71	151	19113	7.13105	0.98852	0.525039	20.967
UP_SEQ_FEATURE	cross-link:Glycyl lysine isopeptide (Lys-Gly) (interchain with G-Cter in ubiquitin); alternate	2	0.268456	0.0181804	791671, 784692	71	5	19113	107.679	0.98904	0.475227	21.1599
GOTERM_BP_FAT	GO:0006355~regulation of transcription, DNA-dependent	15	2.01342	0.0182107	795431, 818894, 784540, 773105, 791671, 802434, 802470, 787597, 799609, 778916, 780522, 778340, 815140, 825762, 789406	60	1773	13528	1.9075	1	0.21522	25.1712
INTERPRO	IPR009072:Histone-fold	3	0.402685	0.018288	818203, 805230, 784692	65	54	16659	14.2385	0.939524	0.295797	19.8216
GOTERM_BP_FAT	GO:0043066~negative regulation of apoptosis	6	0.805369	0.0188342	784540, 778340, 815140, 817654, 807966, 815568	60	354	13528	3.82147	1	0.219195	25.9174
SP_PIR_KEYWORDS	prenylation	4	0.536913	0.0192789	798896, 812777, 789205, 780744	71	156	19235	6.94655	0.938197	0.192763	20.5901
GOTERM_BP_FAT	GO:0043069~negative regulation of programmed cell death	6	0.805369	0.0198821	784540, 778340, 815140, 817654, 807966, 815568	60	359	13528	3.76825	1	0.227359	27.1559
GOTERM_BP_FAT	GO:0016202~regulation of striated muscle tissue development	3	0.402685	0.0200331	780522, 778340, 797578	60	50	13528	13.528	1	0.226314	27.3328
GOTERM_BP_FAT	GO:0060548~negative regulation of cell death	6	0.805369	0.0200962	784540, 778340, 815140, 817654, 807966, 815568	60	360	13528	3.75778	1	0.224422	27.4065
GOTERM_BP_FAT	GO:0016055~Wnt receptor signaling pathway	4	0.536913	0.0202433	803387, 799485, 818884, 816662	60	133	13528	6.78095	1	0.223397	27.5784
GOTERM_BP_FAT	GO:0048634~regulation of muscle development	3	0.402685	0.0207931	780522, 778340, 797578	60	51	13528	13.2627	1	0.22629	28.2168
GOTERM_BP_FAT	GO:0048732~gland development	4	0.536913	0.021049	795431, 780522, 778340, 802470	60	135	13528	6.68049	1	0.226308	28.5122
GOTERM_BP_FAT	GO:0051173~positive regulation of nitrogen compound metabolic process	8	1.07383	0.0213766	787067, 803208, 784540, 780522, 781460, 778340, 802434, 799609	60	644	13528	2.80083	1	0.227002	28.8888
SP_PIR_KEYWORDS	holoprosencephaly	2	0.268456	0.0216403	783836, 789406	71	6	19235	90.3052	0.956218	0.200259	22.8252
GOTERM_BP_FAT	GO:0042981~regulation of apoptosis	9	1.20805	0.0226871	787159, 784540, 778340, 815140, 797578, 816306, 817654, 807966, 815568	60	804	13528	2.52388	1	0.236766	30.3765
GOTERM_BP_FAT	GO:0045165~cell fate commitment	4	0.536913	0.0227127	780522, 793866, 802434, 802470	60	139	13528	6.48825	1	0.234569	30.4052
UP_SEQ_FEATURE	nucleotide phosphate-binding region:GTP	5	0.671141	0.0230138	798896, 812777, 775516, 789205, 780744	71	295	19113	4.56266	0.996745	0.51127	26.0439
GOTERM_BP_FAT	GO:0010557~positive regulation of macromolecule biosynthetic process	8	1.07383	0.0230358	803208, 784540, 780522, 781460, 778340, 802434, 799609, 817654	60	654	13528	2.758	1	0.235101	30.7674
GOTERM_BP_FAT	GO:0043067~regulation of programmed cell death	9	1.20805	0.0239099	787159, 784540, 778340, 815140, 797578, 816306, 817654, 807966, 815568	60	812	13528	2.49901	1	0.240508	31.7382
GOTERM_BP_FAT	GO:0045787~positive regulation of cell cycle	3	0.402685	0.0255992	787067, 778340, 825762	60	57	13528	11.8667	1	0.252818	33.5785
GOTERM_BP_FAT	GO:0045662~negative regulation of myoblast differentiation	2	0.268456	0.025889	780522, 778340	60	6	13528	75.1556	1	0.252841	33.8895
GOTERM_MF_FAT	GO:0008083~growth factor activity	4	0.536913	0.0265612	780522, 781460, 803387, 814791	53	161	12983	6.08602	0.982836	0.492112	27.5188
INTERPRO	IPR014393:Dual specificity protein phosphatase (MAP kinase phosphatase)	2	0.268456	0.0265891	782554, 816588	65	7	16659	73.2264	0.983365	0.36564	27.5703
GOTERM_BP_FAT	GO:0001525~angiogenesis	4	0.536913	0.0267121	787067, 780522, 817654, 780744	60	148	13528	6.09369	1	0.257348	34.7653
GOTERM_BP_FAT	GO:0007548~sex differentiation	4	0.536913	0.0281238	780522, 778340, 814791, 826506	60	151	13528	5.97263	1	0.266578	36.2424
GOTERM_BP_FAT	GO:0009953~dorsal/ventral pattern formation	3	0.402685	0.0281555	787067, 780522, 789406	60	60	13528	11.2733	1	0.26436	36.2751
GOTERM_BP_FAT	GO:0000122~negative regulation of transcription from RNA polymerase II promoter	5	0.671141	0.0286061	791671, 802470, 825762, 799609, 789406	60	266	13528	4.2381	1	0.265559	36.7397
GOTERM_BP_FAT	GO:0030879~mammary gland development	3	0.402685	0.0308101	795431, 778340, 802470	60	63	13528	10.7365	1	0.280544	38.9667
GOTERM_BP_FAT	GO:0010604~positive regulation of macromolecule metabolic process	9	1.20805	0.0316725	803208, 784540, 780522, 781460, 778340, 791671, 802434, 799609, 817654	60	857	13528	2.36779	1	0.284706	39.8179
PIR_SUPERFAMILY	PIRSF000939:MAPK_Ptase	2	0.268456	0.0317518	782554, 816588	35	7	7396	60.3755	0.765901	0.516162	26.1732
PIR_SUPERFAMILY	PIRSF000939:dual specificity protein phosphatase (MAP kinase phosphatase)	2	0.268456	0.0317518	782554, 816588	35	7	7396	60.3755	0.765901	0.516162	26.1732
SP_PIR_KEYWORDS	gtp-binding	5	0.671141	0.0319149	798896, 812777, 775516, 789205, 780744	71	329	19235	4.11726	0.990325	0.265978	31.8955
GOTERM_BP_FAT	GO:0043086~negative regulation of catalytic activity	5	0.671141	0.0325135	793182, 793866, 791671, 826506, 816588	60	277	13528	4.0698	1	0.288602	40.6373
UP_SEQ_FEATURE	DNA-binding region:Homeobox	4	0.536913	0.032566	795431, 818894, 815140, 799609	71	190	19113	5.66731	0.99971	0.595439	34.8849
GOTERM_BP_FAT	GO:0048754~branching morphogenesis of a tube	3	0.402685	0.0326329	787067, 780522, 778340	60	65	13528	10.4062	1	0.286998	40.7528
GOTERM_BP_FAT	GO:0001710~mesodermal cell fate commitment	2	0.268456	0.0343714	780522, 802434	60	8	13528	56.3667	1	0.297403	42.4106
GOTERM_BP_FAT	GO:0048333~mesodermal cell differentiation	2	0.268456	0.0343714	780522, 802434	60	8	13528	56.3667	1	0.297403	42.4106
GOTERM_BP_FAT	GO:0060562~epithelial tube morphogenesis	3	0.402685	0.0344973	780522, 783836, 789406	60	67	13528	10.0955	1	0.295812	42.529
SP_PIR_KEYWORDS	Transcription	14	1.87919	0.0346083	803208, 795431, 784540, 773105, 791671, 802434, 802470, 816180, 787597, 799609, 797299, 778340, 792415, 789406	71	2071	19235	1.83139	0.993505	0.270058	34.1059
SMART	SM00389:HOX	5	0.671141	0.0350228	795431, 818894, 815140, 799609, 789406	49	235	9079	3.94225	0.798967	0.798967	28.4857
GOTERM_BP_FAT	GO:0021915~neural tube development	3	0.402685	0.0354448	780522, 783836, 789406	60	68	13528	9.94706	1	0.300166	43.4124
KEGG_PATHWAY	hsa05217:Basal cell carcinoma	3	0.402685	0.0362844	780522, 818884, 816662	29	55	5085	9.56426	0.644721	0.291745	26.5955
GOTERM_BP_FAT	GO:0046660~female sex differentiation	3	0.402685	0.0364024	780522, 778340, 814791	60	69	13528	9.8029	1	0.304487	44.2923
GOTERM_BP_FAT	GO:0046545~development of primary female sexual characteristics	3	0.402685	0.0364024	780522, 778340, 814791	60	69	13528	9.8029	1	0.304487	44.2923
UP_SEQ_FEATURE	cross-link:Glycyl lysine isopeptide (Lys-Gly) (interchain with G-Cter in ubiquitin)	4	0.536913	0.0365909	818203, 805230, 802434, 789959	71	199	19113	5.411	0.999896	0.600291	38.3093
INTERPRO	IPR008343:MAP kinase phosphatase	2	0.268456	0.0377703	782554, 816588	65	10	16659	51.2585	0.997127	0.443023	36.9241
SP_PIR_KEYWORDS	activator	6	0.805369	0.0408426	803208, 784540, 773105, 802434, 816180, 799609	71	520	19235	3.12595	0.997428	0.295855	38.9727
GOTERM_CC_FAT	GO:0043228~non-membrane-bounded organelle	16	2.14765	0.0410931	804060, 784540, 802434, 799609, 816306, 813890, 797299, 799642, 805230, 818203, 817366, 778340, 784692, 825762, 789959, 807966	48	2596	12782	1.64124	0.984301	0.273525	37.1778
GOTERM_CC_FAT	GO:0043232~intracellular non-membrane-bounded organelle	16	2.14765	0.0410931	804060, 784540, 802434, 799609, 816306, 813890, 797299, 799642, 805230, 818203, 817366, 778340, 784692, 825762, 789959, 807966	48	2596	12782	1.64124	0.984301	0.273525	37.1778
GOTERM_BP_FAT	GO:0007498~mesoderm development	3	0.402685	0.0413377	780522, 778340, 802434	60	74	13528	9.14054	1	0.335908	48.6275
GOTERM_BP_FAT	GO:0001763~morphogenesis of a branching structure	3	0.402685	0.0413377	787067, 780522, 778340	60	74	13528	9.14054	1	0.335908	48.6275
GOTERM_BP_FAT	GO:0001701~in utero embryonic development	4	0.536913	0.041404	787067, 778340, 799609, 785375	60	176	13528	5.12424	1	0.333706	48.6835
GOTERM_MF_FAT	GO:0005125~cytokine activity	4	0.536913	0.0431	783587, 780522, 781460, 814791	53	195	12983	5.02487	0.998709	0.613398	40.9456
GOTERM_BP_FAT	GO:0007242~intracellular signaling cascade	11	1.47651	0.0436748	787067, 798896, 812777, 793182, 791671, 775516, 784692, 817654, 789205, 780744, 816588	60	1256	13528	1.97463	1	0.346017	50.5682
GOTERM_BP_FAT	GO:0007264~small GTPase mediated signal transduction	5	0.671141	0.0438188	798896, 812777, 775516, 789205, 780744	60	305	13528	3.69617	1	0.344297	50.6855
KEGG_PATHWAY	hsa04310:Wnt signaling pathway	4	0.536913	0.048896	784540, 803387, 818884, 816662	29	151	5085	4.6449	0.754312	0.295962	34.2549
SP_PIR_KEYWORDS	Apoptosis	5	0.671141	0.050099	787159, 793182, 816306, 780744, 807966	71	381	19235	3.55532	0.999357	0.335237	45.5939
GOTERM_MF_FAT	GO:0017017~MAP kinase tyrosine/serine/threonine phosphatase activity	2	0.268456	0.050858	782554, 816588	53	13	12983	37.6865	0.999622	0.626641	46.4221
GOTERM_MF_FAT	GO:0033549~MAP kinase phosphatase activity	2	0.268456	0.050858	782554, 816588	53	13	12983	37.6865	0.999622	0.626641	46.4221
GOTERM_MF_FAT	GO:0003924~GTPase activity	4	0.536913	0.0523119	798896, 775516, 789205, 780744	53	211	12983	4.64383	0.9997	0.594027	47.3951
KEGG_PATHWAY	hsa04115:p53 signaling pathway	3	0.402685	0.0532843	787159, 793182, 817654	29	68	5085	7.7358	0.784152	0.264082	36.7498
GOTERM_BP_FAT	GO:0045935~positive regulation of nucleobase, nucleoside, nucleotide and nucleic acid metabolic process	7	0.939597	0.0536793	803208, 784540, 780522, 781460, 778340, 802434, 799609	60	624	13528	2.52927	1	0.402369	58.1258
GOTERM_BP_FAT	GO:0010595~positive regulation of endothelial cell migration	2	0.268456	0.0552609	787067, 817654	60	13	13528	34.6872	1	0.4087	59.2165
GOTERM_BP_FAT	GO:0001759~induction of an organ	2	0.268456	0.0552609	780522, 793866	60	13	13528	34.6872	1	0.4087	59.2165
GOTERM_BP_FAT	GO:0042474~middle ear morphogenesis	2	0.268456	0.0552609	787067, 784540	60	13	13528	34.6872	1	0.4087	59.2165
GOTERM_MF_FAT	GO:0003690~double-stranded DNA binding	3	0.402685	0.0575633	784540, 802434, 799609	53	97	12983	7.57615	0.999871	0.591485	50.7762
GOTERM_MF_FAT	GO:0005525~GTP binding	5	0.671141	0.0612718	798896, 812777, 775516, 789205, 780744	53	372	12983	3.2925	0.999929	0.580195	53.0426
GOTERM_BP_FAT	GO:0007167~enzyme linked receptor protein signaling pathway	5	0.671141	0.0617664	798135, 780522, 781460, 791671, 815140	60	342	13528	3.2963	1	0.442249	63.4289
SP_PIR_KEYWORDS	golgi apparatus	6	0.805369	0.0628299	812777, 805966, 782717, 817366, 795457, 789205	71	588	19235	2.76444	0.999907	0.386384	53.6287
INTERPRO	IPR001699:Transcription factor, T-box	2	0.268456	0.0633703	778340, 802470	65	17	16659	30.152	0.999952	0.595312	54.3232
INTERPRO	IPR018186:Transcription factor, T-box, conserved site	2	0.268456	0.0633703	778340, 802470	65	17	16659	30.152	0.999952	0.595312	54.3232
GOTERM_MF_FAT	GO:0019001~guanyl nucleotide binding	5	0.671141	0.0662296	798896, 812777, 775516, 789205, 780744	53	382	12983	3.20631	0.999968	0.577797	55.9233
GOTERM_MF_FAT	GO:0032561~guanyl ribonucleotide binding	5	0.671141	0.0662296	798896, 812777, 775516, 789205, 780744	53	382	12983	3.20631	0.999968	0.577797	55.9233
PIR_SUPERFAMILY	PIRSF037169:small GTPase, Rho type	2	0.268456	0.0668421	789205, 780744	35	15	7396	28.1752	0.955539	0.645736	47.8267
PIR_SUPERFAMILY	PIRSF002050:histone H2B	2	0.268456	0.0668421	818203, 805230	35	15	7396	28.1752	0.955539	0.645736	47.8267
INTERPRO	IPR000558:Histone H2B	2	0.268456	0.0669723	818203, 805230	65	18	16659	28.4769	0.999973	0.584411	56.3819
GOTERM_BP_FAT	GO:0051148~negative regulation of muscle cell differentiation	2	0.268456	0.0675807	780522, 778340	60	16	13528	28.1833	1	0.470006	66.8454
GOTERM_BP_FAT	GO:0060393~regulation of pathway-restricted SMAD protein phosphorylation	2	0.268456	0.0716521	780522, 791671	60	17	13528	26.5255	1	0.487504	69.0573
GOTERM_BP_FAT	GO:0002009~morphogenesis of an epithelium	3	0.402685	0.071778	780522, 783836, 789406	60	101	13528	6.69703	1	0.485031	69.1234
INTERPRO	IPR003578:Ras small GTPase, Rho type	2	0.268456	0.0741355	789205, 780744	65	20	16659	25.6292	0.999992	0.593685	60.2254
UP_SEQ_FEATURE	domain:Rhodanese	2	0.268456	0.0741959	782554, 816588	71	21	19113	25.6378	1	0.821661	63.174
SP_PIR_KEYWORDS	citrullination	2	0.268456	0.0771165	784692, 789959	71	22	19235	24.6287	0.99999	0.436622	61.3421
KEGG_PATHWAY	hsa05210:Colorectal cancer	3	0.402685	0.0772968	784540, 818884, 816662	29	84	5085	6.26232	0.894868	0.313001	48.9822
INTERPRO	IPR001111:Transforming growth factor beta (TGFb), N-terminal	2	0.268456	0.0776967	780522, 814791	65	21	16659	24.4088	0.999995	0.584444	62.0184
GOTERM_BP_FAT	GO:0043010~camera-type eye development	3	0.402685	0.0792976	780522, 802434, 789406	60	107	13528	6.3215	1	0.517874	72.8422
GOTERM_BP_FAT	GO:0031128~developmental induction	2	0.268456	0.0797426	780522, 793866	60	19	13528	23.7333	1	0.5168	73.0486
GOTERM_BP_FAT	GO:0035115~embryonic forelimb morphogenesis	2	0.268456	0.0797426	795431, 778340	60	19	13528	23.7333	1	0.5168	73.0486
GOTERM_BP_FAT	GO:0045168~cell-cell signaling involved in cell fate specification	2	0.268456	0.0797426	780522, 793866	60	19	13528	23.7333	1	0.5168	73.0486
SP_PIR_KEYWORDS	growth factor	3	0.402685	0.0824141	780522, 781460, 814791	71	131	19235	6.20417	0.999995	0.443273	63.8898
GOTERM_BP_FAT	GO:0008406~gonad development	3	0.402685	0.0857445	780522, 814791, 826506	60	112	13528	6.03929	1	0.540544	75.6922
SMART	SM00425:TBOX	2	0.268456	0.0862478	778340, 802470	49	17	9079	21.7983	0.982731	0.868587	57.1829
GOTERM_BP_FAT	GO:0001836~release of cytochrome c from mitochondria	2	0.268456	0.0877637	787159, 784540	60	21	13528	21.473	1	0.546139	76.5255
INTERPRO	IPR001763:Rhodanese-like	2	0.268456	0.0882997	782554, 816588	65	24	16659	21.3577	0.999999	0.608107	66.9273
SMART	SM00427:H2B	2	0.268456	0.0910878	818203, 805230	49	18	9079	20.5873	0.986402	0.761313	59.2689
GOTERM_BP_FAT	GO:0035136~forelimb morphogenesis	2	0.268456	0.0917484	795431, 778340	60	22	13528	20.497	1	0.559778	78.0921
PIR_SUPERFAMILY	PIRSF800009:TGF-beta-like cysteine-knot cytokine	2	0.268456	0.0923465	780522, 814791	35	21	7396	20.1252	0.987224	0.663798	59.7963
GOTERM_BP_FAT	GO:0006921~cell structure disassembly during apoptosis	2	0.268456	0.095716	787159, 784540	60	23	13528	19.6058	1	0.572786	79.5543
GOTERM_BP_FAT	GO:0050886~endocrine process	2	0.268456	0.095716	787067, 778340	60	23	13528	19.6058	1	0.572786	79.5543
GOTERM_BP_FAT	GO:0016525~negative regulation of angiogenesis	2	0.268456	0.095716	817654, 804645	60	23	13528	19.6058	1	0.572786	79.5543
GOTERM_BP_FAT	GO:0045941~positive regulation of transcription	6	0.805369	0.0987526	803208, 784540, 780522, 778340, 802434, 799609	60	564	13528	2.39858	1	0.581658	80.611
